# Supplementary material for: Dynamic molecular evolution of a supergene with suppressed recombination in white-throated sparrows
Source: eLife. 2022 Aug 30;11:e79387. doi: 10.7554/eLife.79387 (PMC9427109; doi:10.7554/eLife.79387)
Supplement: Figure 1—source data 1. — Figure 1B and C: Supplementary file 1 (PCAs performed using variant call format (vcf) data from whole genome sequencing). [file elife-79387-fig1-data1.txt]

chr	morph	scaffold	win_start	win_end	num_var	nucleotide_diversity
ZAL4	TS	NW_005081552.1	1	50000	205	0.00121908
ZAL4	TS	NW_005081552.1	50001	100000	217	0.000942523
ZAL4	TS	NW_005081552.1	100001	150000	198	0.000867267
ZAL4	TS	NW_005081552.1	150001	200000	275	0.00145489
ZAL4	TS	NW_005081552.1	200001	250000	487	0.00303859
ZAL4	TS	NW_005081552.1	250001	300000	358	0.00214748
ZAL4	TS	NW_005081552.1	300001	350000	335	0.00170794
ZAL4	TS	NW_005081552.1	350001	400000	318	0.00146993
ZAL4	TS	NW_005081552.1	400001	450000	507	0.00246017
ZAL4	TS	NW_005081552.1	450001	500000	311	0.00142622
ZAL4	TS	NW_005081552.1	500001	550000	275	0.00124388
ZAL4	TS	NW_005081552.1	550001	600000	228	0.0011656
ZAL4	TS	NW_005081552.1	600001	650000	395	0.00143447
ZAL4	TS	NW_005081552.1	650001	700000	422	0.00160505
ZAL4	TS	NW_005081552.1	700001	750000	357	0.00241453
ZAL4	TS	NW_005081552.1	750001	800000	653	0.00465835
ZAL4	TS	NW_005081552.1	800001	850000	536	0.0029475
ZAL4	TS	NW_005081552.1	850001	900000	241	0.00136831
ZAL4	TS	NW_005081552.1	900001	950000	305	0.00151705
ZAL4	TS	NW_005081552.1	950001	1000000	272	0.00111952
ZAL4	TS	NW_005081552.1	1000001	1050000	248	0.00100665
ZAL4	TS	NW_005081552.1	1050001	1100000	224	0.00118597
ZAL4	TS	NW_005081552.1	1100001	1150000	168	0.000875631
ZAL4	TS	NW_005081552.1	1150001	1200000	170	0.000784433
ZAL4	TS	NW_005081552.1	1200001	1250000	150	0.000788
ZAL4	TS	NW_005081552.1	1250001	1300000	179	0.000995385
ZAL4	TS	NW_005081552.1	1300001	1350000	210	0.00107188
ZAL4	TS	NW_005081552.1	1350001	1400000	224	0.00104271
ZAL4	TS	NW_005081552.1	1400001	1450000	206	0.0011376
ZAL4	TS	NW_005081552.1	1450001	1500000	195	0.000920803
ZAL4	TS	NW_005081552.1	1500001	1550000	213	0.000947144
ZAL4	TS	NW_005081552.1	1550001	1600000	213	0.00114837
ZAL4	TS	NW_005081552.1	1600001	1650000	187	0.00105336
ZAL4	TS	NW_005081552.1	1650001	1700000	325	0.00185109
ZAL4	TS	NW_005081552.1	1700001	1750000	262	0.00143145
ZAL4	TS	NW_005081552.1	1750001	1800000	399	0.00252181
ZAL4	TS	NW_005081552.1	1800001	1850000	479	0.00359133
ZAL4	TS	NW_005081552.1	1850001	1900000	236	0.00103251
ZAL4	TS	NW_005081552.1	1900001	1950000	206	0.0010277
ZAL4	TS	NW_005081552.1	1950001	2000000	168	0.000796062
ZAL4	TS	NW_005081552.1	2000001	2050000	146	0.00072462
ZAL4	TS	NW_005081552.1	2050001	2100000	110	0.000376985
ZAL4	TS	NW_005081552.1	2100001	2150000	140	0.000703877
ZAL4	TS	NW_005081552.1	2150001	2200000	175	0.00114899
ZAL4	TS	NW_005081552.1	2200001	2250000	218	0.0014957
ZAL4	TS	NW_005081552.1	2250001	2300000	269	0.00172474
ZAL4	TS	NW_005081552.1	2300001	2350000	287	0.00168376
ZAL4	TS	NW_005081552.1	2350001	2400000	299	0.00185434
ZAL4	TS	NW_005081552.1	2400001	2450000	503	0.00350018
ZAL4	TS	NW_005081552.1	2450001	2500000	384	0.00205337
ZAL4	TS	NW_005081552.1	2500001	2550000	362	0.0018125
ZAL4	TS	NW_005081552.1	2550001	2600000	359	0.0018629
ZAL4	TS	NW_005081552.1	2600001	2650000	360	0.00188197
ZAL4	TS	NW_005081552.1	2650001	2700000	312	0.00135398
ZAL4	TS	NW_005081552.1	2700001	2750000	337	0.00179259
ZAL4	TS	NW_005081552.1	2750001	2800000	386	0.00213163
ZAL4	TS	NW_005081552.1	2800001	2850000	394	0.00174869
ZAL4	TS	NW_005081552.1	2850001	2900000	334	0.00140351
ZAL4	TS	NW_005081552.1	2900001	2950000	411	0.00236795
ZAL4	TS	NW_005081552.1	2950001	3000000	354	0.00178363
ZAL4	TS	NW_005081552.1	3000001	3050000	291	0.0019308
ZAL4	TS	NW_005081552.1	3050001	3100000	327	0.00182932
ZAL4	TS	NW_005081552.1	3100001	3150000	419	0.00252519
ZAL4	TS	NW_005081552.1	3150001	3200000	569	0.00276396
ZAL4	TS	NW_005081552.1	3200001	3250000	898	0.00599282
ZAL4	TS	NW_005081552.1	3250001	3300000	340	0.0023518
ZAL4	TS	NW_005081552.1	3300001	3350000	279	0.00135355
ZAL4	TS	NW_005081552.1	3350001	3400000	306	0.00133582
ZAL4	TS	NW_005081552.1	3400001	3450000	411	0.0023252
ZAL4	TS	NW_005081552.1	3450001	3500000	534	0.00275423
ZAL4	TS	NW_005081552.1	3500001	3550000	386	0.00175031
ZAL4	TS	NW_005081552.1	3550001	3600000	322	0.00210481
ZAL4	TS	NW_005081552.1	3600001	3650000	275	0.00153022
ZAL4	TS	NW_005081552.1	3650001	3700000	197	0.000928564
ZAL4	TS	NW_005081552.1	3700001	3750000	281	0.00162438
ZAL4	TS	NW_005081552.1	3750001	3800000	285	0.0014693
ZAL4	TS	NW_005081552.1	3800001	3850000	332	0.0017788
ZAL4	TS	NW_005081552.1	3850001	3900000	366	0.00212759
ZAL4	TS	NW_005081552.1	3900001	3950000	214	0.000973175
ZAL4	TS	NW_005081552.1	3950001	4000000	216	0.00123256
ZAL4	TS	NW_005081552.1	4000001	4050000	404	0.00258123
ZAL4	TS	NW_005081552.1	4050001	4100000	418	0.00258281
ZAL4	TS	NW_005081552.1	4100001	4150000	456	0.00235098
ZAL4	TS	NW_005081552.1	4150001	4200000	463	0.00251466
ZAL4	TS	NW_005081552.1	4200001	4250000	690	0.00473419
ZAL4	TS	NW_005081552.1	4250001	4300000	348	0.00195226
ZAL4	TS	NW_005081552.1	4300001	4350000	277	0.00177852
ZAL4	TS	NW_005081552.1	4350001	4400000	317	0.00195603
ZAL4	TS	NW_005081552.1	4400001	4450000	304	0.00169258
ZAL4	TS	NW_005081552.1	4450001	4500000	258	0.00168112
ZAL4	TS	NW_005081552.1	4500001	4550000	386	0.00289989
ZAL4	TS	NW_005081552.1	4550001	4600000	307	0.00172518
ZAL4	TS	NW_005081552.1	4600001	4650000	309	0.00195227
ZAL4	TS	NW_005081552.1	4650001	4700000	301	0.0018069
ZAL4	TS	NW_005081552.1	4700001	4750000	285	0.00165404
ZAL4	TS	NW_005081552.1	4750001	4800000	188	0.0010736
ZAL4	TS	NW_005081552.1	4800001	4850000	144	0.000778341
ZAL4	TS	NW_005081552.1	4850001	4900000	149	0.000661723
ZAL4	TS	NW_005081552.1	4900001	4950000	141	0.000705231
ZAL4	TS	NW_005081552.1	4950001	5000000	115	0.000573785
ZAL4	TS	NW_005081552.1	5000001	5050000	94	0.000554896
ZAL4	TS	NW_005081552.1	5050001	5100000	80	0.000489723
ZAL4	TS	NW_005081552.1	5100001	5150000	202	0.00103132
ZAL4	TS	NW_005081552.1	5150001	5200000	187	0.00124363
ZAL4	TS	NW_005081552.1	5200001	5250000	235	0.00128875
ZAL4	TS	NW_005081552.1	5250001	5300000	217	0.00104468
ZAL4	TS	NW_005081552.1	5300001	5350000	162	0.000798405
ZAL4	TS	NW_005081552.1	5350001	5400000	201	0.00100769
ZAL4	TS	NW_005081552.1	5400001	5450000	238	0.00124345
ZAL4	TS	NW_005081552.1	5450001	5500000	225	0.00131108
ZAL4	TS	NW_005081552.1	5500001	5550000	236	0.00137705
ZAL4	TS	NW_005081552.1	5550001	5600000	216	0.00120647
ZAL4	TS	NW_005081552.1	5600001	5650000	236	0.00134893
ZAL4	TS	NW_005081552.1	5650001	5700000	221	0.00138049
ZAL4	TS	NW_005081552.1	5700001	5750000	277	0.00214212
ZAL4	TS	NW_005081552.1	5750001	5800000	321	0.0023896
ZAL4	TS	NW_005081552.1	5800001	5850000	231	0.0017234
ZAL4	TS	NW_005081552.1	5850001	5900000	223	0.00152573
ZAL4	TS	NW_005081552.1	5900001	5950000	276	0.00173613
ZAL4	TS	NW_005081552.1	5950001	6000000	273	0.00188151
ZAL4	TS	NW_005081552.1	6000001	6050000	258	0.00145054
ZAL4	TS	NW_005081552.1	6050001	6100000	283	0.00142142
ZAL4	TS	NW_005081552.1	6100001	6150000	234	0.000962523
ZAL4	TS	NW_005081552.1	6150001	6200000	160	0.000695943
ZAL4	TS	NW_005081552.1	6200001	6250000	146	0.000690956
ZAL4	TS	NW_005081552.1	6250001	6300000	175	0.0009269
ZAL4	TS	NW_005081552.1	6300001	6350000	159	0.000783018
ZAL4	TS	NW_005081552.1	6350001	6400000	185	0.000810099
ZAL4	TS	NW_005081552.1	6400001	6450000	256	0.00120653
ZAL4	TS	NW_005081552.1	6450001	6500000	297	0.0016631
ZAL4	TS	NW_005081552.1	6500001	6550000	317	0.00173994
ZAL4	TS	NW_005081552.1	6550001	6600000	315	0.00144321
ZAL4	TS	NW_005081552.1	6600001	6650000	230	0.0010104
ZAL4	TS	NW_005081552.1	6650001	6700000	482	0.00245541
ZAL4	TS	NW_005081552.1	6700001	6750000	252	0.0012373
ZAL4	TS	NW_005081552.1	6750001	6800000	266	0.00147115
ZAL4	TS	NW_005081552.1	6800001	6850000	349	0.00228778
ZAL4	TS	NW_005081552.1	6850001	6900000	350	0.00266777
ZAL4	TS	NW_005081552.1	6900001	6950000	177	0.00101428
ZAL4	TS	NW_005081552.1	6950001	7000000	180	0.00108665
ZAL4	TS	NW_005081552.1	7000001	7050000	517	0.00269965
ZAL4	TS	NW_005081552.1	7050001	7100000	376	0.00227024
ZAL4	TS	NW_005081552.1	7100001	7150000	226	0.00122555
ZAL4	TS	NW_005081552.1	7150001	7200000	187	0.00121588
ZAL4	TS	NW_005081552.1	7200001	7250000	203	0.0011384
ZAL4	TS	NW_005081552.1	7250001	7300000	423	0.00283029
ZAL4	TS	NW_005081552.1	7300001	7350000	283	0.00162487
ZAL4	TS	NW_005081552.1	7350001	7400000	330	0.00184919
ZAL4	TS	NW_005081552.1	7400001	7450000	378	0.002574
ZAL4	TS	NW_005081552.1	7450001	7500000	104	0.000738769
ZAL4	TS	NW_005081552.1	7500001	7550000	95	0.000645177
ZAL4	TS	NW_005081552.1	7550001	7600000	84	0.000335631
ZAL4	TS	NW_005081552.1	7600001	7650000	177	0.000722708
ZAL4	TS	NW_005081552.1	7650001	7700000	239	0.00112172
ZAL4	TS	NW_005081552.1	7700001	7750000	218	0.00124691
ZAL4	TS	NW_005081552.1	7750001	7800000	193	0.00120333
ZAL4	TS	NW_005081552.1	7800001	7850000	191	0.000923692
ZAL4	TS	NW_005081552.1	7850001	7900000	237	0.00135139
ZAL4	TS	NW_005081552.1	7900001	7950000	264	0.00153687
ZAL4	TS	NW_005081552.1	7950001	8000000	203	0.00108412
ZAL4	TS	NW_005081552.1	8000001	8050000	164	0.000849179
ZAL4	TS	NW_005081552.1	8050001	8100000	355	0.00231521
ZAL4	TS	NW_005081552.1	8100001	8150000	452	0.00324272
ZAL4	TS	NW_005081552.1	8150001	8200000	367	0.00254602
ZAL4	TS	NW_005081552.1	8200001	8250000	150	0.000819079
ZAL4	TS	NW_005081552.1	8250001	8300000	168	0.000925298
ZAL4	TS	NW_005081552.1	8300001	8350000	256	0.00157538
ZAL4	TS	NW_005081552.1	8350001	8400000	231	0.00116037
ZAL4	TS	NW_005081552.1	8400001	8450000	264	0.00162622
ZAL4	TS	NW_005081552.1	8450001	8500000	229	0.00136197
ZAL4	TS	NW_005081552.1	8500001	8550000	276	0.00197853
ZAL4	TS	NW_005081552.1	8550001	8600000	357	0.00205281
ZAL4	TS	NW_005081552.1	8600001	8650000	343	0.00179742
ZAL4	TS	NW_005081552.1	8650001	8700000	346	0.00196142
ZAL4	TS	NW_005081552.1	8700001	8750000	474	0.002104
ZAL4	TS	NW_005081552.1	8750001	8800000	370	0.00135164
ZAL4	TS	NW_005081552.1	8800001	8850000	285	0.00134388
ZAL4	TS	NW_005081552.1	8850001	8900000	312	0.00170389
ZAL4	TS	NW_005081552.1	8900001	8950000	230	0.00123319
ZAL4	TS	NW_005081552.1	8950001	9000000	222	0.00128567
ZAL4	TS	NW_005081552.1	9000001	9050000	203	0.00108376
ZAL4	TS	NW_005081552.1	9050001	9100000	217	0.000956953
ZAL4	TS	NW_005081552.1	9100001	9150000	215	0.000966403
ZAL4	TS	NW_005081552.1	9150001	9200000	214	0.00099976
ZAL4	TS	NW_005081552.1	9200001	9250000	185	0.000817726
ZAL4	TS	NW_005081552.1	9250001	9300000	136	0.00058345
ZAL4	TS	NW_005081552.1	9300001	9350000	126	0.000588308
ZAL4	TS	NW_005081552.1	9350001	9400000	163	0.000897177
ZAL4	TS	NW_005081552.1	9400001	9450000	160	0.000863385
ZAL4	TS	NW_005081552.1	9450001	9500000	148	0.000809543
ZAL4	TS	NW_005081552.1	9500001	9550000	255	0.00128043
ZAL4	TS	NW_005081552.1	9550001	9600000	329	0.00173773
ZAL4	TS	NW_005081552.1	9600001	9650000	301	0.00159379
ZAL4	TS	NW_005081552.1	9650001	9700000	287	0.0013864
ZAL4	TS	NW_005081552.1	9700001	9750000	294	0.00171663
ZAL4	TS	NW_005081552.1	9750001	9800000	224	0.00135742
ZAL4	TS	NW_005081552.1	9800001	9850000	248	0.00144942
ZAL4	TS	NW_005081552.1	9850001	9900000	169	0.000876677
ZAL4	TS	NW_005081552.1	9900001	9950000	125	0.000854282
ZAL4	TS	NW_005081552.1	9950001	10000000	136	0.000844123
ZAL4	TS	NW_005081552.1	10000001	10050000	90	0.000493848
ZAL4	TS	NW_005081552.1	10050001	10100000	109	0.000600185
ZAL4	TS	NW_005081552.1	10100001	10150000	104	0.000545231
ZAL4	TS	NW_005081552.1	10150001	10200000	93	0.000417354
ZAL4	TS	NW_005081558.1	1	50000	250	0.00129133
ZAL4	TS	NW_005081558.1	50001	100000	263	0.00148751
ZAL4	TS	NW_005081558.1	100001	150000	228	0.00146518
ZAL4	TS	NW_005081558.1	150001	200000	294	0.00133385
ZAL4	TS	NW_005081558.1	200001	250000	364	0.00192154
ZAL4	TS	NW_005081558.1	250001	300000	243	0.00126106
ZAL4	TS	NW_005081558.1	300001	350000	203	0.000945418
ZAL4	TS	NW_005081558.1	350001	400000	244	0.00105163
ZAL4	TS	NW_005081558.1	400001	450000	475	0.00256142
ZAL4	TS	NW_005081558.1	450001	500000	394	0.00184236
ZAL4	TS	NW_005081558.1	500001	550000	245	0.00128567
ZAL4	TS	NW_005081558.1	550001	600000	234	0.00120247
ZAL4	TS	NW_005081558.1	600001	650000	363	0.00210314
ZAL4	TS	NW_005081558.1	650001	700000	306	0.00199889
ZAL4	TS	NW_005081558.1	700001	750000	294	0.00189676
ZAL4	TS	NW_005081558.1	750001	800000	257	0.00158302
ZAL4	TS	NW_005081558.1	800001	850000	333	0.00165681
ZAL4	TS	NW_005081558.1	850001	900000	293	0.00156604
ZAL4	TS	NW_005081558.1	900001	950000	227	0.00145182
ZAL4	TS	NW_005081558.1	950001	1000000	193	0.00126573
ZAL4	TS	NW_005081558.1	1000001	1050000	209	0.00106228
ZAL4	TS	NW_005081558.1	1050001	1100000	276	0.00143214
ZAL4	TS	NW_005081558.1	1100001	1150000	260	0.00142314
ZAL4	TS	NW_005081558.1	1150001	1200000	286	0.00181054
ZAL4	TS	NW_005081558.1	1200001	1250000	271	0.00172247
ZAL4	TS	NW_005081558.1	1250001	1300000	251	0.00161367
ZAL4	TS	NW_005081558.1	1300001	1350000	183	0.000846959
ZAL4	TS	NW_005081558.1	1350001	1400000	253	0.00107496
ZAL4	TS	NW_005081558.1	1400001	1450000	195	0.00087902
ZAL4	TS	NW_005081558.1	1450001	1500000	177	0.000849233
ZAL4	TS	NW_005081558.1	1500001	1550000	222	0.00121625
ZAL4	TS	NW_005081558.1	1550001	1600000	256	0.00159692
ZAL4	TS	NW_005081558.1	1600001	1650000	174	0.000996375
ZAL4	TS	NW_005081558.1	1650001	1700000	214	0.000895631
ZAL4	TS	NW_005081558.1	1700001	1750000	248	0.00100039
ZAL4	TS	NW_005081558.1	1750001	1800000	179	0.000916
ZAL4	TS	NW_005081558.1	1800001	1850000	269	0.00175089
ZAL4	TS	NW_005081558.1	1850001	1900000	396	0.00277369
ZAL4	TS	NW_005081558.1	1900001	1950000	500	0.00301062
ZAL4	TS	NW_005081558.1	1950001	2000000	259	0.00155773
ZAL4	TS	NW_005081558.1	2000001	2050000	255	0.00146931
ZAL4	TS	NW_005081558.1	2050001	2100000	248	0.0014973
ZAL4	TS	NW_005081558.1	2100001	2150000	293	0.00173194
ZAL4	TS	NW_005081558.1	2150001	2200000	230	0.00131078
ZAL4	TS	NW_005081558.1	2200001	2250000	353	0.00203477
ZAL4	TS	NW_005081558.1	2250001	2300000	194	0.00097748
ZAL4	TS	NW_005081558.1	2300001	2350000	228	0.00112548
ZAL4	TS	NW_005081558.1	2350001	2400000	255	0.00120302
ZAL4	TS	NW_005081558.1	2400001	2450000	287	0.0019471
ZAL4	TS	NW_005081558.1	2450001	2500000	366	0.00251768
ZAL4	TS	NW_005081558.1	2500001	2550000	235	0.00147815
ZAL4	TS	NW_005081558.1	2550001	2600000	174	0.00120585
ZAL4	TS	NW_005081558.1	2600001	2650000	227	0.00129009
ZAL4	TS	NW_005081558.1	2650001	2700000	203	0.000936372
ZAL4	TS	NW_005081558.1	2700001	2750000	183	0.000774462
ZAL4	TS	NW_005081558.1	2750001	2800000	158	0.000672371
ZAL4	TS	NW_005081558.1	2800001	2850000	181	0.000757477
ZAL4	TS	NW_005081558.1	2850001	2900000	303	0.00178942
ZAL4	TS	NW_005081558.1	2900001	2950000	235	0.00114764
ZAL4	TS	NW_005081558.1	2950001	3000000	181	0.00103809
ZAL4	TS	NW_005081558.1	3000001	3050000	99	0.000589484
ZAL4	TS	NW_005081558.1	3050001	3100000	157	0.000828738
ZAL4	TS	NW_005081558.1	3100001	3150000	143	0.000806646
ZAL4	TS	NW_005081558.1	3150001	3200000	104	0.000580431
ZAL4	TS	NW_005081558.1	3200001	3250000	117	0.00068585
ZAL4	TS	NW_005081558.1	3250001	3300000	102	0.000590709
ZAL4	TS	NW_005081558.1	3300001	3350000	77	0.000459571
ZAL4	TS	NW_005081558.1	3350001	3400000	111	0.000652123
ZAL4	TS	NW_005081558.1	3400001	3450000	152	0.000651631
ZAL4	TS	NW_005081558.1	3450001	3500000	153	0.000759448
ZAL4	TS	NW_005081558.1	3500001	3550000	148	0.0007272
ZAL4	TS	NW_005081558.1	3550001	3600000	180	0.000923631
ZAL4	TS	NW_005081558.1	3600001	3650000	298	0.00198699
ZAL4	TS	NW_005081558.1	3650001	3700000	285	0.00195305
ZAL4	TS	NW_005081558.1	3700001	3750000	167	0.000986154
ZAL4	TS	NW_005081558.1	3750001	3800000	119	0.000551817
ZAL4	TS	NW_005081558.1	3800001	3850000	103	0.000508185
ZAL4	TS	NW_005081558.1	3850001	3900000	106	0.000596062
ZAL4	TS	NW_005081558.1	3900001	3950000	124	0.000596185
ZAL4	TS	NW_005081558.1	3950001	4000000	170	0.00101883
ZAL4	TS	NW_005081558.1	4000001	4050000	227	0.00133139
ZAL4	TS	NW_005081558.1	4050001	4100000	104	0.000613477
ZAL4	TS	NW_005081558.1	4100001	4150000	102	0.000575386
ZAL4	TS	NW_005081558.1	4150001	4200000	121	0.000695879
ZAL4	TS	NW_005081558.1	4200001	4250000	166	0.000862095
ZAL4	TS	NW_005081558.1	4250001	4300000	135	0.000882282
ZAL4	TS	NW_005081558.1	4300001	4350000	144	0.000752554
ZAL4	TS	NW_005081558.1	4350001	4400000	169	0.00100659
ZAL4	TS	NW_005081558.1	4400001	4450000	179	0.00122875
ZAL4	TS	NW_005081558.1	4450001	4500000	210	0.00118968
ZAL4	TS	NW_005081558.1	4500001	4550000	198	0.00103508
ZAL4	TS	NW_005081558.1	4550001	4600000	211	0.00124278
ZAL4	TS	NW_005081558.1	4600001	4650000	188	0.00122203
ZAL4	TS	NW_005081558.1	4650001	4700000	152	0.000876369
ZAL4	TS	NW_005081558.1	4700001	4750000	156	0.000711631
ZAL4	TS	NW_005081558.1	4750001	4800000	158	0.000712925
ZAL4	TS	NW_005081558.1	4800001	4850000	138	0.000616377
ZAL4	TS	NW_005081558.1	4850001	4900000	140	0.000598954
ZAL4	TS	NW_005081558.1	4900001	4950000	151	0.000728923
ZAL4	TS	NW_005081558.1	4950001	5000000	99	0.00049619
ZAL4	TS	NW_005081558.1	5000001	5050000	175	0.00081471
ZAL4	TS	NW_005081558.1	5050001	5100000	152	0.000784615
ZAL4	TS	NW_005081558.1	5100001	5150000	203	0.00109871
ZAL4	TS	NW_005081558.1	5150001	5200000	163	0.000739446
ZAL4	TS	NW_005081558.1	5200001	5250000	158	0.000758708
ZAL4	TS	NW_005081558.1	5250001	5300000	170	0.000818585
ZAL4	TS	NW_005081558.1	5300001	5350000	302	0.00154222
ZAL4	TS	NW_005081558.1	5350001	5400000	511	0.00239226
ZAL4	TS	NW_005081558.1	5400001	5450000	204	0.00104923
ZAL4	TS	NW_005081558.1	5450001	5500000	334	0.00227336
ZAL4	TS	NW_005081558.1	5500001	5550000	249	0.00133871
ZAL4	TS	NW_005081558.1	5550001	5600000	117	0.000594527
ZAL4	TS	NW_005081558.1	5600001	5650000	172	0.000902905
ZAL4	TS	NW_005081558.1	5650001	5700000	206	0.0012765
ZAL4	TS	NW_005081558.1	5700001	5750000	223	0.00143594
ZAL4	TS	NW_005081558.1	5750001	5800000	191	0.00118862
ZAL4	TS	NW_005081558.1	5800001	5850000	231	0.00152857
ZAL4	TS	NW_005081558.1	5850001	5900000	202	0.00104769
ZAL4	TS	NW_005081558.1	5900001	5950000	213	0.00098339
ZAL4	TS	NW_005081558.1	5950001	6000000	237	0.00143062
ZAL4	TS	NW_005081558.1	6000001	6050000	166	0.000706648
ZAL4	TS	NW_005081558.1	6050001	6100000	185	0.000991458
ZAL4	TS	NW_005081558.1	6100001	6150000	187	0.000973046
ZAL4	TS	NW_005081558.1	6150001	6200000	300	0.00166401
ZAL4	TS	NW_005081558.1	6200001	6250000	253	0.00151742
ZAL4	TS	NW_005081558.1	6250001	6300000	154	0.000727387
ZAL4	TS	NW_005081558.1	6300001	6350000	179	0.000803157
ZAL4	TS	NW_005081558.1	6350001	6400000	155	0.000801108
ZAL4	TS	NW_005081558.1	6400001	6450000	125	0.000606404
ZAL4	TS	NW_005081558.1	6450001	6500000	115	0.000569051
ZAL4	TS	NW_005081558.1	6500001	6550000	131	0.000569169
ZAL4	TS	NW_005081558.1	6550001	6600000	130	0.000663015
ZAL4	TS	NW_005081558.1	6600001	6650000	169	0.000772618
ZAL4	TS	NW_005081558.1	6650001	6700000	128	0.000560617
ZAL4	TS	NW_005081558.1	6700001	6750000	136	0.000575386
ZAL4	TS	NW_005081558.1	6750001	6800000	139	0.000805917
ZAL4	TS	NW_005081558.1	6800001	6850000	101	0.000508185
ZAL4	TS	NW_005081558.1	6850001	6900000	122	0.000658402
ZAL4	TS	NW_005081558.1	6900001	6950000	139	0.000844741
ZAL4	TS	NW_005081558.1	6950001	7000000	132	0.000898646
ZAL4	TS	NW_005081558.1	7000001	7050000	136	0.000763815
ZAL4	TS	NW_005081558.1	7050001	7100000	155	0.000962154
ZAL4	TS	NW_005081558.1	7100001	7150000	197	0.00115994
ZAL4	TS	NW_005081558.1	7150001	7200000	230	0.00170092
ZAL4	TS	NW_005081558.1	7200001	7250000	187	0.00124129
ZAL4	TS	NW_005081558.1	7250001	7300000	108	0.000552496
ZAL4	TS	NW_005081558.1	7300001	7350000	93	0.000508431
ZAL4	TS	NW_005081558.1	7350001	7400000	129	0.0005352
ZAL4	TS	NW_005081558.1	7400001	7450000	560	0.00397946
ZAL4	TS	NW_005081558.1	7450001	7500000	738	0.0054125
ZAL4	TS	NW_005081558.1	7500001	7550000	591	0.00427689
ZAL4	TS	NW_005081558.1	7550001	7600000	532	0.00405417
ZAL4	TS	NW_005081558.1	7600001	7650000	315	0.00216462
ZAL4	TS	NW_005081558.1	7650001	7700000	149	0.000703015
ZAL4	TS	NW_005081558.1	7700001	7750000	118	0.000669908
ZAL4	TS	NW_005081558.1	7750001	7800000	98	0.000607446
ZAL4	TS	NW_005081558.1	7800001	7850000	154	0.000932187
ZAL4	TS	NW_005081558.1	7850001	7900000	102	0.000599754
ZAL4	TS	NW_005081558.1	7900001	7950000	109	0.000539694
ZAL4	TS	NW_005081558.1	7950001	8000000	147	0.000844123
ZAL4	TS	NW_005081558.1	8000001	8050000	157	0.000974769
ZAL4	TS	NW_005081558.1	8050001	8100000	196	0.00123664
ZAL4	TS	NW_005081558.1	8100001	8150000	133	0.000613046
ZAL4	TS	NW_005081558.1	8150001	8200000	174	0.000814402
ZAL4	TS	NW_005081558.1	8200001	8250000	165	0.000691938
ZAL4	TS	NW_005081558.1	8250001	8300000	159	0.000741538
ZAL4	TS	NW_005081558.1	8300001	8350000	111	0.000550277
ZAL4	TS	NW_005081558.1	8350001	8400000	120	0.000629846
ZAL4	TS	NW_005081558.1	8400001	8450000	148	0.000938708
ZAL4	TS	NW_005081558.1	8450001	8500000	173	0.000917606
ZAL4	TS	NW_005081558.1	8500001	8550000	141	0.000759077
ZAL4	TS	NW_005081560.1	1	50000	427	0.00203847
ZAL4	TS	NW_005081560.1	50001	100000	485	0.0021923
ZAL4	TS	NW_005081560.1	100001	150000	432	0.00227492
ZAL4	TS	NW_005081560.1	150001	200000	446	0.00227405
ZAL4	TS	NW_005081560.1	200001	250000	515	0.00229916
ZAL4	TS	NW_005081560.1	250001	300000	478	0.00229244
ZAL4	TS	NW_005081560.1	300001	350000	503	0.00248806
ZAL4	TS	NW_005081560.1	350001	400000	479	0.00281987
ZAL4	TS	NW_005081560.1	400001	450000	537	0.00244242
ZAL4	TS	NW_005081560.1	450001	500000	449	0.00198749
ZAL4	TS	NW_005081560.1	500001	550000	555	0.00258334
ZAL4	TS	NW_005081560.1	550001	600000	629	0.00293769
ZAL4	TS	NW_005081560.1	600001	650000	632	0.00280724
ZAL4	TS	NW_005081560.1	650001	700000	476	0.00201238
ZAL4	TS	NW_005081560.1	700001	750000	523	0.00208604
ZAL4	TS	NW_005081560.1	750001	800000	711	0.00370879
ZAL4	TS	NW_005081560.1	800001	850000	517	0.00221527
ZAL4	TS	NW_005081560.1	850001	900000	546	0.002454
ZAL4	TS	NW_005081560.1	900001	950000	512	0.00204568
ZAL4	TS	NW_005081560.1	950001	1000000	554	0.00228252
ZAL4	TS	NW_005081560.1	1000001	1050000	657	0.0028416
ZAL4	TS	NW_005081560.1	1050001	1100000	628	0.00299761
ZAL4	TS	NW_005081560.1	1100001	1150000	584	0.00257002
ZAL4	TS	NW_005081560.1	1150001	1200000	553	0.0023804
ZAL4	TS	NW_005081560.1	1200001	1250000	798	0.00422281
ZAL4	TS	NW_005081560.1	1250001	1300000	779	0.0039697
ZAL4	TS	NW_005081560.1	1300001	1350000	518	0.002284
ZAL4	TS	NW_005081560.1	1350001	1400000	709	0.00333977
ZAL4	TS	NW_005081560.1	1400001	1450000	720	0.0035911
ZAL4	TS	NW_005081560.1	1450001	1500000	772	0.00454735
ZAL4	TS	NW_005081560.1	1500001	1550000	641	0.00296483
ZAL4	TS	NW_005081560.1	1550001	1600000	460	0.00190586
ZAL4	TS	NW_005081560.1	1600001	1650000	538	0.00230454
ZAL4	TS	NW_005081560.1	1650001	1700000	379	0.00156235
ZAL4	TS	NW_005081560.1	1700001	1750000	339	0.00140201
ZAL4	TS	NW_005081560.1	1750001	1800000	429	0.00190892
ZAL4	TS	NW_005081560.1	1800001	1850000	573	0.00239142
ZAL4	TS	NW_005081560.1	1850001	1900000	696	0.00352819
ZAL4	TS	NW_005081560.1	1900001	1950000	663	0.00303147
ZAL4	TS	NW_005081560.1	1950001	2000000	583	0.00238398
ZAL4	TS	NW_005081560.1	2000001	2050000	498	0.00247101
ZAL4	TS	NW_005081560.1	2050001	2100000	902	0.00534811
ZAL4	TS	NW_005081560.1	2100001	2150000	759	0.00381193
ZAL4	TS	NW_005081560.1	2150001	2200000	875	0.00421536
ZAL4	TS	NW_005081560.1	2200001	2250000	546	0.00231147
ZAL4	TS	NW_005081560.1	2250001	2300000	470	0.00207468
ZAL4	TS	NW_005081560.1	2300001	2350000	583	0.00242281
ZAL4	TS	NW_005081560.1	2350001	2400000	750	0.00424378
ZAL4	TS	NW_005081560.1	2400001	2450000	807	0.00361226
ZAL4	TS	NW_005081560.1	2450001	2500000	626	0.00277307
ZAL4	TS	NW_005081560.1	2500001	2550000	479	0.00231653
ZAL4	TS	NW_005081560.1	2550001	2600000	480	0.00193048
ZAL4	TS	NW_005081560.1	2600001	2650000	469	0.00255485
ZAL4	TS	NW_005081560.1	2650001	2700000	398	0.00246752
ZAL4	TS	NW_005081560.1	2700001	2750000	571	0.00375798
ZAL4	TS	NW_005081560.1	2750001	2800000	424	0.00246646
ZAL4	TS	NW_005081560.1	2800001	2850000	218	0.000891633
ZAL4	TS	NW_005081560.1	2850001	2900000	245	0.00125428
ZAL4	TS	NW_005081560.1	2900001	2950000	209	0.00093588
ZAL4	TS	NW_005081560.1	2950001	3000000	296	0.00153541
ZAL4	TS	NW_005081560.1	3000001	3050000	295	0.00140825
ZAL4	TS	NW_005081560.1	3050001	3100000	319	0.00154652
ZAL4	TS	NW_005081560.1	3100001	3150000	326	0.00151549
ZAL4	TS	NW_005081560.1	3150001	3200000	520	0.0022401
ZAL4	TS	NW_005081560.1	3200001	3250000	382	0.00190493
ZAL4	TS	NW_005081560.1	3250001	3300000	406	0.00203029
ZAL4	TS	NW_005081560.1	3300001	3350000	301	0.00146542
ZAL4	TS	NW_005081560.1	3350001	3400000	359	0.00169848
ZAL4	TS	NW_005081560.1	3400001	3450000	222	0.00117412
ZAL4	TS	NW_005081560.1	3450001	3500000	302	0.00134758
ZAL4	TS	NW_005081560.1	3500001	3550000	395	0.00191146
ZAL4	TS	NW_005081560.1	3550001	3600000	337	0.00162187
ZAL4	TS	NW_005081560.1	3600001	3650000	530	0.00338613
ZAL4	TS	NW_005081560.1	3650001	3700000	296	0.00157306
ZAL4	TS	NW_005081560.1	3700001	3750000	324	0.00150229
ZAL4	TS	NW_005081560.1	3750001	3800000	225	0.00111403
ZAL4	TS	NW_005081560.1	3800001	3850000	152	0.000566648
ZAL4	TS	NW_005081560.1	3850001	3900000	163	0.000576125
ZAL4	TS	NW_005081560.1	3900001	3950000	96	0.000439323
ZAL4	TS	NW_005081560.1	3950001	4000000	102	0.000375078
ZAL4	TS	NW_005081560.1	4000001	4050000	66	0.000333846
ZAL4	TS	NW_005081560.1	4050001	4100000	101	0.000600194
ZAL4	TS	NW_005081560.1	4100001	4150000	187	0.00103126
ZAL4	TS	NW_005081560.1	4150001	4200000	201	0.000780492
ZAL4	TS	NW_005081560.1	4200001	4250000	339	0.00219769
ZAL4	TS	NW_005081560.1	4250001	4300000	336	0.00175929
ZAL4	TS	NW_005081560.1	4300001	4350000	312	0.00166909
ZAL4	TS	NW_005081560.1	4350001	4400000	316	0.00189923
ZAL4	TS	NW_005081560.1	4400001	4450000	224	0.000934462
ZAL4	TS	NW_005081560.1	4450001	4500000	381	0.00181423
ZAL4	TS	NW_005081560.1	4500001	4550000	352	0.00176437
ZAL4	TS	NW_005081560.1	4550001	4600000	372	0.00197473
ZAL4	TS	NW_005081560.1	4600001	4650000	372	0.00196758
ZAL4	TS	NW_005081560.1	4650001	4700000	520	0.00237813
ZAL4	TS	NW_005081560.1	4700001	4750000	394	0.00205188
ZAL4	TS	NW_005081560.1	4750001	4800000	463	0.00223341
ZAL4	TS	NW_005081560.1	4800001	4850000	381	0.00194765
ZAL4	TS	NW_005081560.1	4850001	4900000	355	0.00184672
ZAL4	TS	NW_005081560.1	4900001	4950000	492	0.00246222
ZAL4	TS	NW_005081560.1	4950001	5000000	303	0.00142157
ZAL4	TS	NW_005081560.1	5000001	5050000	311	0.001566
ZAL4	TS	NW_005081560.1	5050001	5100000	475	0.00215816
ZAL4	TS	NW_005081560.1	5100001	5150000	418	0.00213067
ZAL4	TS	NW_005081560.1	5150001	5200000	405	0.00212443
ZAL4	TS	NW_005081560.1	5200001	5250000	527	0.00236613
ZAL4	TS	NW_005081560.1	5250001	5300000	429	0.00235327
ZAL4	TS	NW_005081560.1	5300001	5350000	475	0.00247595
ZAL4	TS	NW_005081560.1	5350001	5400000	615	0.00301333
ZAL4	TS	NW_005081560.1	5400001	5450000	399	0.00207897
ZAL4	TS	NW_005081560.1	5450001	5500000	433	0.00217977
ZAL4	TS	NW_005081560.1	5500001	5550000	426	0.00220143
ZAL4	TS	NW_005081560.1	5550001	5600000	465	0.00228236
ZAL4	TS	NW_005081560.1	5600001	5650000	406	0.00193183
ZAL4	TS	NW_005081560.1	5650001	5700000	396	0.00204075
ZAL4	TS	NW_005081560.1	5700001	5750000	438	0.00194721
ZAL4	TS	NW_005081560.1	5750001	5800000	407	0.00198451
ZAL4	TS	NW_005081560.1	5800001	5850000	373	0.00187839
ZAL4	TS	NW_005081560.1	5850001	5900000	400	0.00205674
ZAL4	TS	NW_005081560.1	5900001	5950000	419	0.00171411
ZAL4	TS	NW_005081560.1	5950001	6000000	501	0.00215911
ZAL4	TS	NW_005081560.1	6000001	6050000	667	0.00313227
ZAL4	TS	NW_005081560.1	6050001	6100000	423	0.00213167
ZAL4	TS	NW_005081560.1	6100001	6150000	265	0.00148683
ZAL4	TS	NW_005081560.1	6150001	6200000	308	0.00165908
ZAL4	TS	NW_005081560.1	6200001	6250000	238	0.00122155
ZAL4	TS	NW_005081560.1	6250001	6300000	310	0.00158462
ZAL4	TS	NW_005081560.1	6300001	6350000	252	0.00131232
ZAL4	TS	NW_005081560.1	6350001	6400000	202	0.000943815
ZAL4	TS	NW_005081560.1	6400001	6450000	145	0.000648615
ZAL4	TS	NW_005081560.1	6450001	6500000	236	0.00126997
ZAL4	TS	NW_005081560.1	6500001	6550000	325	0.00144423
ZAL4	TS	NW_005081560.1	6550001	6600000	441	0.00195028
ZAL4	TS	NW_005081560.1	6600001	6650000	583	0.00284588
ZAL4	TS	NW_005081560.1	6650001	6700000	638	0.00354024
ZAL4	TS	NW_005081560.1	6700001	6750000	509	0.00265369
ZAL4	TS	NW_005081560.1	6750001	6800000	421	0.0018492
ZAL4	TS	NW_005081560.1	6800001	6850000	381	0.00190229
ZAL4	TS	NW_005081560.1	6850001	6900000	358	0.00154942
ZAL4	TS	NW_005081560.1	6900001	6950000	264	0.00138881
ZAL4	TS	NW_005081560.1	6950001	7000000	292	0.00153089
ZAL4	TS	NW_005081560.1	7000001	7050000	300	0.00178197
ZAL4	TS	NW_005081560.1	7050001	7100000	226	0.00110752
ZAL4	TS	NW_005081560.1	7100001	7150000	300	0.00175416
ZAL4	TS	NW_005081560.1	7150001	7200000	359	0.00218151
ZAL4	TS	NW_005081560.1	7200001	7250000	438	0.00242371
ZAL4	TS	NW_005081560.1	7250001	7300000	314	0.00193695
ZAL4	TS	NW_005081560.1	7300001	7350000	289	0.00145034
ZAL4	TS	NW_005081560.1	7350001	7400000	274	0.001236
ZAL4	TS	NW_005081560.1	7400001	7450000	260	0.00142148
ZAL4	TS	NW_005081560.1	7450001	7500000	202	0.00105446
ZAL4	TS	NW_005081560.1	7500001	7550000	311	0.00163022
ZAL4	TS	NW_005081560.1	7550001	7600000	316	0.00154302
ZAL4	TS	NW_005081560.1	7600001	7650000	262	0.00130726
ZAL4	TS	NW_005081560.1	7650001	7700000	252	0.00119806
ZAL4	TS	NW_005081563.1	1	50000	60	0.000310834
ZAL4	TS	NW_005081563.1	50001	100000	60	0.000298892
ZAL4	TS	NW_005081563.1	100001	150000	42	0.000241785
ZAL4	TS	NW_005081563.1	150001	200000	48	0.000280308
ZAL4	TS	NW_005081563.1	200001	250000	53	0.000282154
ZAL4	TS	NW_005081563.1	250001	300000	56	0.000297538
ZAL4	TS	NW_005081563.1	300001	350000	60	0.000302154
ZAL4	TS	NW_005081563.1	350001	400000	63	0.000366892
ZAL4	TS	NW_005081563.1	400001	450000	57	0.000277908
ZAL4	TS	NW_005081563.1	450001	500000	49	0.000197538
ZAL4	TS	NW_005081563.1	500001	550000	32	0.000201169
ZAL4	TS	NW_005081563.1	550001	600000	54	0.000234093
ZAL4	TS	NW_005081563.1	600001	650000	61	0.000295015
ZAL4	TS	NW_005081563.1	650001	700000	86	0.000366833
ZAL4	TS	NW_005081563.1	700001	750000	83	0.000388985
ZAL4	TS	NW_005081563.1	750001	800000	147	0.000813477
ZAL4	TS	NW_005081563.1	800001	850000	213	0.0014157
ZAL4	TS	NW_005081563.1	850001	900000	253	0.00144917
ZAL4	TS	NW_005081563.1	900001	950000	253	0.00164487
ZAL4	TS	NW_005081563.1	950001	1000000	189	0.0010898
ZAL4	TS	NW_005081563.1	1000001	1050000	234	0.0013008
ZAL4	TS	NW_005081563.1	1050001	1100000	258	0.00134412
ZAL4	TS	NW_005081563.1	1100001	1150000	249	0.00126291
ZAL4	TS	NW_005081563.1	1150001	1200000	273	0.00151222
ZAL4	TS	NW_005081563.1	1200001	1250000	236	0.00127816
ZAL4	TS	NW_005081563.1	1250001	1300000	311	0.00155172
ZAL4	TS	NW_005081563.1	1300001	1350000	281	0.00111335
ZAL4	TS	NW_005081563.1	1350001	1400000	227	0.00102535
ZAL4	TS	NW_005081563.1	1400001	1450000	333	0.00162985
ZAL4	TS	NW_005081563.1	1450001	1500000	355	0.00204844
ZAL4	TS	NW_005081563.1	1500001	1550000	318	0.00168093
ZAL4	TS	NW_005081563.1	1550001	1600000	328	0.00178394
ZAL4	TS	NW_005081563.1	1600001	1650000	187	0.00106431
ZAL4	TS	NW_005081563.1	1650001	1700000	189	0.00105274
ZAL4	TS	NW_005081563.1	1700001	1750000	228	0.0010109
ZAL4	TS	NW_005081563.1	1750001	1800000	283	0.00142923
ZAL4	TS	NW_005081563.1	1800001	1850000	240	0.00117245
ZAL4	TS	NW_005081563.1	1850001	1900000	253	0.0013536
ZAL4	TS	NW_005081563.1	1900001	1950000	390	0.00176973
ZAL4	TS	NW_005081563.1	1950001	2000000	278	0.00153737
ZAL4	TS	NW_005081563.1	2000001	2050000	360	0.00182272
ZAL4	TS	NW_005081563.1	2050001	2100000	293	0.00133917
ZAL4	TS	NW_005081563.1	2100001	2150000	399	0.00170815
ZAL4	TS	NW_005081563.1	2150001	2200000	358	0.00152654
ZAL4	TS	NW_005081563.1	2200001	2250000	337	0.00170863
ZAL4	TS	NW_005081563.1	2250001	2300000	377	0.00176277
ZAL4	TS	NW_005081563.1	2300001	2350000	354	0.00170648
ZAL4	TS	NW_005081563.1	2350001	2400000	243	0.00107891
ZAL4	TS	NW_005081563.1	2400001	2450000	258	0.00140224
ZAL4	TS	NW_005081563.1	2450001	2500000	362	0.00167898
ZAL4	TS	NW_005081563.1	2500001	2550000	313	0.00146757
ZAL4	TS	NW_005081563.1	2550001	2600000	224	0.00102796
ZAL4	TS	NW_005081563.1	2600001	2650000	275	0.00121589
ZAL4	TS	NW_005081563.1	2650001	2700000	286	0.00174161
ZAL4	TS	NW_005081563.1	2700001	2750000	202	0.00110738
ZAL4	TS	NW_005081563.1	2750001	2800000	243	0.00112954
ZAL4	TS	NW_005081563.1	2800001	2850000	239	0.00111403
ZAL4	TS	NW_005081563.1	2850001	2900000	250	0.0010642
ZAL4	TS	NW_005081563.1	2900001	2950000	345	0.00174641
ZAL4	TS	NW_005081563.1	2950001	3000000	296	0.0014186
ZAL4	TS	NW_005081563.1	3000001	3050000	255	0.00114622
ZAL4	TS	NW_005081563.1	3050001	3100000	212	0.000978353
ZAL4	TS	NW_005081563.1	3100001	3150000	219	0.00106789
ZAL4	TS	NW_005081563.1	3150001	3200000	267	0.0012552
ZAL4	TS	NW_005081563.1	3200001	3250000	164	0.000950154
ZAL4	TS	NW_005081563.1	3250001	3300000	150	0.00103188
ZAL4	TS	NW_005081563.1	3300001	3350000	190	0.00100763
ZAL4	TS	NW_005081563.1	3350001	3400000	227	0.00123299
ZAL4	TS	NW_005081563.1	3400001	3450000	200	0.00108825
ZAL4	TS	NW_005081563.1	3450001	3500000	211	0.00107509
ZAL4	TS	NW_005081563.1	3500001	3550000	145	0.0006488
ZAL4	TS	NW_005081563.1	3550001	3600000	265	0.0014832
ZAL4	TS	NW_005081563.1	3600001	3650000	264	0.0014653
ZAL4	TS	NW_005081563.1	3650001	3700000	262	0.00101268
ZAL4	TS	NW_005081563.1	3700001	3750000	259	0.00133526
ZAL4	TS	NW_005081563.1	3750001	3800000	268	0.0013349
ZAL4	TS	NW_005081563.1	3800001	3850000	299	0.00159289
ZAL4	TS	NW_005081563.1	3850001	3900000	365	0.00168759
ZAL4	TS	NW_005081563.1	3900001	3950000	307	0.0015155
ZAL4	TS	NW_005081563.1	3950001	4000000	262	0.00128056
ZAL4	TS	NW_005081563.1	4000001	4050000	266	0.00124093
ZAL4	TS	NW_005081563.1	4050001	4100000	169	0.000754092
ZAL4	TS	NW_005081563.1	4100001	4150000	256	0.00123754
ZAL4	TS	NW_005081563.1	4150001	4200000	196	0.00105902
ZAL4	TS	NW_005081563.1	4200001	4250000	205	0.00115452
ZAL4	TS	NW_005081563.1	4250001	4300000	243	0.00114327
ZAL4	TS	NW_005081563.1	4300001	4350000	211	0.000944498
ZAL4	TS	NW_005081563.1	4350001	4400000	158	0.000688615
ZAL4	TS	NW_005081563.1	4400001	4450000	312	0.00221657
ZAL4	TS	NW_005081563.1	4450001	4500000	214	0.0013528
ZAL4	TS	NW_005081563.1	4500001	4550000	178	0.00091828
ZAL4	TS	NW_005081563.1	4550001	4600000	287	0.00119662
ZAL4	TS	NW_005081563.1	4600001	4650000	343	0.00140609
ZAL4	TS	NW_005081563.1	4650001	4700000	263	0.00108241
ZAL4	TS	NW_005081563.1	4700001	4750000	259	0.0013322
ZAL4	TS	NW_005081563.1	4750001	4800000	240	0.00143472
ZAL4	TS	NW_005081563.1	4800001	4850000	281	0.00163348
ZAL4	TS	NW_005081563.1	4850001	4900000	276	0.00152757
ZAL4	TS	NW_005081563.1	4900001	4950000	265	0.00141225
ZAL4	TS	NW_005081563.1	4950001	5000000	213	0.00120025
ZAL4	TS	NW_005081563.1	5000001	5050000	224	0.00132868
ZAL4	TS	NW_005081563.1	5050001	5100000	241	0.00115108
ZAL4	TS	NW_005081563.1	5100001	5150000	191	0.00111854
ZAL4	TS	NW_005081563.1	5150001	5200000	202	0.00111108
ZAL4	TS	NW_005081563.1	5200001	5250000	189	0.000894095
ZAL4	TS	NW_005081563.1	5250001	5300000	246	0.00123323
ZAL4	TS	NW_005081563.1	5300001	5350000	253	0.00156327
ZAL4	TS	NW_005081563.1	5350001	5400000	224	0.00124855
ZAL4	TS	NW_005081563.1	5400001	5450000	272	0.00162468
ZAL4	TS	NW_005081563.1	5450001	5500000	237	0.00109237
ZAL4	TS	NW_005081563.1	5500001	5550000	237	0.000995326
ZAL4	TS	NW_005081563.1	5550001	5600000	270	0.00110899
ZAL4	TS	NW_005081563.1	5600001	5650000	316	0.00160782
ZAL4	TS	NW_005081563.1	5650001	5700000	260	0.00107982
ZAL4	TS	NW_005081563.1	5700001	5750000	186	0.000779754
ZAL4	TS	NW_005081563.1	5750001	5800000	197	0.000946462
ZAL4	TS	NW_005081563.1	5800001	5850000	206	0.000914834
ZAL4	TS	NW_005081563.1	5850001	5900000	199	0.00109366
ZAL4	TS	NW_005081563.1	5900001	5950000	240	0.00122437
ZAL4	TS	NW_005081563.1	5950001	6000000	280	0.00112579
ZAL4	TS	NW_005081563.1	6000001	6050000	286	0.00110991
ZAL4	TS	NW_005081563.1	6050001	6100000	198	0.000913046
ZAL4	TS	NW_005081563.1	6100001	6150000	182	0.000871387
ZAL4	TS	NW_005081563.1	6150001	6200000	143	0.000782833
ZAL4	TS	NW_005081563.1	6200001	6250000	182	0.0010909
ZAL4	TS	NW_005081563.1	6250001	6300000	223	0.00111606
ZAL4	TS	NW_005081563.1	6300001	6350000	170	0.0012096
ZAL4	TS	NW_005081563.1	6350001	6400000	169	0.00122494
ZAL4	TS	NW_005081563.1	6400001	6450000	110	0.000680369
ZAL4	TS	NW_005081563.1	6450001	6500000	115	0.000875262
ZAL4	TS	NW_005081563.1	6500001	6550000	117	0.000691819
ZAL4	TS	NW_005081563.1	6550001	6600000	116	0.000710466
ZAL4	TS	NW_005081563.1	6600001	6650000	131	0.000691202
ZAL4	TS	NW_005081563.1	6650001	6700000	143	0.000703453
ZAL4	TS	NW_005081563.1	6700001	6750000	292	0.00180881
ZAL4	TS	NW_005081563.1	6750001	6800000	355	0.0020546
ZAL4	TS	NW_005081563.1	6800001	6850000	225	0.00141397
ZAL4	TS	NW_005081563.1	6850001	6900000	181	0.00101009
ZAL4	TS	NW_005081563.1	6900001	6950000	172	0.000937169
ZAL4	TS	NW_005081563.1	6950001	7000000	258	0.00117723
ZAL4	TS	NW_005081563.1	7000001	7050000	285	0.00130296
ZAL4	TS	NW_005081563.1	7050001	7100000	444	0.00203555
ZAL4	TS	NW_005081563.1	7100001	7150000	333	0.00173557
ZAL4	TS	NW_005081563.1	7150001	7200000	334	0.00169527
ZAL4	TS	NW_005081565.1	1	50000	1004	0.00560749
ZAL4	TS	NW_005081565.1	50001	100000	1120	0.00598721
ZAL4	TS	NW_005081565.1	100001	150000	1255	0.00651484
ZAL4	TS	NW_005081565.1	150001	200000	1254	0.00675868
ZAL4	TS	NW_005081565.1	200001	250000	1051	0.00592192
ZAL4	TS	NW_005081565.1	250001	300000	1241	0.00693137
ZAL4	TS	NW_005081565.1	300001	350000	1392	0.00756339
ZAL4	TS	NW_005081565.1	350001	400000	1468	0.00810943
ZAL4	TS	NW_005081565.1	400001	450000	1097	0.00590764
ZAL4	TS	NW_005081565.1	450001	500000	1156	0.00633939
ZAL4	TS	NW_005081565.1	500001	550000	1152	0.00625223
ZAL4	TS	NW_005081565.1	550001	600000	1288	0.00674368
ZAL4	TS	NW_005081565.1	600001	650000	1154	0.00638717
ZAL4	TS	NW_005081565.1	650001	700000	1014	0.00547736
ZAL4	TS	NW_005081565.1	700001	750000	1230	0.00673
ZAL4	TS	NW_005081565.1	750001	800000	1085	0.00581604
ZAL4	TS	NW_005081565.1	800001	850000	999	0.00532658
ZAL4	TS	NW_005081565.1	850001	900000	1015	0.00543755
ZAL4	TS	NW_005081565.1	900001	950000	737	0.0038907
ZAL4	TS	NW_005081565.1	950001	1000000	932	0.00480285
ZAL4	TS	NW_005081565.1	1000001	1050000	1172	0.00617102
ZAL4	TS	NW_005081565.1	1050001	1100000	962	0.0049249
ZAL4	TS	NW_005081565.1	1100001	1150000	938	0.00478171
ZAL4	TS	NW_005081565.1	1150001	1200000	1107	0.00587253
ZAL4	TS	NW_005081565.1	1200001	1250000	1090	0.00548794
ZAL4	TS	NW_005081565.1	1250001	1300000	1015	0.00540627
ZAL4	TS	NW_005081565.1	1300001	1350000	1177	0.00625739
ZAL4	TS	NW_005081565.1	1350001	1400000	1198	0.00638974
ZAL4	TS	NW_005081565.1	1400001	1450000	1039	0.00548577
ZAL4	TS	NW_005081565.1	1450001	1500000	1305	0.00685408
ZAL4	TS	NW_005081565.1	1500001	1550000	1100	0.00576413
ZAL4	TS	NW_005081565.1	1550001	1600000	1159	0.00615027
ZAL4	TS	NW_005081565.1	1600001	1650000	1067	0.00543879
ZAL4	TS	NW_005081565.1	1650001	1700000	1083	0.00537994
ZAL4	TS	NW_005081565.1	1700001	1750000	1234	0.00634524
ZAL4	TS	NW_005081565.1	1750001	1800000	1150	0.00585751
ZAL4	TS	NW_005081565.1	1800001	1850000	1316	0.00694394
ZAL4	TS	NW_005081565.1	1850001	1900000	1122	0.00607839
ZAL4	TS	NW_005081565.1	1900001	1950000	1052	0.00539267
ZAL4	TS	NW_005081565.1	1950001	2000000	1154	0.00607183
ZAL4	TS	NW_005081565.1	2000001	2050000	1302	0.00705651
ZAL4	TS	NW_005081565.1	2050001	2100000	1358	0.00700042
ZAL4	TS	NW_005081565.1	2100001	2150000	1369	0.00736849
ZAL4	TS	NW_005081565.1	2150001	2200000	1368	0.00737594
ZAL4	TS	NW_005081565.1	2200001	2250000	1421	0.007857
ZAL4	TS	NW_005081565.1	2250001	2300000	1141	0.00617331
ZAL4	TS	NW_005081565.1	2300001	2350000	1334	0.00728032
ZAL4	TS	NW_005081565.1	2350001	2400000	1124	0.00628513
ZAL4	TS	NW_005081565.1	2400001	2450000	1023	0.00553843
ZAL4	TS	NW_005081565.1	2450001	2500000	1098	0.00589332
ZAL4	TS	NW_005081565.1	2500001	2550000	1134	0.00600999
ZAL4	TS	NW_005081565.1	2550001	2600000	946	0.00508871
ZAL4	TS	NW_005081565.1	2600001	2650000	1191	0.00656744
ZAL4	TS	NW_005081565.1	2650001	2700000	1292	0.006907
ZAL4	TS	NW_005081565.1	2700001	2750000	1410	0.00769695
ZAL4	TS	NW_005081565.1	2750001	2800000	1449	0.00778449
ZAL4	TS	NW_005081565.1	2800001	2850000	1354	0.00720868
ZAL4	TS	NW_005081565.1	2850001	2900000	1534	0.00824868
ZAL4	TS	NW_005081565.1	2900001	2950000	1289	0.00700282
ZAL4	TS	NW_005081565.1	2950001	3000000	1282	0.00682422
ZAL4	TS	NW_005081565.1	3000001	3050000	1538	0.00825731
ZAL4	TS	NW_005081565.1	3050001	3100000	1180	0.00644738
ZAL4	TS	NW_005081565.1	3100001	3150000	1071	0.00589172
ZAL4	TS	NW_005081565.1	3150001	3200000	1280	0.00696368
ZAL4	TS	NW_005081565.1	3200001	3250000	1419	0.00768342
ZAL4	TS	NW_005081565.1	3250001	3300000	1367	0.00734308
ZAL4	TS	NW_005081565.1	3300001	3350000	1101	0.00570294
ZAL4	TS	NW_005081565.1	3350001	3400000	1392	0.00722706
ZAL4	TS	NW_005081565.1	3400001	3450000	1388	0.00735254
ZAL4	TS	NW_005081565.1	3450001	3500000	1175	0.00642951
ZAL4	TS	NW_005081565.1	3500001	3550000	1271	0.00688675
ZAL4	TS	NW_005081565.1	3550001	3600000	1067	0.00581964
ZAL4	TS	NW_005081565.1	3600001	3650000	1157	0.00595672
ZAL4	TS	NW_005081565.1	3650001	3700000	1056	0.00557516
ZAL4	TS	NW_005081565.1	3700001	3750000	1147	0.00621811
ZAL4	TS	NW_005081565.1	3750001	3800000	1024	0.00539951
ZAL4	TS	NW_005081565.1	3800001	3850000	818	0.00446114
ZAL4	TS	NW_005081565.1	3850001	3900000	988	0.005641
ZAL4	TS	NW_005081565.1	3900001	3950000	1112	0.00579645
ZAL4	TS	NW_005081565.1	3950001	4000000	1103	0.00592627
ZAL4	TS	NW_005081565.1	4000001	4050000	959	0.00534027
ZAL4	TS	NW_005081565.1	4050001	4100000	815	0.00425647
ZAL4	TS	NW_005081565.1	4100001	4150000	849	0.00431873
ZAL4	TS	NW_005081565.1	4150001	4200000	787	0.00424841
ZAL4	TS	NW_005081565.1	4200001	4250000	906	0.0046322
ZAL4	TS	NW_005081565.1	4250001	4300000	800	0.00398003
ZAL4	TS	NW_005081565.1	4300001	4350000	951	0.00493486
ZAL4	TS	NW_005081565.1	4350001	4400000	1129	0.00618342
ZAL4	TS	NW_005081565.1	4400001	4450000	1010	0.00567137
ZAL4	TS	NW_005081565.1	4450001	4500000	1125	0.0059715
ZAL4	TS	NW_005081565.1	4500001	4550000	913	0.00496127
ZAL4	TS	NW_005081565.1	4550001	4600000	935	0.0049192
ZAL4	TS	NW_005081565.1	4600001	4650000	840	0.00444544
ZAL4	TS	NW_005081565.1	4650001	4700000	1051	0.00593799
ZAL4	TS	NW_005081565.1	4700001	4750000	1088	0.00602111
ZAL4	TS	NW_005081565.1	4750001	4800000	1006	0.00535783
ZAL4	TS	NW_005081565.1	4800001	4850000	949	0.00500807
ZAL4	TS	NW_005081565.1	4850001	4900000	897	0.00504329
ZAL4	TS	NW_005081565.1	4900001	4950000	706	0.00365481
ZAL4	TS	NW_005081565.1	4950001	5000000	1203	0.0067951
ZAL4	TS	NW_005081565.1	5000001	5050000	938	0.00495665
ZAL4	TS	NW_005081565.1	5050001	5100000	1058	0.00535258
ZAL4	TS	NW_005081565.1	5100001	5150000	1177	0.00659816
ZAL4	TS	NW_005081565.1	5150001	5200000	1149	0.00628665
ZAL4	TS	NW_005081565.1	5200001	5250000	1043	0.00553772
ZAL4	TS	NW_005081565.1	5250001	5300000	1097	0.00581291
ZAL4	TS	NW_005081565.1	5300001	5350000	1245	0.00715071
ZAL4	TS	NW_005081565.1	5350001	5400000	1021	0.00548379
ZAL4	TS	NW_005081565.1	5400001	5450000	1383	0.00810022
ZAL4	TS	NW_005081565.1	5450001	5500000	1161	0.0061826
ZAL4	TS	NW_005081565.1	5500001	5550000	1162	0.00682471
ZAL4	TS	NW_005081565.1	5550001	5600000	895	0.00446189
ZAL4	TS	NW_005081565.1	5600001	5650000	561	0.00233365
ZAL4	TS	NW_005081565.1	5650001	5700000	485	0.0022107
ZAL4	TS	NW_005081565.1	5700001	5750000	763	0.00395699
ZAL4	TS	NW_005081565.1	5750001	5800000	600	0.00271852
ZAL4	TS	NW_005081565.1	5800001	5850000	848	0.0046117
ZAL4	TS	NW_005081565.1	5850001	5900000	565	0.00310521
ZAL4	TS	NW_005081565.1	5900001	5950000	653	0.00350192
ZAL4	TS	NW_005081565.1	5950001	6000000	731	0.00362585
ZAL4	TS	NW_005081565.1	6000001	6050000	622	0.00330431
ZAL4	TS	NW_005081565.1	6050001	6100000	731	0.00409392
ZAL4	TS	NW_005081565.1	6100001	6150000	705	0.00355454
ZAL4	TS	NW_005081565.1	6150001	6200000	618	0.00264598
ZAL4	TS	NW_005081565.1	6200001	6250000	658	0.00369263
ZAL4	TS	NW_005081565.1	6250001	6300000	629	0.00344873
ZAL4	TS	NW_005081565.1	6300001	6350000	374	0.0022668
ZAL4	TS	NW_005081565.1	6350001	6400000	474	0.00291246
ZAL4	TS	NW_005081565.1	6400001	6450000	593	0.00321245
ZAL4	TS	NW_005081565.1	6450001	6500000	220	0.00102855
ZAL4	TS	NW_005081565.1	6500001	6550000	414	0.00231828
ZAL4	TS	NW_005081565.1	6550001	6600000	329	0.00154769
ZAL4	TS	NW_005081565.1	6600001	6650000	104	0.0004048
ZAL4	TS	NW_005081565.1	6650001	6700000	240	0.00131054
ZAL4	TS	NW_005081565.1	6700001	6750000	355	0.00163675
ZAL4	TS	NW_005081565.1	6750001	6800000	766	0.00398213
ZAL4	TS	NW_005081565.1	6800001	6850000	613	0.00344107
ZAL4	TS	NW_005081565.1	6850001	6900000	741	0.00377716
ZAL4	TS	NW_005081565.1	6900001	6950000	986	0.00530473
ZAL4	TS	NW_005081565.1	6950001	7000000	821	0.00428025
ZAL4	TS	NW_005081565.1	7000001	7050000	521	0.002477
ZAL4	TS	NW_005081565.1	7050001	7100000	851	0.0044775
ZAL4	TS	NW_005081565.1	7100001	7150000	843	0.00435443
ZAL4	TS	NW_005081565.1	7150001	7200000	675	0.00362447
ZAL4	TS	NW_005081565.1	7200001	7250000	758	0.00439751
ZAL4	TS	NW_005081566.1	1	50000	199	0.0008744
ZAL4	TS	NW_005081566.1	50001	100000	152	0.000914716
ZAL4	TS	NW_005081566.1	100001	150000	156	0.000837477
ZAL4	TS	NW_005081566.1	150001	200000	147	0.000794159
ZAL4	TS	NW_005081566.1	200001	250000	194	0.00112912
ZAL4	TS	NW_005081566.1	250001	300000	265	0.00115625
ZAL4	TS	NW_005081566.1	300001	350000	312	0.00136007
ZAL4	TS	NW_005081566.1	350001	400000	188	0.000912434
ZAL4	TS	NW_005081566.1	400001	450000	129	0.000665975
ZAL4	TS	NW_005081566.1	450001	500000	145	0.000770958
ZAL4	TS	NW_005081566.1	500001	550000	195	0.00109508
ZAL4	TS	NW_005081566.1	550001	600000	191	0.00104179
ZAL4	TS	NW_005081566.1	600001	650000	254	0.00139367
ZAL4	TS	NW_005081566.1	650001	700000	251	0.00132369
ZAL4	TS	NW_005081566.1	700001	750000	217	0.00105237
ZAL4	TS	NW_005081566.1	750001	800000	161	0.000817477
ZAL4	TS	NW_005081566.1	800001	850000	139	0.000603571
ZAL4	TS	NW_005081566.1	850001	900000	181	0.000768862
ZAL4	TS	NW_005081566.1	900001	950000	317	0.0016645
ZAL4	TS	NW_005081566.1	950001	1000000	329	0.00168795
ZAL4	TS	NW_005081566.1	1000001	1050000	240	0.00124228
ZAL4	TS	NW_005081566.1	1050001	1100000	375	0.00159496
ZAL4	TS	NW_005081566.1	1100001	1150000	316	0.00146616
ZAL4	TS	NW_005081566.1	1150001	1200000	340	0.00165514
ZAL4	TS	NW_005081566.1	1200001	1250000	574	0.00271374
ZAL4	TS	NW_005081566.1	1250001	1300000	594	0.00305302
ZAL4	TS	NW_005081566.1	1300001	1350000	526	0.00248635
ZAL4	TS	NW_005081566.1	1350001	1400000	414	0.00179271
ZAL4	TS	NW_005081566.1	1400001	1450000	362	0.00149071
ZAL4	TS	NW_005081566.1	1450001	1500000	364	0.00160142
ZAL4	TS	NW_005081566.1	1500001	1550000	351	0.0018261
ZAL4	TS	NW_005081566.1	1550001	1600000	470	0.00208781
ZAL4	TS	NW_005081566.1	1600001	1650000	520	0.00259964
ZAL4	TS	NW_005081566.1	1650001	1700000	447	0.00208401
ZAL4	TS	NW_005081566.1	1700001	1750000	379	0.00182632
ZAL4	TS	NW_005081566.1	1750001	1800000	464	0.00205258
ZAL4	TS	NW_005081566.1	1800001	1850000	427	0.00209381
ZAL4	TS	NW_005081566.1	1850001	1900000	401	0.00187719
ZAL4	TS	NW_005081566.1	1900001	1950000	302	0.00160285
ZAL4	TS	NW_005081566.1	1950001	2000000	273	0.00149854
ZAL4	TS	NW_005081566.1	2000001	2050000	374	0.00182505
ZAL4	TS	NW_005081566.1	2050001	2100000	327	0.00172882
ZAL4	TS	NW_005081566.1	2100001	2150000	243	0.00116751
ZAL4	TS	NW_005081566.1	2150001	2200000	173	0.000824556
ZAL4	TS	NW_005081566.1	2200001	2250000	202	0.000917292
ZAL4	TS	NW_005081566.1	2250001	2300000	185	0.000751879
ZAL4	TS	NW_005081566.1	2300001	2350000	250	0.00124937
ZAL4	TS	NW_005081566.1	2350001	2400000	161	0.000695756
ZAL4	TS	NW_005081566.1	2400001	2450000	133	0.000481848
ZAL4	TS	NW_005081566.1	2450001	2500000	127	0.000508617
ZAL4	TS	NW_005081566.1	2500001	2550000	99	0.000446277
ZAL4	TS	NW_005081566.1	2550001	2600000	84	0.000334032
ZAL4	TS	NW_005081566.1	2600001	2650000	130	0.000668862
ZAL4	TS	NW_005081566.1	2650001	2700000	108	0.000566159
ZAL4	TS	NW_005081566.1	2700001	2750000	128	0.000626215
ZAL4	TS	NW_005081566.1	2750001	2800000	153	0.00067274
ZAL4	TS	NW_005081566.1	2800001	2850000	127	0.000589415
ZAL4	TS	NW_005081566.1	2850001	2900000	132	0.000627817
ZAL4	TS	NW_005081566.1	2900001	2950000	153	0.000601604
ZAL4	TS	NW_005081566.1	2950001	3000000	247	0.00125582
ZAL4	TS	NW_005081566.1	3000001	3050000	232	0.00117046
ZAL4	TS	NW_005081566.1	3050001	3100000	266	0.00154332
ZAL4	TS	NW_005081566.1	3100001	3150000	173	0.000783451
ZAL4	TS	NW_005081566.1	3150001	3200000	155	0.000709046
ZAL4	TS	NW_005081566.1	3200001	3250000	292	0.00170736
ZAL4	TS	NW_005081566.1	3250001	3300000	269	0.00158868
ZAL4	TS	NW_005081566.1	3300001	3350000	286	0.00175009
ZAL4	TS	NW_005081566.1	3350001	3400000	160	0.000819577
ZAL4	TS	NW_005081566.1	3400001	3450000	132	0.000787449
ZAL4	TS	NW_005081566.1	3450001	3500000	221	0.00136234
ZAL4	TS	NW_005081566.1	3500001	3550000	250	0.001708
ZAL4	TS	NW_005081566.1	3550001	3600000	319	0.00238968
ZAL4	TS	NW_005081566.1	3600001	3650000	245	0.00146764
ZAL4	TS	NW_005081566.1	3650001	3700000	202	0.00101495
ZAL4	TS	NW_005081566.1	3700001	3750000	220	0.0011285
ZAL4	TS	NW_005081566.1	3750001	3800000	186	0.000942338
ZAL4	TS	NW_005081566.1	3800001	3850000	234	0.00107798
ZAL4	TS	NW_005081566.1	3850001	3900000	270	0.0012376
ZAL4	TS	NW_005081566.1	3900001	3950000	285	0.00132714
ZAL4	TS	NW_005081566.1	3950001	4000000	218	0.000862708
ZAL4	TS	NW_005081566.1	4000001	4050000	223	0.000940615
ZAL4	TS	NW_005081566.1	4050001	4100000	244	0.00107865
ZAL4	TS	NW_005081566.1	4100001	4150000	348	0.00170987
ZAL4	TS	NW_005081566.1	4150001	4200000	335	0.00172001
ZAL4	TS	NW_005081566.1	4200001	4250000	298	0.001488
ZAL4	TS	NW_005081566.1	4250001	4300000	253	0.00126807
ZAL4	TS	NW_005081566.1	4300001	4350000	361	0.00155835
ZAL4	TS	NW_005081566.1	4350001	4400000	230	0.00106985
ZAL4	TS	NW_005081566.1	4400001	4450000	259	0.00100825
ZAL4	TS	NW_005081566.1	4450001	4500000	253	0.00128474
ZAL4	TS	NW_005081566.1	4500001	4550000	189	0.000818092
ZAL4	TS	NW_005081566.1	4550001	4600000	238	0.00123908
ZAL4	TS	NW_005081566.1	4600001	4650000	255	0.00110906
ZAL4	TS	NW_005081566.1	4650001	4700000	255	0.0014613
ZAL4	TS	NW_005081566.1	4700001	4750000	180	0.000935083
ZAL4	TS	NW_005081566.1	4750001	4800000	198	0.000973785
ZAL4	TS	NW_005081566.1	4800001	4850000	147	0.000746954
ZAL4	TS	NW_005081566.1	4850001	4900000	205	0.00102143
ZAL4	TS	NW_005081566.1	4900001	4950000	260	0.00127361
ZAL4	TS	NW_005081566.1	4950001	5000000	329	0.00154025
ZAL4	TS	NW_005081566.1	5000001	5050000	299	0.00113903
ZAL4	TS	NW_005081566.1	5050001	5100000	310	0.00115575
ZAL4	TS	NW_005081566.1	5100001	5150000	325	0.00138357
ZAL4	TS	NW_005081566.1	5150001	5200000	141	0.000540985
ZAL4	TS	NW_005081566.1	5200001	5250000	125	0.000441542
ZAL4	TS	NW_005081566.1	5250001	5300000	139	0.000530215
ZAL4	TS	NW_005081566.1	5300001	5350000	109	0.000509354
ZAL4	TS	NW_005081566.1	5350001	5400000	246	0.00161195
ZAL4	TS	NW_005081566.1	5400001	5450000	274	0.00154038
ZAL4	TS	NW_005081566.1	5450001	5500000	307	0.0017797
ZAL4	TS	NW_005081566.1	5500001	5550000	200	0.0013128
ZAL4	TS	NW_005081566.1	5550001	5600000	325	0.00204535
ZAL4	TS	NW_005081566.1	5600001	5650000	221	0.000905723
ZAL4	TS	NW_005081566.1	5650001	5700000	338	0.00195643
ZAL4	TS	NW_005081566.1	5700001	5750000	344	0.00225194
ZAL4	TS	NW_005081566.1	5750001	5800000	284	0.00135569
ZAL4	TS	NW_005081566.1	5800001	5850000	74	0.000387692
ZAL4	TS	NW_005081566.1	5850001	5900000	90	0.000442769
ZAL4	TS	NW_005081566.1	5900001	5950000	235	0.00158587
ZAL4	TS	NW_005081566.1	5950001	6000000	341	0.00225262
ZAL4	TS	NW_005081566.1	6000001	6050000	328	0.00156641
ZAL4	TS	NW_005081566.1	6050001	6100000	209	0.0008245
ZAL4	TS	NW_005081566.1	6100001	6150000	196	0.000756864
ZAL4	TS	NW_005081566.1	6150001	6200000	281	0.00110592
ZAL4	TS	NW_005081566.1	6200001	6250000	311	0.00172173
ZAL4	TS	NW_005081566.1	6250001	6300000	264	0.00144124
ZAL4	TS	NW_005081566.1	6300001	6350000	326	0.00192925
ZAL4	TS	NW_005081566.1	6350001	6400000	388	0.00252641
ZAL4	TS	NW_005081566.1	6400001	6450000	365	0.00192315
ZAL4	TS	NW_005081566.1	6450001	6500000	320	0.00180462
ZAL4	TS	NW_005081566.1	6500001	6550000	297	0.0015221
ZAL4	TS	NW_005081572.1	1	50000	209	0.0010232
ZAL4	TS	NW_005081572.1	50001	100000	385	0.00230215
ZAL4	TS	NW_005081572.1	100001	150000	373	0.00219287
ZAL4	TS	NW_005081572.1	150001	200000	313	0.00203737
ZAL4	TS	NW_005081572.1	200001	250000	277	0.00168511
ZAL4	TS	NW_005081572.1	250001	300000	353	0.00219877
ZAL4	TS	NW_005081572.1	300001	350000	359	0.00222117
ZAL4	TS	NW_005081572.1	350001	400000	346	0.00208746
ZAL4	TS	NW_005081572.1	400001	450000	277	0.00182261
ZAL4	TS	NW_005081572.1	450001	500000	285	0.00197914
ZAL4	TS	NW_005081572.1	500001	550000	279	0.00158412
ZAL4	TS	NW_005081572.1	550001	600000	268	0.00148357
ZAL4	TS	NW_005081572.1	600001	650000	308	0.0014725
ZAL4	TS	NW_005081572.1	650001	700000	349	0.0018722
ZAL4	TS	NW_005081572.1	700001	750000	277	0.00153569
ZAL4	TS	NW_005081572.1	750001	800000	261	0.00149538
ZAL4	TS	NW_005081572.1	800001	850000	201	0.000980993
ZAL4	TS	NW_005081572.1	850001	900000	294	0.00139963
ZAL4	TS	NW_005081572.1	900001	950000	341	0.00167311
ZAL4	TS	NW_005081572.1	950001	1000000	255	0.000946652
ZAL4	TS	NW_005081572.1	1000001	1050000	253	0.00114732
ZAL4	TS	NW_005081572.1	1050001	1100000	253	0.000996252
ZAL4	TS	NW_005081572.1	1100001	1150000	392	0.00220414
ZAL4	TS	NW_005081572.1	1150001	1200000	356	0.0021637
ZAL4	TS	NW_005081572.1	1200001	1250000	255	0.00173632
ZAL4	TS	NW_005081572.1	1250001	1300000	248	0.00151902
ZAL4	TS	NW_005081572.1	1300001	1350000	235	0.00144967
ZAL4	TS	NW_005081572.1	1350001	1400000	259	0.000978652
ZAL4	TS	NW_005081572.1	1400001	1450000	391	0.00226668
ZAL4	TS	NW_005081572.1	1450001	1500000	398	0.0025589
ZAL4	TS	NW_005081572.1	1500001	1550000	350	0.0019567
ZAL4	TS	NW_005081572.1	1550001	1600000	340	0.00176839
ZAL4	TS	NW_005081572.1	1600001	1650000	296	0.00136917
ZAL4	TS	NW_005081572.1	1650001	1700000	158	0.000677292
ZAL4	TS	NW_005081572.1	1700001	1750000	215	0.00120056
ZAL4	TS	NW_005081572.1	1750001	1800000	308	0.00207461
ZAL4	TS	NW_005081572.1	1800001	1850000	318	0.0019349
ZAL4	TS	NW_005081572.1	1850001	1900000	416	0.00263405
ZAL4	TS	NW_005081572.1	1900001	1950000	352	0.00196156
ZAL4	TS	NW_005081572.1	1950001	2000000	412	0.00162412
ZAL4	TS	NW_005081572.1	2000001	2050000	526	0.00286941
ZAL4	TS	NW_005081572.1	2050001	2100000	645	0.00396711
ZAL4	TS	NW_005081572.1	2100001	2150000	892	0.00699626
ZAL4	TS	NW_005081572.1	2150001	2200000	442	0.00230622
ZAL4	TS	NW_005081572.1	2200001	2250000	396	0.00183936
ZAL4	TS	NW_005081572.1	2250001	2300000	426	0.00218825
ZAL4	TS	NW_005081572.1	2300001	2350000	368	0.00172487
ZAL4	TS	NW_005081572.1	2350001	2400000	226	0.00140235
ZAL4	TS	NW_005081572.1	2400001	2450000	192	0.00101053
ZAL4	TS	NW_005081572.1	2450001	2500000	212	0.00122868
ZAL4	TS	NW_005081572.1	2500001	2550000	173	0.000687077
ZAL4	TS	NW_005081572.1	2550001	2600000	228	0.000835449
ZAL4	TS	NW_005081572.1	2600001	2650000	197	0.000777789
ZAL4	TS	NW_005081572.1	2650001	2700000	176	0.000775264
ZAL4	TS	NW_005081572.1	2700001	2750000	175	0.00077871
ZAL4	TS	NW_005081572.1	2750001	2800000	151	0.000837292
ZAL4	TS	NW_005081572.1	2800001	2850000	217	0.00117514
ZAL4	TS	NW_005081572.1	2850001	2900000	212	0.00109342
ZAL4	TS	NW_005081572.1	2900001	2950000	248	0.00149502
ZAL4	TS	NW_005081572.1	2950001	3000000	308	0.00186889
ZAL4	TS	NW_005081572.1	3000001	3050000	247	0.00155367
ZAL4	TS	NW_005081572.1	3050001	3100000	208	0.00140554
ZAL4	TS	NW_005081572.1	3100001	3150000	212	0.00150985
ZAL4	TS	NW_005081572.1	3150001	3200000	367	0.00211127
ZAL4	TS	NW_005081572.1	3200001	3250000	134	0.000871326
ZAL4	TS	NW_005081572.1	3250001	3300000	102	0.000579631
ZAL4	TS	NW_005081572.1	3300001	3350000	135	0.000731264
ZAL4	TS	NW_005081572.1	3350001	3400000	96	0.000615386
ZAL4	TS	NW_005081572.1	3400001	3450000	129	0.000718402
ZAL4	TS	NW_005081572.1	3450001	3500000	215	0.00112375
ZAL4	TS	NW_005081572.1	3500001	3550000	186	0.00106314
ZAL4	TS	NW_005081572.1	3550001	3600000	217	0.00143023
ZAL4	TS	NW_005081572.1	3600001	3650000	282	0.00195159
ZAL4	TS	NW_005081572.1	3650001	3700000	314	0.00215099
ZAL4	TS	NW_005081572.1	3700001	3750000	219	0.00158079
ZAL4	TS	NW_005081572.1	3750001	3800000	178	0.00129022
ZAL4	TS	NW_005081572.1	3800001	3850000	130	0.0009088
ZAL4	TS	NW_005081572.1	3850001	3900000	168	0.0012488
ZAL4	TS	NW_005081572.1	3900001	3950000	204	0.00109743
ZAL4	TS	NW_005081572.1	3950001	4000000	211	0.000710277
ZAL4	TS	NW_005081572.1	4000001	4050000	256	0.000921726
ZAL4	TS	NW_005081572.1	4050001	4100000	127	0.000571451
ZAL4	TS	NW_005081572.1	4100001	4150000	192	0.00093028
ZAL4	TS	NW_005081572.1	4150001	4200000	196	0.00100757
ZAL4	TS	NW_005081572.1	4200001	4250000	201	0.000945108
ZAL4	TS	NW_005081572.1	4250001	4300000	175	0.00121065
ZAL4	TS	NW_005081572.1	4300001	4350000	204	0.00150431
ZAL4	TS	NW_005081572.1	4350001	4400000	188	0.00134197
ZAL4	TS	NW_005081572.1	4400001	4450000	87	0.000397785
ZAL4	TS	NW_005081572.1	4450001	4500000	107	0.000467815
ZAL4	TS	NW_005081572.1	4500001	4550000	98	0.000450278
ZAL4	TS	NW_005081572.1	4550001	4600000	113	0.000552557
ZAL4	TS	NW_005081572.1	4600001	4650000	161	0.000998218
ZAL4	TS	NW_005081572.1	4650001	4700000	210	0.0012376
ZAL4	TS	NW_005081572.1	4700001	4750000	227	0.00146335
ZAL4	TS	NW_005081572.1	4750001	4800000	162	0.000888554
ZAL4	TS	NW_005081572.1	4800001	4850000	210	0.000999754
ZAL4	TS	NW_005081572.1	4850001	4900000	169	0.000685971
ZAL4	TS	NW_005081572.1	4900001	4950000	167	0.000587817
ZAL4	TS	NW_005081572.1	4950001	5000000	180	0.00102678
ZAL4	TS	NW_005081572.1	5000001	5050000	185	0.00135385
ZAL4	TS	NW_005081572.1	5050001	5100000	145	0.000895015
ZAL4	TS	NW_005081572.1	5100001	5150000	186	0.00105219
ZAL4	TS	NW_005081572.1	5150001	5200000	192	0.0010757
ZAL4	TS	NW_005081572.1	5200001	5250000	163	0.00101058
ZAL4	TS	NW_005081572.1	5250001	5300000	244	0.00118388
ZAL4	TS	NW_005081572.1	5300001	5350000	346	0.00245873
ZAL4	TS	NW_005081572.1	5350001	5400000	269	0.00185348
ZAL4	TS	NW_005081572.1	5400001	5450000	280	0.00181269
ZAL4	TS	NW_005081572.1	5450001	5500000	209	0.0011896
ZAL4	TS	NW_005081572.1	5500001	5550000	208	0.00116315
ZAL4	TS	NW_005081572.1	5550001	5600000	121	0.000564738
ZAL4	TS	NW_005081572.1	5600001	5650000	172	0.00101489
ZAL4	TS	NW_005081572.1	5650001	5700000	167	0.000875023
ZAL4	TS	NW_005081572.1	5700001	5750000	151	0.000646098
ZAL4	TS	NW_005081572.1	5750001	5800000	106	0.000494955
ZAL4	TS	NW_005081572.1	5800001	5850000	87	0.000371386
ZAL4	TS	NW_005081627.1	1	50000	165	0.00068426
ZAL4	TS	NW_005081627.1	50001	100000	135	0.000687015
ZAL4	TS	NW_005081627.1	100001	150000	195	0.00145109
ZAL4	TS	NW_005081627.1	150001	200000	276	0.00178985
ZAL4	TS	NW_005081627.1	200001	250000	292	0.00182425
ZAL4	TS	NW_005081627.1	250001	300000	247	0.00159644
ZAL4	TS	NW_005081627.1	300001	350000	255	0.00193514
ZAL4	TS	NW_005081627.1	350001	400000	237	0.00137656
ZAL4	TS	NW_005081627.1	400001	450000	290	0.00166021
ZAL4	TS	NW_005081627.1	450001	500000	137	0.000933354
ZAL4	TS	NW_005081627.1	500001	550000	159	0.00104837
ZAL4	TS	NW_005081627.1	550001	600000	153	0.000958954
ZAL4	TS	NW_005081627.1	600001	650000	124	0.000757785
ZAL4	TS	NW_005081627.1	650001	700000	107	0.000602954
ZAL4	TS	NW_005081627.1	700001	750000	150	0.000736862
ZAL4	TS	NW_005081627.1	750001	800000	140	0.000725112
ZAL4	TS	NW_005081627.1	800001	850000	131	0.000647754
ZAL4	TS	NW_005081627.1	850001	900000	134	0.0007264
ZAL4	TS	NW_005081627.1	900001	950000	300	0.00152702
ZAL4	TS	NW_005081627.1	950001	1000000	376	0.00206813
ZAL4	TS	NW_005081627.1	1000001	1050000	300	0.00160758
ZAL4	TS	NW_005081627.1	1050001	1100000	300	0.00175492
ZAL4	TS	NW_005081627.1	1100001	1150000	206	0.00110647
ZAL4	TS	NW_005081627.1	1150001	1200000	249	0.0012824
ZAL4	TS	NW_005081627.1	1200001	1250000	204	0.000890954
ZAL4	TS	NW_005081627.1	1250001	1300000	129	0.000487262
ZAL4	TS	NW_005081627.1	1300001	1350000	91	0.000407878
ZAL4	TS	NW_005081627.1	1350001	1400000	92	0.000402833
ZAL4	TS	NW_005081627.1	1400001	1450000	134	0.000608128
ZAL4	TS	NW_005081627.1	1450001	1500000	151	0.000694215
ZAL4	TS	NW_005081627.1	1500001	1550000	106	0.000413847
ZAL4	TS	NW_005081627.1	1550001	1600000	116	0.000453538
ZAL4	TS	NW_005081627.1	1600001	1650000	148	0.000823569
ZAL4	TS	NW_005081627.1	1650001	1700000	213	0.00140074
ZAL4	TS	NW_005081627.1	1700001	1750000	167	0.000714035
ZAL4	TS	NW_005081627.1	1750001	1800000	175	0.000691446
ZAL4	TS	NW_005081627.1	1800001	1850000	103	0.000526219
ZAL4	TS	NW_005081627.1	1850001	1900000	129	0.000606708
ZAL4	TS	NW_005081627.1	1900001	1950000	201	0.000933734
ZAL4	TS	NW_005081627.1	1950001	2000000	180	0.00100763
ZAL4	TS	NW_005081627.1	2000001	2050000	188	0.00100708
ZAL4	TS	NW_005081627.1	2050001	2100000	214	0.00118548
ZAL4	TS	NW_005081627.1	2100001	2150000	211	0.00131902
ZAL4	TS	NW_005081627.1	2150001	2200000	214	0.00111836
ZAL4	TS	NW_005081627.1	2200001	2250000	141	0.000821908
ZAL4	TS	NW_005081627.1	2250001	2300000	194	0.00111846
ZAL4	TS	NW_005081627.1	2300001	2350000	263	0.00160797
ZAL4	TS	NW_005081627.1	2350001	2400000	179	0.00115151
ZAL4	TS	NW_005081627.1	2400001	2450000	202	0.00106148
ZAL4	TS	NW_005081627.1	2450001	2500000	208	0.00111778
ZAL4	TS	NW_005081627.1	2500001	2550000	176	0.000893357
ZAL4	TS	NW_005081627.1	2550001	2600000	328	0.0020215
ZAL4	TS	NW_005081627.1	2600001	2650000	275	0.00147324
ZAL4	TS	NW_005081627.1	2650001	2700000	239	0.00131885
ZAL4	TS	NW_005081627.1	2700001	2750000	404	0.00268419
ZAL4	TS	NW_005081627.1	2750001	2800000	394	0.00195079
ZAL4	TS	NW_005081639.1	1	50000	343	0.0023478
ZAL4	TS	NW_005081639.1	50001	100000	344	0.00151182
ZAL4	TS	NW_005081639.1	100001	150000	331	0.00163552
ZAL4	TS	NW_005081639.1	150001	200000	285	0.00128535
ZAL4	TS	NW_005081639.1	200001	250000	281	0.00132746
ZAL4	TS	NW_005081639.1	250001	300000	206	0.00115803
ZAL4	TS	NW_005081639.1	300001	350000	229	0.00147607
ZAL4	TS	NW_005081639.1	350001	400000	282	0.00174521
ZAL4	TS	NW_005081639.1	400001	450000	549	0.00413246
ZAL4	TS	NW_005081639.1	450001	500000	288	0.00150177
ZAL4	TS	NW_005081639.1	500001	550000	244	0.00101926
ZAL4	TS	NW_005081639.1	550001	600000	215	0.000953415
ZAL4	TS	NW_005081639.1	600001	650000	227	0.00109884
ZAL4	TS	NW_005081639.1	650001	700000	194	0.000929415
ZAL4	TS	NW_005081639.1	700001	750000	263	0.00145237
ZAL4	TS	NW_005081639.1	750001	800000	349	0.00169798
ZAL4	TS	NW_005081639.1	800001	850000	540	0.00306323
ZAL4	TS	NW_005081639.1	850001	900000	378	0.001876
ZAL4	TS	NW_005081639.1	900001	950000	403	0.00200157
ZAL4	TS	NW_005081639.1	950001	1000000	499	0.00271572
ZAL4	TS	NW_005081639.1	1000001	1050000	484	0.00257738
ZAL4	TS	NW_005081639.1	1050001	1100000	431	0.00192326
ZAL4	TS	NW_005081639.1	1100001	1150000	477	0.00229508
ZAL4	TS	NW_005081639.1	1150001	1200000	252	0.00112198
ZAL4	TS	NW_005081639.1	1200001	1250000	285	0.00125471
ZAL4	TS	NW_005081639.1	1250001	1300000	320	0.00144456
ZAL4	TS	NW_005081639.1	1300001	1350000	254	0.00136289
ZAL4	TS	NW_005081639.1	1350001	1400000	291	0.00159668
ZAL4	TS	NW_005081639.1	1400001	1450000	263	0.0015245
ZAL4	TS	NW_005081639.1	1450001	1500000	190	0.000956185
ZAL4	TS	NW_005081639.1	1500001	1550000	249	0.00161108
ZAL4	TS	NW_005081639.1	1550001	1600000	199	0.00134451
ZAL4	TS	NW_005081639.1	1600001	1650000	134	0.000731448
ZAL4	TS	NW_005081639.1	1650001	1700000	133	0.000649292
ZAL4	TS	NW_005081639.1	1700001	1750000	275	0.00168465
ZAL4	TS	NW_005081639.1	1750001	1800000	191	0.00100135
ZAL4	TS	NW_005081639.1	1800001	1850000	85	0.000477171
ZAL4	TS	NW_005081639.1	1850001	1900000	129	0.000820561
ZAL4	TS	NW_005081639.1	1900001	1950000	175	0.00105114
ZAL4	TS	NW_005081639.1	1950001	2000000	206	0.00138223
ZAL4	TS	NW_005081639.1	2000001	2050000	174	0.00117403
ZAL4	TS	NW_005081639.1	2050001	2100000	208	0.00125773
ZAL4	TS	NW_005081639.1	2100001	2150000	360	0.00188924
ZAL4	TS	NW_005081639.1	2150001	2200000	290	0.00169699
ZAL4	TS	NW_005081639.1	2200001	2250000	303	0.00156255
ZAL4	TS	NW_005081639.1	2250001	2300000	394	0.00228346
ZAL4	TS	NW_005081645.1	1	50000	871	0.00418889
ZAL4	TS	NW_005081645.1	50001	100000	898	0.00414715
ZAL4	TS	NW_005081645.1	100001	150000	728	0.00339799
ZAL4	TS	NW_005081645.1	150001	200000	716	0.00340577
ZAL4	TS	NW_005081645.1	200001	250000	839	0.00424332
ZAL4	TS	NW_005081645.1	250001	300000	1180	0.00630374
ZAL4	TS	NW_005081645.1	300001	350000	1129	0.00594993
ZAL4	TS	NW_005081645.1	350001	400000	1311	0.00703052
ZAL4	TS	NW_005081645.1	400001	450000	1307	0.00723123
ZAL4	TS	NW_005081645.1	450001	500000	904	0.00465068
ZAL4	TS	NW_005081645.1	500001	550000	1368	0.00739498
ZAL4	TS	NW_005081645.1	550001	600000	1596	0.0087965
ZAL4	TS	NW_005081645.1	600001	650000	1395	0.00733389
ZAL4	TS	NW_005081645.1	650001	700000	1258	0.00676904
ZAL4	TS	NW_005081645.1	700001	750000	1214	0.00633149
ZAL4	TS	NW_005081645.1	750001	800000	1184	0.00640583
ZAL4	TS	NW_005081645.1	800001	850000	1322	0.00711436
ZAL4	TS	NW_005081645.1	850001	900000	1163	0.00608859
ZAL4	TS	NW_005081645.1	900001	950000	1178	0.00631801
ZAL4	TS	NW_005081645.1	950001	1000000	1324	0.00694841
ZAL4	TS	NW_005081645.1	1000001	1050000	1355	0.00703074
ZAL4	TS	NW_005081645.1	1050001	1100000	1149	0.00594802
ZAL4	TS	NW_005081645.1	1100001	1150000	1182	0.00609854
ZAL4	TS	NW_005081645.1	1150001	1200000	1178	0.00621744
ZAL4	TS	NW_005081645.1	1200001	1250000	999	0.00511774
ZAL4	TS	NW_005081645.1	1250001	1300000	1270	0.00682275
ZAL4	TS	NW_005081645.1	1300001	1350000	1112	0.0058861
ZAL4	TS	NW_005081645.1	1350001	1400000	1126	0.00583838
ZAL4	TS	NW_005081645.1	1400001	1450000	1084	0.00552627
ZAL4	TS	NW_005081645.1	1450001	1500000	1171	0.00627878
ZAL4	TS	NW_005081645.1	1500001	1550000	1295	0.00695437
ZAL4	TS	NW_005081645.1	1550001	1600000	1151	0.00632427
ZAL4	TS	NW_005081645.1	1600001	1650000	870	0.00450475
ZAL4	TS	NW_005081645.1	1650001	1700000	1169	0.00638262
ZAL4	TS	NW_005081645.1	1700001	1750000	1233	0.0064931
ZAL4	TS	NW_005081645.1	1750001	1800000	1106	0.00625661
ZAL4	TS	NW_005081645.1	1800001	1850000	1251	0.00701114
ZAL4	TS	NW_005081645.1	1850001	1900000	1175	0.00622171
ZAL4	TS	NW_005081645.1	1900001	1950000	1189	0.0062588
ZAL4	TS	NW_005081645.1	1950001	2000000	1028	0.00545856
ZAL4	TS	NW_005081645.1	2000001	2050000	814	0.00416466
ZAL4	TS	NW_005081645.1	2050001	2100000	830	0.0042851
ZAL4	TS	NW_005081645.1	2100001	2150000	1174	0.0064366
ZAL4	TS	NW_005081645.1	2150001	2200000	1070	0.00583816
ZAL4	TS	NW_005081645.1	2200001	2250000	974	0.00535845
ZAL4	TS	NW_005081645.1	2250001	2300000	1032	0.00546568
ZAL4	TS	NW_005081645.1	2300001	2350000	1101	0.00565503
ZAL4	TS	NW_005081645.1	2350001	2400000	1253	0.0064872
ZAL4	TS	NW_005081645.1	2400001	2450000	1325	0.00720343
ZAL4	TS	NW_005081645.1	2450001	2500000	1116	0.00555536
ZAL4	TS	NW_005081645.1	2500001	2550000	912	0.00443909
ZAL4	TS	NW_005081645.1	2550001	2600000	1191	0.00587515
ZAL4	TS	NW_005081645.1	2600001	2650000	1102	0.00559782
ZAL4	TS	NW_005081680.1	1	50000	741	0.00435615
ZAL4	TS	NW_005081680.1	50001	100000	570	0.0029276
ZAL4	TS	NW_005081680.1	100001	150000	528	0.00287113
ZAL4	TS	NW_005081680.1	150001	200000	713	0.00363314
ZAL4	TS	NW_005081680.1	200001	250000	628	0.0031294
ZAL4	TS	NW_005081680.1	250001	300000	675	0.0039848
ZAL4	TS	NW_005081680.1	300001	350000	882	0.00520236
ZAL4	TS	NW_005081680.1	350001	400000	526	0.00307413
ZAL4	TS	NW_005081680.1	400001	450000	625	0.00310308
ZAL4	TS	NW_005081680.1	450001	500000	634	0.00321831
ZAL4	TS	NW_005081680.1	500001	550000	436	0.00182696
ZAL4	TS	NW_005081680.1	550001	600000	261	0.00130493
ZAL4	TS	NW_005081680.1	600001	650000	424	0.00197326
ZAL4	TS	NW_005081680.1	650001	700000	544	0.00246503
ZAL4	TS	NW_005081680.1	700001	750000	366	0.00167231
ZAL4	TS	NW_005081680.1	750001	800000	456	0.0022818
ZAL4	TS	NW_005081680.1	800001	850000	453	0.00203638
ZAL4	TS	NW_005081680.1	850001	900000	530	0.00294667
ZAL4	TS	NW_005081680.1	900001	950000	372	0.0019687
ZAL4	TS	NW_005081680.1	950001	1000000	385	0.00174666
ZAL4	TS	NW_005081680.1	1000001	1050000	359	0.00156739
ZAL4	TS	NW_005081680.1	1050001	1100000	436	0.00202581
ZAL4	TS	NW_005081680.1	1100001	1150000	509	0.00246987
ZAL4	TS	NW_005081680.1	1150001	1200000	534	0.00245651
ZAL4	TS	NW_005081680.1	1200001	1250000	503	0.0022119
ZAL4	TS	NW_005081680.1	1250001	1300000	447	0.00190876
ZAL4	TS	NW_005081680.1	1300001	1350000	385	0.00168088
ZAL4	TS	NW_005081680.1	1350001	1400000	363	0.00156212
ZAL4	TS	NW_005081680.1	1400001	1450000	372	0.00162456
ZAL4	TS	NW_005081719.1	1	50000	828	0.00409708
ZAL4	TS	NW_005081719.1	50001	100000	949	0.00446833
ZAL4	TS	NW_005081719.1	100001	150000	775	0.00366247
ZAL4	TS	NW_005081719.1	150001	200000	950	0.00463989
ZAL4	TS	NW_005081719.1	200001	250000	1235	0.00616371
ZAL4	TS	NW_005081719.1	250001	300000	982	0.00478044
ZAL4	TS	NW_005081719.1	300001	350000	807	0.00378038
ZAL4	TS	NW_005081719.1	350001	400000	987	0.0050585
ZAL4	TS	NW_005081719.1	400001	450000	752	0.00348745
ZAL4	TS	NW_005081719.1	450001	500000	833	0.00359538
ZAL4	TS	NW_005081719.1	500001	550000	1046	0.00503731
ZAL4	TS	NW_005081719.1	550001	600000	812	0.00374447
ZAL4	TS	NW_005081719.1	600001	650000	490	0.00235728
ZAL4	TS	NW_005081719.1	650001	700000	810	0.00385883
ZAL4	TS	NW_005081719.1	700001	750000	569	0.003073
ZAL4	TS	NW_005081719.1	750001	800000	304	0.00166059
ZAL4	TS	NW_005081719.1	800001	850000	318	0.00182721
ZAL4	TS	NW_005081719.1	850001	900000	360	0.00215527
ZAL4	TS	NW_005081719.1	900001	950000	306	0.00210478
ZAL4	TS	NW_005081719.1	950001	1000000	295	0.00146738
ZAL4	TS	NW_005081719.1	1000001	1050000	106	0.000607817
ZAL4	TS	NW_005081719.1	1050001	1100000	109	0.00075773
ZAL4	TS	NW_005081719.1	1100001	1150000	82	0.000577108
ZAL4	TS	NW_005081719.1	1150001	1200000	84	0.000512499
ZAL4	TS	NW_005081719.1	1200001	1250000	103	0.000776985
ZAL4	TS	NW_005081719.1	1250001	1300000	73	0.000485417
ZAL4	TS	NW_005081719.1	1300001	1350000	48	0.00033391
ZAL4	TS	NW_005081719.1	1350001	1400000	43	0.000259446
ZAL4	TS	NW_005081719.1	1400001	1450000	44	0.000235692
ZAL4	TS	NW_005081719.1	1450001	1500000	54	0.000373477
ZAL4	TS	NW_005081719.1	1500001	1550000	37	0.000210585
ZAL4	TS	NW_005081719.1	1550001	1600000	53	0.000281046
ZAL4	TS	NW_005081719.1	1600001	1650000	54	0.000355508
ZAL4	TS	NW_005081731.1	1	50000	788	0.00367637
ZAL4	TS	NW_005081731.1	50001	100000	1118	0.00580952
ZAL4	TS	NW_005081731.1	100001	150000	1005	0.00521079
ZAL4	TS	NW_005081731.1	150001	200000	970	0.00489939
ZAL4	TS	NW_005081731.1	200001	250000	1181	0.0062242
ZAL4	TS	NW_005081731.1	250001	300000	1139	0.00576624
ZAL4	TS	NW_005081731.1	300001	350000	1048	0.00522262
ZAL4	TS	NW_005081731.1	350001	400000	1195	0.00608385
ZAL4	TS	NW_005081731.1	400001	450000	1178	0.00602197
ZAL4	TS	NW_005081731.1	450001	500000	1297	0.00680728
ZAL4	TS	NW_005081731.1	500001	550000	1203	0.00618176
ZAL4	TS	NW_005081731.1	550001	600000	1026	0.00524799
ZAL4	TS	NW_005081731.1	600001	650000	1270	0.00643824
ZAL4	TS	NW_005081731.1	650001	700000	1181	0.00607473
ZAL4	TS	NW_005081731.1	700001	750000	1103	0.00531787
ZAL4	TS	NW_005081731.1	750001	800000	1003	0.00485694
ZAL4	TS	NW_005081731.1	800001	850000	910	0.00446642
ZAL4	TS	NW_005081731.1	850001	900000	1051	0.00531858
ZAL4	TS	NW_005081731.1	900001	950000	878	0.00436388
ZAL4	TS	NW_005081731.1	950001	1000000	941	0.00485484
ZAL4	TS	NW_005081731.1	1000001	1050000	948	0.0047405
ZAL4	TS	NW_005081731.1	1050001	1100000	984	0.00466986
ZAL4	TS	NW_005081731.1	1100001	1150000	1130	0.00586654
ZAL4	TS	NW_005081731.1	1150001	1200000	1102	0.00573729
ZAL4	TS	NW_005081731.1	1200001	1250000	1263	0.00686802
ZAL4	TS	NW_005081731.1	1250001	1300000	1141	0.00575171
ZAL4	TS	NW_005081747.1	1	50000	244	0.00144567
ZAL4	TS	NW_005081747.1	50001	100000	207	0.00131434
ZAL4	TS	NW_005081747.1	100001	150000	296	0.00141631
ZAL4	TS	NW_005081747.1	150001	200000	233	0.00116894
ZAL4	TS	NW_005081747.1	200001	250000	280	0.00166794
ZAL4	TS	NW_005081747.1	250001	300000	212	0.000961603
ZAL4	TS	NW_005081747.1	300001	350000	197	0.000923018
ZAL4	TS	NW_005081747.1	350001	400000	150	0.000600431
ZAL4	TS	NW_005081747.1	400001	450000	150	0.000771701
ZAL4	TS	NW_005081747.1	450001	500000	161	0.00079151
ZAL4	TS	NW_005081747.1	500001	550000	241	0.00153575
ZAL4	TS	NW_005081747.1	550001	600000	276	0.00170991
ZAL4	TS	NW_005081747.1	600001	650000	325	0.00192081
ZAL4	TS	NW_005081747.1	650001	700000	246	0.00129041
ZAL4	TS	NW_005081747.1	700001	750000	248	0.00117385
ZAL4	TS	NW_005081789.1	1	50000	1094	0.00562322
ZAL4	TS	NW_005081789.1	50001	100000	1056	0.00569871
ZAL4	TS	NW_005081789.1	100001	150000	1347	0.00727737
ZAL4	TS	NW_005081789.1	150001	200000	1122	0.00610976
ZAL4	TS	NW_005081789.1	200001	250000	1060	0.00568955
ZAL4	TS	NW_005081789.1	250001	300000	1252	0.00680527
ZAL4	TS	NW_005081789.1	300001	350000	1309	0.00677708
ZAL4	TS	NW_005081789.1	350001	400000	1111	0.00564746
ZAL4	TS	NW_005081789.1	400001	450000	1094	0.00578589
ZAL4	TS	NW_005081789.1	450001	500000	1223	0.00663738
ZAL4	TS	NW_005081789.1	500001	550000	1195	0.00658956
ZAL4	TS	NW_005081789.1	550001	600000	1072	0.0055515
ZAL4	TS	NW_005081795.1	1	50000	1343	0.00689091
ZAL4	TS	NW_005081795.1	50001	100000	844	0.00409135
ZAL4	TS	NW_005081795.1	100001	150000	977	0.00485314
ZAL4	TS	NW_005081795.1	150001	200000	934	0.00475008
ZAL4	TS	NW_005081795.1	200001	250000	1032	0.00539109
ZAL4	TS	NW_005081795.1	250001	300000	1051	0.00530919
ZAL4	TS	NW_005081795.1	300001	350000	958	0.00495073
ZAL4	TS	NW_005081795.1	350001	400000	1044	0.00549431
ZAL4	TS	NW_005081795.1	400001	450000	983	0.00478242
ZAL4	TS	NW_005081795.1	450001	500000	853	0.00421365
ZAL4	TS	NW_005081795.1	500001	550000	690	0.00379607
ZAL4	TS	NW_005081795.1	550001	600000	701	0.00365645
ZAL4	TS	NW_005081795.1	600001	650000	650	0.00349171
ZAL4	TS	NW_005081795.1	650001	700000	941	0.00518742
ZAL4	TS	NW_005081795.1	700001	750000	831	0.00449977
ZAL4	TS	NW_005081797.1	1	50000	1000	0.00556602
ZAL4	TS	NW_005081797.1	50001	100000	1169	0.00642041
ZAL4	TS	NW_005081797.1	100001	150000	1573	0.00846582
ZAL4	TS	NW_005081797.1	150001	200000	1679	0.00888143
ZAL4	TS	NW_005081797.1	200001	250000	1468	0.00758021
ZAL4	TS	NW_005081797.1	250001	300000	1599	0.00846933
ZAL4	TS	NW_005081797.1	300001	350000	1467	0.00763966
ZAL4	TS	NW_005081797.1	350001	400000	1376	0.00723854
ZAL4	TS	NW_005081797.1	400001	450000	1310	0.0070661
ZAL4	TS	NW_005081797.1	450001	500000	1231	0.00683665
ZAL4	TS	NW_005081797.1	500001	550000	1167	0.00617471
ZAL4	TS	NW_005081808.1	1	50000	1105	0.00553593
ZAL4	TS	NW_005081808.1	50001	100000	1108	0.00568269
ZAL4	TS	NW_005081808.1	100001	150000	971	0.00504938
ZAL4	TS	NW_005081808.1	150001	200000	1114	0.0056062
ZAL4	TS	NW_005081808.1	200001	250000	1321	0.00711404
ZAL4	TS	NW_005081808.1	250001	300000	1003	0.00540987
ZAL4	TS	NW_005081808.1	300001	350000	1052	0.00585065
ZAL4	TS	NW_005081808.1	350001	400000	887	0.00475182
ZAL4	TS	NW_005081808.1	400001	450000	1150	0.00610459
ZAL4	TS	NW_005081808.1	450001	500000	1339	0.00738092
ZAL4	TS	NW_005081808.1	500001	550000	1302	0.00707684
ZAL4	TS	NW_005081808.1	550001	600000	1225	0.00659304
ZAL4	TS	NW_005081816.1	1	50000	755	0.0041375
ZAL4	TS	NW_005081816.1	50001	100000	897	0.00489858
ZAL4	TS	NW_005081816.1	100001	150000	598	0.00308618
ZAL4	TS	NW_005081816.1	150001	200000	517	0.00273434
ZAL4	TS	NW_005081816.1	200001	250000	712	0.00368023
ZAL4	TS	NW_005081816.1	250001	300000	885	0.00441008
ZAL4	TS	NW_005081816.1	300001	350000	956	0.00503467
ZAL4	TS	NW_005081816.1	350001	400000	858	0.0044045
ZAL4	TS	NW_005081816.1	400001	450000	578	0.00291984
ZAL4	TS	NW_005081816.1	450001	500000	842	0.00421753
ZAL4	TS	NW_005081816.1	500001	550000	864	0.00447713
ZAL4	TS	NW_005081816.1	550001	600000	816	0.00437322
ZAL4	TS	NW_005081816.1	600001	650000	904	0.00488684
ZAL4	TS	NW_005081816.1	650001	700000	735	0.00393088
ZAL4	TS	NW_005081816.1	700001	750000	732	0.00387037
ZAL4	TS	NW_005081817.1	1	50000	1177	0.00649836
ZAL4	TS	NW_005081817.1	50001	100000	1271	0.00663063
ZAL4	TS	NW_005081817.1	100001	150000	1074	0.00553485
ZAL4	TS	NW_005081817.1	150001	200000	1148	0.00596378
ZAL4	TS	NW_005081817.1	200001	250000	1088	0.00578984
ZAL4	TS	NW_005081817.1	250001	300000	1014	0.00543482
ZAL4	TS	NW_005081817.1	300001	350000	978	0.00545862
ZAL4	TS	NW_005081817.1	350001	400000	1132	0.00595161
ZAL4	TS	NW_005081867.1	1	50000	777	0.00402549
ZAL4	TS	NW_005081867.1	50001	100000	520	0.00273271
ZAL4	TS	NW_005081867.1	100001	150000	608	0.00326653
ZAL4	TS	NW_005081867.1	150001	200000	995	0.00539501
ZAL4	TS	NW_005081867.1	200001	250000	1102	0.00644033
ZAL4	TS	NW_005081920.1	1	50000	1482	0.00795281
ZAL4	TS	NW_005081920.1	50001	100000	1210	0.0062475
ZAL4	TS	NW_005081920.1	100001	150000	1244	0.00667827
ZAL4	TS	NW_005081920.1	150001	200000	1138	0.0056736
ZAL4	TS	NW_005081920.1	200001	250000	1171	0.00567425
ZAL4	TS	NW_005081968.1	1	50000	712	0.00380413
ZAL4	TS	NW_005081968.1	50001	100000	810	0.00459005
ZAL4	WS	NW_005081552.1	1	50000	205	0.00122481
ZAL4	WS	NW_005081552.1	50001	100000	220	0.00107372
ZAL4	WS	NW_005081552.1	100001	150000	193	0.000969662
ZAL4	WS	NW_005081552.1	150001	200000	256	0.00115834
ZAL4	WS	NW_005081552.1	200001	250000	437	0.00274142
ZAL4	WS	NW_005081552.1	250001	300000	339	0.00192722
ZAL4	WS	NW_005081552.1	300001	350000	326	0.0016248
ZAL4	WS	NW_005081552.1	350001	400000	333	0.00159495
ZAL4	WS	NW_005081552.1	400001	450000	531	0.00285942
ZAL4	WS	NW_005081552.1	450001	500000	291	0.00143711
ZAL4	WS	NW_005081552.1	500001	550000	265	0.00127908
ZAL4	WS	NW_005081552.1	550001	600000	217	0.0010624
ZAL4	WS	NW_005081552.1	600001	650000	385	0.00176259
ZAL4	WS	NW_005081552.1	650001	700000	420	0.00207034
ZAL4	WS	NW_005081552.1	700001	750000	351	0.00251366
ZAL4	WS	NW_005081552.1	750001	800000	649	0.00510918
ZAL4	WS	NW_005081552.1	800001	850000	538	0.00344418
ZAL4	WS	NW_005081552.1	850001	900000	230	0.00127489
ZAL4	WS	NW_005081552.1	900001	950000	285	0.00145625
ZAL4	WS	NW_005081552.1	950001	1000000	249	0.00116031
ZAL4	WS	NW_005081552.1	1000001	1050000	230	0.00107625
ZAL4	WS	NW_005081552.1	1050001	1100000	218	0.00112032
ZAL4	WS	NW_005081552.1	1100001	1150000	160	0.000733973
ZAL4	WS	NW_005081552.1	1150001	1200000	160	0.000658035
ZAL4	WS	NW_005081552.1	1200001	1250000	144	0.000723262
ZAL4	WS	NW_005081552.1	1250001	1300000	151	0.000874585
ZAL4	WS	NW_005081552.1	1300001	1350000	188	0.00102825
ZAL4	WS	NW_005081552.1	1350001	1400000	188	0.00112431
ZAL4	WS	NW_005081552.1	1400001	1450000	179	0.00113858
ZAL4	WS	NW_005081552.1	1450001	1500000	185	0.000919446
ZAL4	WS	NW_005081552.1	1500001	1550000	200	0.000870831
ZAL4	WS	NW_005081552.1	1550001	1600000	193	0.000790031
ZAL4	WS	NW_005081552.1	1600001	1650000	171	0.0009232
ZAL4	WS	NW_005081552.1	1650001	1700000	300	0.00173563
ZAL4	WS	NW_005081552.1	1700001	1750000	270	0.00145206
ZAL4	WS	NW_005081552.1	1750001	1800000	378	0.0026328
ZAL4	WS	NW_005081552.1	1800001	1850000	460	0.00333776
ZAL4	WS	NW_005081552.1	1850001	1900000	230	0.00113933
ZAL4	WS	NW_005081552.1	1900001	1950000	203	0.00102794
ZAL4	WS	NW_005081552.1	1950001	2000000	157	0.000837908
ZAL4	WS	NW_005081552.1	2000001	2050000	126	0.000764246
ZAL4	WS	NW_005081552.1	2050001	2100000	122	0.000684615
ZAL4	WS	NW_005081552.1	2100001	2150000	143	0.000807938
ZAL4	WS	NW_005081552.1	2150001	2200000	182	0.000966834
ZAL4	WS	NW_005081552.1	2200001	2250000	231	0.00135674
ZAL4	WS	NW_005081552.1	2250001	2300000	280	0.00169459
ZAL4	WS	NW_005081552.1	2300001	2350000	293	0.00165921
ZAL4	WS	NW_005081552.1	2350001	2400000	323	0.00183126
ZAL4	WS	NW_005081552.1	2400001	2450000	517	0.0031664
ZAL4	WS	NW_005081552.1	2450001	2500000	372	0.00197046
ZAL4	WS	NW_005081552.1	2500001	2550000	325	0.00188364
ZAL4	WS	NW_005081552.1	2550001	2600000	331	0.0016416
ZAL4	WS	NW_005081552.1	2600001	2650000	343	0.0019456
ZAL4	WS	NW_005081552.1	2650001	2700000	296	0.00143908
ZAL4	WS	NW_005081552.1	2700001	2750000	325	0.00170179
ZAL4	WS	NW_005081552.1	2750001	2800000	366	0.00200186
ZAL4	WS	NW_005081552.1	2800001	2850000	377	0.00187711
ZAL4	WS	NW_005081552.1	2850001	2900000	311	0.00139508
ZAL4	WS	NW_005081552.1	2900001	2950000	389	0.00237028
ZAL4	WS	NW_005081552.1	2950001	3000000	311	0.00175976
ZAL4	WS	NW_005081552.1	3000001	3050000	284	0.00173397
ZAL4	WS	NW_005081552.1	3050001	3100000	312	0.0020175
ZAL4	WS	NW_005081552.1	3100001	3150000	357	0.00225083
ZAL4	WS	NW_005081552.1	3150001	3200000	541	0.00265884
ZAL4	WS	NW_005081552.1	3200001	3250000	859	0.00607845
ZAL4	WS	NW_005081552.1	3250001	3300000	374	0.00158431
ZAL4	WS	NW_005081552.1	3300001	3350000	267	0.00125028
ZAL4	WS	NW_005081552.1	3350001	3400000	333	0.0017288
ZAL4	WS	NW_005081552.1	3400001	3450000	425	0.00238446
ZAL4	WS	NW_005081552.1	3450001	3500000	496	0.00226619
ZAL4	WS	NW_005081552.1	3500001	3550000	368	0.00177902
ZAL4	WS	NW_005081552.1	3550001	3600000	326	0.0020111
ZAL4	WS	NW_005081552.1	3600001	3650000	299	0.00140511
ZAL4	WS	NW_005081552.1	3650001	3700000	241	0.00104166
ZAL4	WS	NW_005081552.1	3700001	3750000	278	0.00168037
ZAL4	WS	NW_005081552.1	3750001	3800000	286	0.00158505
ZAL4	WS	NW_005081552.1	3800001	3850000	340	0.00198137
ZAL4	WS	NW_005081552.1	3850001	3900000	328	0.0020378
ZAL4	WS	NW_005081552.1	3900001	3950000	197	0.00103942
ZAL4	WS	NW_005081552.1	3950001	4000000	197	0.00112831
ZAL4	WS	NW_005081552.1	4000001	4050000	375	0.00230148
ZAL4	WS	NW_005081552.1	4050001	4100000	416	0.00248168
ZAL4	WS	NW_005081552.1	4100001	4150000	454	0.00208966
ZAL4	WS	NW_005081552.1	4150001	4200000	473	0.00277378
ZAL4	WS	NW_005081552.1	4200001	4250000	712	0.00494105
ZAL4	WS	NW_005081552.1	4250001	4300000	359	0.00188542
ZAL4	WS	NW_005081552.1	4300001	4350000	300	0.0016992
ZAL4	WS	NW_005081552.1	4350001	4400000	320	0.00186783
ZAL4	WS	NW_005081552.1	4400001	4450000	274	0.00146634
ZAL4	WS	NW_005081552.1	4450001	4500000	224	0.00159292
ZAL4	WS	NW_005081552.1	4500001	4550000	412	0.00282544
ZAL4	WS	NW_005081552.1	4550001	4600000	371	0.00208247
ZAL4	WS	NW_005081552.1	4600001	4650000	310	0.00205754
ZAL4	WS	NW_005081552.1	4650001	4700000	309	0.00164665
ZAL4	WS	NW_005081552.1	4700001	4750000	261	0.00151649
ZAL4	WS	NW_005081552.1	4750001	4800000	189	0.00112135
ZAL4	WS	NW_005081552.1	4800001	4850000	143	0.000875385
ZAL4	WS	NW_005081552.1	4850001	4900000	148	0.000711879
ZAL4	WS	NW_005081552.1	4900001	4950000	141	0.000718215
ZAL4	WS	NW_005081552.1	4950001	5000000	121	0.000592615
ZAL4	WS	NW_005081552.1	5000001	5050000	112	0.000650094
ZAL4	WS	NW_005081552.1	5050001	5100000	89	0.000509786
ZAL4	WS	NW_005081552.1	5100001	5150000	149	0.000639569
ZAL4	WS	NW_005081552.1	5150001	5200000	154	0.000828123
ZAL4	WS	NW_005081552.1	5200001	5250000	238	0.00108068
ZAL4	WS	NW_005081552.1	5250001	5300000	215	0.00111452
ZAL4	WS	NW_005081552.1	5300001	5350000	175	0.0009784
ZAL4	WS	NW_005081552.1	5350001	5400000	204	0.00107231
ZAL4	WS	NW_005081552.1	5400001	5450000	239	0.00129188
ZAL4	WS	NW_005081552.1	5450001	5500000	243	0.00136018
ZAL4	WS	NW_005081552.1	5500001	5550000	243	0.00130646
ZAL4	WS	NW_005081552.1	5550001	5600000	224	0.00125153
ZAL4	WS	NW_005081552.1	5600001	5650000	247	0.00140677
ZAL4	WS	NW_005081552.1	5650001	5700000	227	0.00150843
ZAL4	WS	NW_005081552.1	5700001	5750000	267	0.00223804
ZAL4	WS	NW_005081552.1	5750001	5800000	277	0.00215563
ZAL4	WS	NW_005081552.1	5800001	5850000	202	0.00156905
ZAL4	WS	NW_005081552.1	5850001	5900000	174	0.00123022
ZAL4	WS	NW_005081552.1	5900001	5950000	265	0.00187563
ZAL4	WS	NW_005081552.1	5950001	6000000	276	0.00199146
ZAL4	WS	NW_005081552.1	6000001	6050000	257	0.00134339
ZAL4	WS	NW_005081552.1	6050001	6100000	274	0.00129231
ZAL4	WS	NW_005081552.1	6100001	6150000	239	0.000943018
ZAL4	WS	NW_005081552.1	6150001	6200000	172	0.000687631
ZAL4	WS	NW_005081552.1	6200001	6250000	168	0.000747018
ZAL4	WS	NW_005081552.1	6250001	6300000	193	0.000859631
ZAL4	WS	NW_005081552.1	6300001	6350000	174	0.000737477
ZAL4	WS	NW_005081552.1	6350001	6400000	190	0.0008976
ZAL4	WS	NW_005081552.1	6400001	6450000	256	0.0015157
ZAL4	WS	NW_005081552.1	6450001	6500000	292	0.00164856
ZAL4	WS	NW_005081552.1	6500001	6550000	316	0.00165767
ZAL4	WS	NW_005081552.1	6550001	6600000	294	0.00142788
ZAL4	WS	NW_005081552.1	6600001	6650000	233	0.000907692
ZAL4	WS	NW_005081552.1	6650001	6700000	485	0.00242998
ZAL4	WS	NW_005081552.1	6700001	6750000	301	0.00129693
ZAL4	WS	NW_005081552.1	6750001	6800000	308	0.0012549
ZAL4	WS	NW_005081552.1	6800001	6850000	366	0.00195385
ZAL4	WS	NW_005081552.1	6850001	6900000	392	0.00252437
ZAL4	WS	NW_005081552.1	6900001	6950000	164	0.000991015
ZAL4	WS	NW_005081552.1	6950001	7000000	136	0.000687323
ZAL4	WS	NW_005081552.1	7000001	7050000	529	0.00311109
ZAL4	WS	NW_005081552.1	7050001	7100000	348	0.00211884
ZAL4	WS	NW_005081552.1	7100001	7150000	218	0.00107268
ZAL4	WS	NW_005081552.1	7150001	7200000	172	0.00118222
ZAL4	WS	NW_005081552.1	7200001	7250000	199	0.00108486
ZAL4	WS	NW_005081552.1	7250001	7300000	418	0.00266068
ZAL4	WS	NW_005081552.1	7300001	7350000	300	0.00154138
ZAL4	WS	NW_005081552.1	7350001	7400000	321	0.00167982
ZAL4	WS	NW_005081552.1	7400001	7450000	374	0.00210271
ZAL4	WS	NW_005081552.1	7450001	7500000	101	0.000809049
ZAL4	WS	NW_005081552.1	7500001	7550000	98	0.000618956
ZAL4	WS	NW_005081552.1	7550001	7600000	86	0.000435262
ZAL4	WS	NW_005081552.1	7600001	7650000	170	0.0010829
ZAL4	WS	NW_005081552.1	7650001	7700000	223	0.00108037
ZAL4	WS	NW_005081552.1	7700001	7750000	194	0.00109379
ZAL4	WS	NW_005081552.1	7750001	7800000	177	0.00111366
ZAL4	WS	NW_005081552.1	7800001	7850000	180	0.000816923
ZAL4	WS	NW_005081552.1	7850001	7900000	239	0.00111748
ZAL4	WS	NW_005081552.1	7900001	7950000	276	0.00157342
ZAL4	WS	NW_005081552.1	7950001	8000000	194	0.00102849
ZAL4	WS	NW_005081552.1	8000001	8050000	148	0.000954157
ZAL4	WS	NW_005081552.1	8050001	8100000	359	0.00261356
ZAL4	WS	NW_005081552.1	8100001	8150000	501	0.00318572
ZAL4	WS	NW_005081552.1	8150001	8200000	369	0.00295505
ZAL4	WS	NW_005081552.1	8200001	8250000	152	0.00085471
ZAL4	WS	NW_005081552.1	8250001	8300000	168	0.000940064
ZAL4	WS	NW_005081552.1	8300001	8350000	255	0.00144111
ZAL4	WS	NW_005081552.1	8350001	8400000	234	0.00118012
ZAL4	WS	NW_005081552.1	8400001	8450000	274	0.00159268
ZAL4	WS	NW_005081552.1	8450001	8500000	221	0.00137889
ZAL4	WS	NW_005081552.1	8500001	8550000	284	0.00175532
ZAL4	WS	NW_005081552.1	8550001	8600000	377	0.00220038
ZAL4	WS	NW_005081552.1	8600001	8650000	344	0.00153415
ZAL4	WS	NW_005081552.1	8650001	8700000	330	0.00157896
ZAL4	WS	NW_005081552.1	8700001	8750000	415	0.00181928
ZAL4	WS	NW_005081552.1	8750001	8800000	354	0.00149748
ZAL4	WS	NW_005081552.1	8800001	8850000	285	0.00157403
ZAL4	WS	NW_005081552.1	8850001	8900000	299	0.00160087
ZAL4	WS	NW_005081552.1	8900001	8950000	243	0.00122043
ZAL4	WS	NW_005081552.1	8950001	9000000	258	0.00128246
ZAL4	WS	NW_005081552.1	9000001	9050000	218	0.00116156
ZAL4	WS	NW_005081552.1	9050001	9100000	223	0.000873054
ZAL4	WS	NW_005081552.1	9100001	9150000	216	0.000876198
ZAL4	WS	NW_005081552.1	9150001	9200000	215	0.00091459
ZAL4	WS	NW_005081552.1	9200001	9250000	183	0.000752677
ZAL4	WS	NW_005081552.1	9250001	9300000	149	0.0006232
ZAL4	WS	NW_005081552.1	9300001	9350000	146	0.000615446
ZAL4	WS	NW_005081552.1	9350001	9400000	180	0.000943511
ZAL4	WS	NW_005081552.1	9400001	9450000	167	0.000935885
ZAL4	WS	NW_005081552.1	9450001	9500000	149	0.000712123
ZAL4	WS	NW_005081552.1	9500001	9550000	275	0.00128966
ZAL4	WS	NW_005081552.1	9550001	9600000	357	0.00179225
ZAL4	WS	NW_005081552.1	9600001	9650000	337	0.00161532
ZAL4	WS	NW_005081552.1	9650001	9700000	326	0.0015016
ZAL4	WS	NW_005081552.1	9700001	9750000	307	0.00180033
ZAL4	WS	NW_005081552.1	9750001	9800000	212	0.00112037
ZAL4	WS	NW_005081552.1	9800001	9850000	258	0.00125378
ZAL4	WS	NW_005081552.1	9850001	9900000	186	0.000793969
ZAL4	WS	NW_005081552.1	9900001	9950000	143	0.000850154
ZAL4	WS	NW_005081552.1	9950001	10000000	138	0.000810031
ZAL4	WS	NW_005081552.1	10000001	10050000	101	0.000512308
ZAL4	WS	NW_005081552.1	10050001	10100000	114	0.000557969
ZAL4	WS	NW_005081552.1	10100001	10150000	119	0.000576615
ZAL4	WS	NW_005081552.1	10150001	10200000	96	0.000414092
ZAL4	WS	NW_005081558.1	1	50000	234	0.00129028
ZAL4	WS	NW_005081558.1	50001	100000	244	0.00151902
ZAL4	WS	NW_005081558.1	100001	150000	215	0.0014992
ZAL4	WS	NW_005081558.1	150001	200000	270	0.00140665
ZAL4	WS	NW_005081558.1	200001	250000	296	0.00198486
ZAL4	WS	NW_005081558.1	250001	300000	236	0.00124191
ZAL4	WS	NW_005081558.1	300001	350000	200	0.001148
ZAL4	WS	NW_005081558.1	350001	400000	245	0.00135446
ZAL4	WS	NW_005081558.1	400001	450000	486	0.00288647
ZAL4	WS	NW_005081558.1	450001	500000	387	0.00177448
ZAL4	WS	NW_005081558.1	500001	550000	254	0.00116837
ZAL4	WS	NW_005081558.1	550001	600000	230	0.00111717
ZAL4	WS	NW_005081558.1	600001	650000	365	0.0022834
ZAL4	WS	NW_005081558.1	650001	700000	318	0.00198892
ZAL4	WS	NW_005081558.1	700001	750000	372	0.00194278
ZAL4	WS	NW_005081558.1	750001	800000	274	0.00158511
ZAL4	WS	NW_005081558.1	800001	850000	320	0.00173569
ZAL4	WS	NW_005081558.1	850001	900000	263	0.0014456
ZAL4	WS	NW_005081558.1	900001	950000	225	0.00141182
ZAL4	WS	NW_005081558.1	950001	1000000	198	0.00115655
ZAL4	WS	NW_005081558.1	1000001	1050000	198	0.0010493
ZAL4	WS	NW_005081558.1	1050001	1100000	260	0.00141367
ZAL4	WS	NW_005081558.1	1100001	1150000	260	0.00141065
ZAL4	WS	NW_005081558.1	1150001	1200000	292	0.00190363
ZAL4	WS	NW_005081558.1	1200001	1250000	281	0.00188585
ZAL4	WS	NW_005081558.1	1250001	1300000	256	0.00162049
ZAL4	WS	NW_005081558.1	1300001	1350000	171	0.000784431
ZAL4	WS	NW_005081558.1	1350001	1400000	268	0.00116775
ZAL4	WS	NW_005081558.1	1400001	1450000	178	0.000832372
ZAL4	WS	NW_005081558.1	1450001	1500000	148	0.000781785
ZAL4	WS	NW_005081558.1	1500001	1550000	213	0.00131385
ZAL4	WS	NW_005081558.1	1550001	1600000	254	0.001568
ZAL4	WS	NW_005081558.1	1600001	1650000	169	0.000989665
ZAL4	WS	NW_005081558.1	1650001	1700000	218	0.00103538
ZAL4	WS	NW_005081558.1	1700001	1750000	220	0.00113077
ZAL4	WS	NW_005081558.1	1750001	1800000	185	0.000875323
ZAL4	WS	NW_005081558.1	1800001	1850000	270	0.00162338
ZAL4	WS	NW_005081558.1	1850001	1900000	398	0.00278101
ZAL4	WS	NW_005081558.1	1900001	1950000	471	0.00312471
ZAL4	WS	NW_005081558.1	1950001	2000000	270	0.00145618
ZAL4	WS	NW_005081558.1	2000001	2050000	262	0.00132026
ZAL4	WS	NW_005081558.1	2050001	2100000	258	0.00142142
ZAL4	WS	NW_005081558.1	2100001	2150000	293	0.00154129
ZAL4	WS	NW_005081558.1	2150001	2200000	257	0.00137772
ZAL4	WS	NW_005081558.1	2200001	2250000	347	0.00212886
ZAL4	WS	NW_005081558.1	2250001	2300000	193	0.00108677
ZAL4	WS	NW_005081558.1	2300001	2350000	224	0.00115754
ZAL4	WS	NW_005081558.1	2350001	2400000	273	0.00133447
ZAL4	WS	NW_005081558.1	2400001	2450000	287	0.00184745
ZAL4	WS	NW_005081558.1	2450001	2500000	371	0.00253958
ZAL4	WS	NW_005081558.1	2500001	2550000	244	0.00137077
ZAL4	WS	NW_005081558.1	2550001	2600000	170	0.00116258
ZAL4	WS	NW_005081558.1	2600001	2650000	234	0.00150566
ZAL4	WS	NW_005081558.1	2650001	2700000	188	0.000919815
ZAL4	WS	NW_005081558.1	2700001	2750000	171	0.000771262
ZAL4	WS	NW_005081558.1	2750001	2800000	134	0.000544311
ZAL4	WS	NW_005081558.1	2800001	2850000	165	0.000730585
ZAL4	WS	NW_005081558.1	2850001	2900000	319	0.00164474
ZAL4	WS	NW_005081558.1	2900001	2950000	229	0.0011528
ZAL4	WS	NW_005081558.1	2950001	3000000	178	0.00113656
ZAL4	WS	NW_005081558.1	3000001	3050000	99	0.000578219
ZAL4	WS	NW_005081558.1	3050001	3100000	144	0.000836985
ZAL4	WS	NW_005081558.1	3100001	3150000	128	0.000719138
ZAL4	WS	NW_005081558.1	3150001	3200000	100	0.000580246
ZAL4	WS	NW_005081558.1	3200001	3250000	96	0.000587696
ZAL4	WS	NW_005081558.1	3250001	3300000	73	0.000428615
ZAL4	WS	NW_005081558.1	3300001	3350000	52	0.000231015
ZAL4	WS	NW_005081558.1	3350001	3400000	94	0.000590154
ZAL4	WS	NW_005081558.1	3400001	3450000	142	0.000838462
ZAL4	WS	NW_005081558.1	3450001	3500000	138	0.000839385
ZAL4	WS	NW_005081558.1	3500001	3550000	140	0.000681108
ZAL4	WS	NW_005081558.1	3550001	3600000	163	0.000837479
ZAL4	WS	NW_005081558.1	3600001	3650000	284	0.00107797
ZAL4	WS	NW_005081558.1	3650001	3700000	274	0.00105366
ZAL4	WS	NW_005081558.1	3700001	3750000	164	0.0007464
ZAL4	WS	NW_005081558.1	3750001	3800000	117	0.000540065
ZAL4	WS	NW_005081558.1	3800001	3850000	101	0.000550154
ZAL4	WS	NW_005081558.1	3850001	3900000	113	0.000650402
ZAL4	WS	NW_005081558.1	3900001	3950000	131	0.000705908
ZAL4	WS	NW_005081558.1	3950001	4000000	177	0.00105378
ZAL4	WS	NW_005081558.1	4000001	4050000	214	0.00113237
ZAL4	WS	NW_005081558.1	4050001	4100000	82	0.000538154
ZAL4	WS	NW_005081558.1	4100001	4150000	82	0.000520185
ZAL4	WS	NW_005081558.1	4150001	4200000	118	0.000692246
ZAL4	WS	NW_005081558.1	4200001	4250000	158	0.000992246
ZAL4	WS	NW_005081558.1	4250001	4300000	129	0.000932
ZAL4	WS	NW_005081558.1	4300001	4350000	145	0.000766092
ZAL4	WS	NW_005081558.1	4350001	4400000	171	0.000989846
ZAL4	WS	NW_005081558.1	4400001	4450000	177	0.00120739
ZAL4	WS	NW_005081558.1	4450001	4500000	200	0.00116529
ZAL4	WS	NW_005081558.1	4500001	4550000	203	0.00107378
ZAL4	WS	NW_005081558.1	4550001	4600000	225	0.00130062
ZAL4	WS	NW_005081558.1	4600001	4650000	190	0.00123003
ZAL4	WS	NW_005081558.1	4650001	4700000	158	0.000904185
ZAL4	WS	NW_005081558.1	4700001	4750000	167	0.000819508
ZAL4	WS	NW_005081558.1	4750001	4800000	171	0.000778954
ZAL4	WS	NW_005081558.1	4800001	4850000	145	0.000674092
ZAL4	WS	NW_005081558.1	4850001	4900000	151	0.000640554
ZAL4	WS	NW_005081558.1	4900001	4950000	163	0.000813538
ZAL4	WS	NW_005081558.1	4950001	5000000	99	0.000582771
ZAL4	WS	NW_005081558.1	5000001	5050000	175	0.000894585
ZAL4	WS	NW_005081558.1	5050001	5100000	156	0.000785169
ZAL4	WS	NW_005081558.1	5100001	5150000	204	0.000986338
ZAL4	WS	NW_005081558.1	5150001	5200000	174	0.0008296
ZAL4	WS	NW_005081558.1	5200001	5250000	167	0.000814708
ZAL4	WS	NW_005081558.1	5250001	5300000	187	0.000859385
ZAL4	WS	NW_005081558.1	5300001	5350000	312	0.00192683
ZAL4	WS	NW_005081558.1	5350001	5400000	525	0.00242289
ZAL4	WS	NW_005081558.1	5400001	5450000	211	0.00117699
ZAL4	WS	NW_005081558.1	5450001	5500000	313	0.00199003
ZAL4	WS	NW_005081558.1	5500001	5550000	222	0.000973723
ZAL4	WS	NW_005081558.1	5550001	5600000	108	0.000496492
ZAL4	WS	NW_005081558.1	5600001	5650000	157	0.000631817
ZAL4	WS	NW_005081558.1	5650001	5700000	179	0.0010133
ZAL4	WS	NW_005081558.1	5700001	5750000	198	0.00139206
ZAL4	WS	NW_005081558.1	5750001	5800000	179	0.00121385
ZAL4	WS	NW_005081558.1	5800001	5850000	256	0.0015728
ZAL4	WS	NW_005081558.1	5850001	5900000	207	0.00112905
ZAL4	WS	NW_005081558.1	5900001	5950000	214	0.00102868
ZAL4	WS	NW_005081558.1	5950001	6000000	237	0.0014829
ZAL4	WS	NW_005081558.1	6000001	6050000	185	0.000916185
ZAL4	WS	NW_005081558.1	6050001	6100000	183	0.000972369
ZAL4	WS	NW_005081558.1	6100001	6150000	152	0.000819877
ZAL4	WS	NW_005081558.1	6150001	6200000	299	0.00164099
ZAL4	WS	NW_005081558.1	6200001	6250000	205	0.00138462
ZAL4	WS	NW_005081558.1	6250001	6300000	151	0.000696615
ZAL4	WS	NW_005081558.1	6300001	6350000	179	0.000805543
ZAL4	WS	NW_005081558.1	6350001	6400000	153	0.000839015
ZAL4	WS	NW_005081558.1	6400001	6450000	129	0.0007048
ZAL4	WS	NW_005081558.1	6450001	6500000	115	0.00061551
ZAL4	WS	NW_005081558.1	6500001	6550000	127	0.000699877
ZAL4	WS	NW_005081558.1	6550001	6600000	125	0.000723631
ZAL4	WS	NW_005081558.1	6600001	6650000	170	0.000947018
ZAL4	WS	NW_005081558.1	6650001	6700000	135	0.000723204
ZAL4	WS	NW_005081558.1	6700001	6750000	144	0.000692492
ZAL4	WS	NW_005081558.1	6750001	6800000	150	0.000867818
ZAL4	WS	NW_005081558.1	6800001	6850000	122	0.000505538
ZAL4	WS	NW_005081558.1	6850001	6900000	140	0.000627079
ZAL4	WS	NW_005081558.1	6900001	6950000	158	0.0008984
ZAL4	WS	NW_005081558.1	6950001	7000000	124	0.000916862
ZAL4	WS	NW_005081558.1	7000001	7050000	118	0.000745846
ZAL4	WS	NW_005081558.1	7050001	7100000	151	0.000975569
ZAL4	WS	NW_005081558.1	7100001	7150000	185	0.00115157
ZAL4	WS	NW_005081558.1	7150001	7200000	231	0.00168012
ZAL4	WS	NW_005081558.1	7200001	7250000	187	0.00121662
ZAL4	WS	NW_005081558.1	7250001	7300000	104	0.000514708
ZAL4	WS	NW_005081558.1	7300001	7350000	93	0.000400738
ZAL4	WS	NW_005081558.1	7350001	7400000	115	0.000454031
ZAL4	WS	NW_005081558.1	7400001	7450000	548	0.00226049
ZAL4	WS	NW_005081558.1	7450001	7500000	728	0.00356573
ZAL4	WS	NW_005081558.1	7500001	7550000	601	0.00277269
ZAL4	WS	NW_005081558.1	7550001	7600000	542	0.00246135
ZAL4	WS	NW_005081558.1	7600001	7650000	312	0.00142764
ZAL4	WS	NW_005081558.1	7650001	7700000	149	0.000782092
ZAL4	WS	NW_005081558.1	7700001	7750000	124	0.000643015
ZAL4	WS	NW_005081558.1	7750001	7800000	102	0.000626954
ZAL4	WS	NW_005081558.1	7800001	7850000	174	0.00106677
ZAL4	WS	NW_005081558.1	7850001	7900000	117	0.000630338
ZAL4	WS	NW_005081558.1	7900001	7950000	124	0.000578954
ZAL4	WS	NW_005081558.1	7950001	8000000	167	0.000895877
ZAL4	WS	NW_005081558.1	8000001	8050000	161	0.000839323
ZAL4	WS	NW_005081558.1	8050001	8100000	198	0.00118869
ZAL4	WS	NW_005081558.1	8100001	8150000	133	0.000724677
ZAL4	WS	NW_005081558.1	8150001	8200000	176	0.00109558
ZAL4	WS	NW_005081558.1	8200001	8250000	167	0.000967262
ZAL4	WS	NW_005081558.1	8250001	8300000	162	0.000970831
ZAL4	WS	NW_005081558.1	8300001	8350000	113	0.000560738
ZAL4	WS	NW_005081558.1	8350001	8400000	121	0.000655815
ZAL4	WS	NW_005081558.1	8400001	8450000	155	0.000973723
ZAL4	WS	NW_005081558.1	8450001	8500000	192	0.00121988
ZAL4	WS	NW_005081558.1	8500001	8550000	142	0.000757354
ZAL4	WS	NW_005081560.1	1	50000	420	0.00209128
ZAL4	WS	NW_005081560.1	50001	100000	458	0.00205785
ZAL4	WS	NW_005081560.1	100001	150000	441	0.0020064
ZAL4	WS	NW_005081560.1	150001	200000	442	0.00224567
ZAL4	WS	NW_005081560.1	200001	250000	513	0.00233195
ZAL4	WS	NW_005081560.1	250001	300000	491	0.00242332
ZAL4	WS	NW_005081560.1	300001	350000	476	0.00232203
ZAL4	WS	NW_005081560.1	350001	400000	502	0.00283942
ZAL4	WS	NW_005081560.1	400001	450000	536	0.00245847
ZAL4	WS	NW_005081560.1	450001	500000	449	0.00196414
ZAL4	WS	NW_005081560.1	500001	550000	539	0.00242258
ZAL4	WS	NW_005081560.1	550001	600000	663	0.0029673
ZAL4	WS	NW_005081560.1	600001	650000	645	0.00276786
ZAL4	WS	NW_005081560.1	650001	700000	485	0.00201526
ZAL4	WS	NW_005081560.1	700001	750000	534	0.00210868
ZAL4	WS	NW_005081560.1	750001	800000	708	0.00382342
ZAL4	WS	NW_005081560.1	800001	850000	551	0.00215171
ZAL4	WS	NW_005081560.1	850001	900000	567	0.00238511
ZAL4	WS	NW_005081560.1	900001	950000	533	0.0021656
ZAL4	WS	NW_005081560.1	950001	1000000	542	0.00227632
ZAL4	WS	NW_005081560.1	1000001	1050000	692	0.00290433
ZAL4	WS	NW_005081560.1	1050001	1100000	640	0.00312821
ZAL4	WS	NW_005081560.1	1100001	1150000	591	0.00261671
ZAL4	WS	NW_005081560.1	1150001	1200000	560	0.00242285
ZAL4	WS	NW_005081560.1	1200001	1250000	783	0.00400672
ZAL4	WS	NW_005081560.1	1250001	1300000	764	0.00385912
ZAL4	WS	NW_005081560.1	1300001	1350000	522	0.0022655
ZAL4	WS	NW_005081560.1	1350001	1400000	707	0.00346939
ZAL4	WS	NW_005081560.1	1400001	1450000	714	0.00343608
ZAL4	WS	NW_005081560.1	1450001	1500000	784	0.00443343
ZAL4	WS	NW_005081560.1	1500001	1550000	680	0.00302888
ZAL4	WS	NW_005081560.1	1550001	1600000	475	0.00182407
ZAL4	WS	NW_005081560.1	1600001	1650000	528	0.00226855
ZAL4	WS	NW_005081560.1	1650001	1700000	379	0.00164759
ZAL4	WS	NW_005081560.1	1700001	1750000	344	0.00150646
ZAL4	WS	NW_005081560.1	1750001	1800000	428	0.00199251
ZAL4	WS	NW_005081560.1	1800001	1850000	574	0.00238747
ZAL4	WS	NW_005081560.1	1850001	1900000	678	0.00336742
ZAL4	WS	NW_005081560.1	1900001	1950000	640	0.00299974
ZAL4	WS	NW_005081560.1	1950001	2000000	596	0.00240316
ZAL4	WS	NW_005081560.1	2000001	2050000	469	0.00242015
ZAL4	WS	NW_005081560.1	2050001	2100000	926	0.00562385
ZAL4	WS	NW_005081560.1	2100001	2150000	764	0.00386637
ZAL4	WS	NW_005081560.1	2150001	2200000	898	0.00425856
ZAL4	WS	NW_005081560.1	2200001	2250000	565	0.00239791
ZAL4	WS	NW_005081560.1	2250001	2300000	471	0.0021986
ZAL4	WS	NW_005081560.1	2300001	2350000	553	0.00245916
ZAL4	WS	NW_005081560.1	2350001	2400000	703	0.00398348
ZAL4	WS	NW_005081560.1	2400001	2450000	823	0.00361774
ZAL4	WS	NW_005081560.1	2450001	2500000	655	0.00282012
ZAL4	WS	NW_005081560.1	2500001	2550000	512	0.00256542
ZAL4	WS	NW_005081560.1	2550001	2600000	473	0.00197317
ZAL4	WS	NW_005081560.1	2600001	2650000	470	0.00273742
ZAL4	WS	NW_005081560.1	2650001	2700000	394	0.00237902
ZAL4	WS	NW_005081560.1	2700001	2750000	627	0.00374954
ZAL4	WS	NW_005081560.1	2750001	2800000	434	0.00255908
ZAL4	WS	NW_005081560.1	2800001	2850000	230	0.00109403
ZAL4	WS	NW_005081560.1	2850001	2900000	279	0.00156388
ZAL4	WS	NW_005081560.1	2900001	2950000	210	0.00128025
ZAL4	WS	NW_005081560.1	2950001	3000000	302	0.00158604
ZAL4	WS	NW_005081560.1	3000001	3050000	313	0.00142831
ZAL4	WS	NW_005081560.1	3050001	3100000	350	0.00173293
ZAL4	WS	NW_005081560.1	3100001	3150000	328	0.00159324
ZAL4	WS	NW_005081560.1	3150001	3200000	499	0.00218425
ZAL4	WS	NW_005081560.1	3200001	3250000	384	0.00185668
ZAL4	WS	NW_005081560.1	3250001	3300000	405	0.00194142
ZAL4	WS	NW_005081560.1	3300001	3350000	259	0.00117976
ZAL4	WS	NW_005081560.1	3350001	3400000	338	0.00169012
ZAL4	WS	NW_005081560.1	3400001	3450000	232	0.00109791
ZAL4	WS	NW_005081560.1	3450001	3500000	303	0.00136943
ZAL4	WS	NW_005081560.1	3500001	3550000	416	0.00185933
ZAL4	WS	NW_005081560.1	3550001	3600000	346	0.00181367
ZAL4	WS	NW_005081560.1	3600001	3650000	573	0.00359967
ZAL4	WS	NW_005081560.1	3650001	3700000	310	0.00167847
ZAL4	WS	NW_005081560.1	3700001	3750000	336	0.00158566
ZAL4	WS	NW_005081560.1	3750001	3800000	242	0.00122702
ZAL4	WS	NW_005081560.1	3800001	3850000	167	0.000700246
ZAL4	WS	NW_005081560.1	3850001	3900000	170	0.000876987
ZAL4	WS	NW_005081560.1	3900001	3950000	100	0.000422277
ZAL4	WS	NW_005081560.1	3950001	4000000	109	0.000413662
ZAL4	WS	NW_005081560.1	4000001	4050000	72	0.000402338
ZAL4	WS	NW_005081560.1	4050001	4100000	113	0.000695085
ZAL4	WS	NW_005081560.1	4100001	4150000	209	0.0011664
ZAL4	WS	NW_005081560.1	4150001	4200000	206	0.000990957
ZAL4	WS	NW_005081560.1	4200001	4250000	313	0.00212006
ZAL4	WS	NW_005081560.1	4250001	4300000	309	0.00166788
ZAL4	WS	NW_005081560.1	4300001	4350000	268	0.00124895
ZAL4	WS	NW_005081560.1	4350001	4400000	293	0.00186508
ZAL4	WS	NW_005081560.1	4400001	4450000	253	0.00115705
ZAL4	WS	NW_005081560.1	4450001	4500000	388	0.00188517
ZAL4	WS	NW_005081560.1	4500001	4550000	354	0.00177065
ZAL4	WS	NW_005081560.1	4550001	4600000	361	0.00198604
ZAL4	WS	NW_005081560.1	4600001	4650000	358	0.00193485
ZAL4	WS	NW_005081560.1	4650001	4700000	503	0.00262175
ZAL4	WS	NW_005081560.1	4700001	4750000	404	0.0018909
ZAL4	WS	NW_005081560.1	4750001	4800000	570	0.00261006
ZAL4	WS	NW_005081560.1	4800001	4850000	393	0.00195182
ZAL4	WS	NW_005081560.1	4850001	4900000	371	0.00183453
ZAL4	WS	NW_005081560.1	4900001	4950000	521	0.00246961
ZAL4	WS	NW_005081560.1	4950001	5000000	342	0.00156382
ZAL4	WS	NW_005081560.1	5000001	5050000	325	0.00160259
ZAL4	WS	NW_005081560.1	5050001	5100000	522	0.00235797
ZAL4	WS	NW_005081560.1	5100001	5150000	424	0.00213796
ZAL4	WS	NW_005081560.1	5150001	5200000	389	0.00200936
ZAL4	WS	NW_005081560.1	5200001	5250000	529	0.00256144
ZAL4	WS	NW_005081560.1	5250001	5300000	424	0.00218924
ZAL4	WS	NW_005081560.1	5300001	5350000	526	0.0022895
ZAL4	WS	NW_005081560.1	5350001	5400000	632	0.0026288
ZAL4	WS	NW_005081560.1	5400001	5450000	392	0.00212235
ZAL4	WS	NW_005081560.1	5450001	5500000	435	0.00222587
ZAL4	WS	NW_005081560.1	5500001	5550000	426	0.00210168
ZAL4	WS	NW_005081560.1	5550001	5600000	448	0.00228665
ZAL4	WS	NW_005081560.1	5600001	5650000	427	0.002076
ZAL4	WS	NW_005081560.1	5650001	5700000	378	0.00205393
ZAL4	WS	NW_005081560.1	5700001	5750000	424	0.00204006
ZAL4	WS	NW_005081560.1	5750001	5800000	418	0.00196778
ZAL4	WS	NW_005081560.1	5800001	5850000	370	0.00192493
ZAL4	WS	NW_005081560.1	5850001	5900000	411	0.00211939
ZAL4	WS	NW_005081560.1	5900001	5950000	407	0.00164486
ZAL4	WS	NW_005081560.1	5950001	6000000	507	0.00221829
ZAL4	WS	NW_005081560.1	6000001	6050000	670	0.0030217
ZAL4	WS	NW_005081560.1	6050001	6100000	462	0.00217921
ZAL4	WS	NW_005081560.1	6100001	6150000	292	0.00137077
ZAL4	WS	NW_005081560.1	6150001	6200000	288	0.00159207
ZAL4	WS	NW_005081560.1	6200001	6250000	252	0.00124031
ZAL4	WS	NW_005081560.1	6250001	6300000	299	0.00142308
ZAL4	WS	NW_005081560.1	6300001	6350000	245	0.00130714
ZAL4	WS	NW_005081560.1	6350001	6400000	191	0.000831631
ZAL4	WS	NW_005081560.1	6400001	6450000	153	0.000671877
ZAL4	WS	NW_005081560.1	6450001	6500000	238	0.00138
ZAL4	WS	NW_005081560.1	6500001	6550000	332	0.00164425
ZAL4	WS	NW_005081560.1	6550001	6600000	428	0.00184726
ZAL4	WS	NW_005081560.1	6600001	6650000	557	0.00271243
ZAL4	WS	NW_005081560.1	6650001	6700000	639	0.00369988
ZAL4	WS	NW_005081560.1	6700001	6750000	523	0.00279297
ZAL4	WS	NW_005081560.1	6750001	6800000	431	0.00189509
ZAL4	WS	NW_005081560.1	6800001	6850000	404	0.00193231
ZAL4	WS	NW_005081560.1	6850001	6900000	345	0.00165004
ZAL4	WS	NW_005081560.1	6900001	6950000	261	0.00145016
ZAL4	WS	NW_005081560.1	6950001	7000000	291	0.00160578
ZAL4	WS	NW_005081560.1	7000001	7050000	291	0.00177206
ZAL4	WS	NW_005081560.1	7050001	7100000	235	0.0014096
ZAL4	WS	NW_005081560.1	7100001	7150000	303	0.00193711
ZAL4	WS	NW_005081560.1	7150001	7200000	359	0.0019677
ZAL4	WS	NW_005081560.1	7200001	7250000	434	0.00234425
ZAL4	WS	NW_005081560.1	7250001	7300000	325	0.00198056
ZAL4	WS	NW_005081560.1	7300001	7350000	290	0.00152129
ZAL4	WS	NW_005081560.1	7350001	7400000	250	0.00136253
ZAL4	WS	NW_005081560.1	7400001	7450000	243	0.00126972
ZAL4	WS	NW_005081560.1	7450001	7500000	204	0.00108782
ZAL4	WS	NW_005081560.1	7500001	7550000	301	0.00162129
ZAL4	WS	NW_005081560.1	7550001	7600000	356	0.00158813
ZAL4	WS	NW_005081560.1	7600001	7650000	286	0.00159286
ZAL4	WS	NW_005081560.1	7650001	7700000	356	0.00189527
ZAL4	WS	NW_005081563.1	1	50000	69	0.000355754
ZAL4	WS	NW_005081563.1	50001	100000	66	0.000350831
ZAL4	WS	NW_005081563.1	100001	150000	53	0.000287815
ZAL4	WS	NW_005081563.1	150001	200000	52	0.000302031
ZAL4	WS	NW_005081563.1	200001	250000	62	0.000305354
ZAL4	WS	NW_005081563.1	250001	300000	64	0.000341108
ZAL4	WS	NW_005081563.1	300001	350000	68	0.000374523
ZAL4	WS	NW_005081563.1	350001	400000	73	0.000408246
ZAL4	WS	NW_005081563.1	400001	450000	60	0.000362892
ZAL4	WS	NW_005081563.1	450001	500000	56	0.000273169
ZAL4	WS	NW_005081563.1	500001	550000	46	0.000257908
ZAL4	WS	NW_005081563.1	550001	600000	54	0.000294338
ZAL4	WS	NW_005081563.1	600001	650000	64	0.000338338
ZAL4	WS	NW_005081563.1	650001	700000	88	0.000392986
ZAL4	WS	NW_005081563.1	700001	750000	83	0.000422215
ZAL4	WS	NW_005081563.1	750001	800000	147	0.000784862
ZAL4	WS	NW_005081563.1	800001	850000	222	0.00137877
ZAL4	WS	NW_005081563.1	850001	900000	263	0.00139816
ZAL4	WS	NW_005081563.1	900001	950000	254	0.00161342
ZAL4	WS	NW_005081563.1	950001	1000000	194	0.00113133
ZAL4	WS	NW_005081563.1	1000001	1050000	208	0.00110406
ZAL4	WS	NW_005081563.1	1050001	1100000	254	0.0012992
ZAL4	WS	NW_005081563.1	1100001	1150000	254	0.00129059
ZAL4	WS	NW_005081563.1	1150001	1200000	273	0.00151335
ZAL4	WS	NW_005081563.1	1200001	1250000	262	0.00121735
ZAL4	WS	NW_005081563.1	1250001	1300000	318	0.00162309
ZAL4	WS	NW_005081563.1	1300001	1350000	293	0.00132197
ZAL4	WS	NW_005081563.1	1350001	1400000	217	0.0010248
ZAL4	WS	NW_005081563.1	1400001	1450000	329	0.00155938
ZAL4	WS	NW_005081563.1	1450001	1500000	369	0.00203453
ZAL4	WS	NW_005081563.1	1500001	1550000	323	0.00162007
ZAL4	WS	NW_005081563.1	1550001	1600000	326	0.00184308
ZAL4	WS	NW_005081563.1	1600001	1650000	187	0.000899754
ZAL4	WS	NW_005081563.1	1650001	1700000	195	0.00113945
ZAL4	WS	NW_005081563.1	1700001	1750000	234	0.00112782
ZAL4	WS	NW_005081563.1	1750001	1800000	284	0.00140634
ZAL4	WS	NW_005081563.1	1800001	1850000	235	0.00120689
ZAL4	WS	NW_005081563.1	1850001	1900000	244	0.00111637
ZAL4	WS	NW_005081563.1	1900001	1950000	407	0.00165563
ZAL4	WS	NW_005081563.1	1950001	2000000	288	0.00145663
ZAL4	WS	NW_005081563.1	2000001	2050000	380	0.00176217
ZAL4	WS	NW_005081563.1	2050001	2100000	324	0.00148357
ZAL4	WS	NW_005081563.1	2100001	2150000	410	0.00200525
ZAL4	WS	NW_005081563.1	2150001	2200000	368	0.00167058
ZAL4	WS	NW_005081563.1	2200001	2250000	350	0.00166715
ZAL4	WS	NW_005081563.1	2250001	2300000	366	0.00180013
ZAL4	WS	NW_005081563.1	2300001	2350000	359	0.00177342
ZAL4	WS	NW_005081563.1	2350001	2400000	252	0.00124296
ZAL4	WS	NW_005081563.1	2400001	2450000	261	0.00134525
ZAL4	WS	NW_005081563.1	2450001	2500000	377	0.00169939
ZAL4	WS	NW_005081563.1	2500001	2550000	330	0.00157883
ZAL4	WS	NW_005081563.1	2550001	2600000	232	0.00103563
ZAL4	WS	NW_005081563.1	2600001	2650000	274	0.00125471
ZAL4	WS	NW_005081563.1	2650001	2700000	287	0.00154966
ZAL4	WS	NW_005081563.1	2700001	2750000	206	0.00117773
ZAL4	WS	NW_005081563.1	2750001	2800000	256	0.00120868
ZAL4	WS	NW_005081563.1	2800001	2850000	247	0.00103982
ZAL4	WS	NW_005081563.1	2850001	2900000	286	0.00123268
ZAL4	WS	NW_005081563.1	2900001	2950000	349	0.00176677
ZAL4	WS	NW_005081563.1	2950001	3000000	304	0.00145687
ZAL4	WS	NW_005081563.1	3000001	3050000	268	0.0011504
[truncated: 15,689 more rows]
