# Supplementary material for: Dynamic molecular evolution of a supergene with suppressed recombination in white-throated sparrows
Source: eLife. 2022 Aug 30;11:e79387. doi: 10.7554/eLife.79387 (PMC9427109; doi:10.7554/eLife.79387)
Supplement: Figure 2—source data 1. [file elife-79387-fig2-data1.txt]

Genome	chr	len	loglen
SWS	ZAL3	2757243	6.44047504282269
SWS	ZAL3	7199559	6.85730589507958
SWS	ZAL3	600618	5.77859834348656
SWS	ZAL3	2533568	6.40373256508158
SWS	ZAL3	5930026	6.77305659751802
SWS	ZAL3	1667678	6.22211219958534
SWS	ZAL3	6533055	6.81511631441145
SWS	ZAL3	6177336	6.79080122429015
SWS	ZAL3	5282671	6.72285356405931
SWS	ZAL3	5763298	6.76067107601197
SWS	ZAL3	3414117	6.53327840007799
SWS	ZAL3	478006	5.67943334797308
SWS	ZAL3	1371256	6.1371185408644
SWS	ZAL3	3891695	6.590138796394
SWS	ZAL3	359521	5.55572426305758
SWS	ZAL3	1766118	6.24701971681621
SWS	ZAL3	2518929	6.4012159263934
SWS	ZAL3	920295	5.96392706249346
SWS	ZAL3	630614	5.79976360811067
SWS	ZAL3	1352530	6.13114690682109
SWS	ZAL3	984196	5.9930815956285
SWS	ZAL3	1650983	6.21774260140077
SWS	ZAL3	2323969	6.36623033059491
SWS	ZAL3	2493300	6.39677453703003
SWS	ZAL3	836348	5.92238702269286
SWS	ZAL3	3109031	6.49262505239437
SWS	ZAL3	4375228	6.64100068971532
SWS	ZAL3	112236	5.05013218039305
SWS	ZAL3	224822	5.35183880694644
SWS	ZAL3	299061	5.47575978117194
SWS	ZAL3	339950	5.53141504551013
SWS	ZAL3	1100370	6.04153874146677
SWS	ZAL3	1738279	6.24011948352575
SWS	ZAL3	148069	5.1704641433411
SWS	ZAL3	1537045	6.18668658250664
SWS	ZAL3	1646379	6.2165298179126
SWS	ZAL3	2027796	6.30702426203673
SWS	ZAL3	788108	5.89658573600494
SWS	ZAL3	2787662	6.445240115038
SWS	ZAL3	1157579	6.06355063951143
SWS	ZAL3	382845	5.58302297953081
SWS	ZAL3	1774090	6.24897564791505
SWS	ZAL3	624387	5.7954538522907
SWS	ZAL3	408908	5.61162560730628
SWS	ZAL3	558808	5.7472626149278
SWS	ZAL3	1541997	6.18808352878322
SWS	ZAL3	886181	5.94752243438481
SWS	ZAL3	1646758	6.21662978193436
SWS	ZAL3	1704523	6.23160286576185
SWS	ZAL3	864341	5.93668511423973
SWS	ZAL3	1468652	6.16691890104274
SWS	ZAL3	213572	5.32954431463656
SWS	ZAL3	828436	5.9182589630626
SWS	ZAL3	440890	5.64433024853358
SWS	ZAL3	2214888	6.3453517701926
TS	ZAL3	5657613	6.75263323691512
TS	ZAL3	6338647	6.80199656653442
TS	ZAL3	1036292	6.01548214548702
TS	ZAL3	311296	5.49317354024857
TS	ZAL3	306686	5.48669395119761
TS	ZAL3	755315	5.87812810955159
TS	ZAL3	4619863	6.66462909693573
TS	ZAL3	4430339	6.64643695877307
TS	ZAL3	4955519	6.69508914560888
TS	ZAL3	4866725	6.68723680661812
TS	ZAL3	5188199	6.71501662565114
TS	ZAL3	1855892	6.2685526997014
TS	ZAL3	1409741	6.14913933066751
TS	ZAL3	1255362	6.09876897835318
TS	ZAL3	15808273	7.19888442733021
TS	ZAL3	6421098	6.80760929825078
TS	ZAL3	4377844	6.6412602818673
TS	ZAL3	2057475	6.31333456688406
TS	ZAL3	9148886	6.9613682160876
TS	ZAL3	2330111	6.36737661009866
TS	ZAL3	624993	5.79587515321864
TS	ZAL3	4505013	6.65369604854929
TS	ZAL3	1205499	6.08116685445245
TS	ZAL3	2509543	6.39959464154138
TS	ZAL3	261365	5.41724742974577
TS	ZAL3	343471	5.53589007452031
TS	ZAL3	304213	5.48317776891366
TS	ZAL3	166948	5.22258122067001
TS	ZAL3	130650	5.11610941406334
TS	ZAL3	578149	5.76203977879874
TS	ZAL3	1309180	6.11699936208358
TS	ZAL3	287312	5.45835376530607
TS	ZAL3	1583829	6.19970829065923
TS	ZAL3	959245	5.9819295441455
TS	ZAL3	838212	5.92335387398348
TS	ZAL3	1326514	6.12271183787708
TS	ZAL3	321342	5.50696749236186
TS	ZAL3	1245480	6.09533675799908
TS	ZAL3	577082	5.76123752826363
TS	ZAL3	429611	5.63307539275235
TS	ZAL3	215354	5.3331529427891
TS	ZAL3	958124	5.98142171892283
TS	ZAL3	878076	5.94353210696782
TS	ZAL3	4753918	6.67705168634154
TS	ZAL3	3442925	6.53692756222227
SWS	ZAL2	2411460	6.38228006247463
SWS	ZAL2	3061061	6.48587198418715
SWS	ZAL2	1410820	6.14947160766406
SWS	ZAL2	2773360	6.44300624745946
SWS	ZAL2	3200545	6.50522393780092
SWS	ZAL2	1843378	6.26561440004896
SWS	ZAL2	2429669	6.38554711258396
SWS	ZAL2	579728	5.76322427665476
SWS	ZAL2	1783789	6.25134348145537
SWS	ZAL2	224884	5.35195855744142
SWS	ZAL2	618866	5.79159662355888
SWS	ZAL2	603869	5.78094273539652
SWS	ZAL2	1011701	6.00505217926578
SWS	ZAL2	4135670	6.61654587754798
SWS	ZAL2	1965655	6.29350729541664
SWS	ZAL2	199595	5.3001496576948
SWS	ZAL2	842264	5.92544823849817
SWS	ZAL2	1769100	6.24775238249747
SWS	ZAL2	1181263	6.07234660102817
SWS	ZAL2	608899	5.78454526080959
SWS	ZAL2	1806321	6.25679493099458
SWS	ZAL2	4543450	6.65738575306784
SWS	ZAL2	1133178	6.05429813435233
SWS	ZAL2	3191019	6.50392939008213
SWS	ZAL2	390816	5.59197233541897
SWS	ZAL2	1085472	6.03561862520884
SWS	ZAL2	311742	5.4937953173216
SWS	ZAL2	1533159	6.18558719676035
SWS	ZAL2	2572990	6.41043809831557
SWS	ZAL2	562415	5.75005689510273
SWS	ZAL2	380179	5.57998812400759
SWS	ZAL2	230325	5.36234107983477
SWS	ZAL2	133878	5.1267092158201
SWS	ZAL2	2318268	6.36516364051165
SWS	ZAL2	518572	5.714809063583
SWS	ZAL2	116639	5.06684378758275
SWS	ZAL2	188780	5.27595598175374
SWS	ZAL2	261489	5.41745342421751
SWS	ZAL2	830892	5.9195445775119
SWS	ZAL2	1919278	6.28313788516884
SWS	ZAL2	589034	5.77014036369409
SWS	ZAL2	1271801	6.10441916212763
SWS	ZAL2	1191896	6.07623836228627
SWS	ZAL2	1978177	6.29626514807217
SWS	ZAL2	659988	5.81953603920678
SWS	ZAL2	1144566	6.05864084079332
SWS	ZAL2	373401	5.5721754766926
SWS	ZAL2	341392	5.53325333987021
SWS	ZAL2	1417391	6.15148967079692
SWS	ZAL2	2464086	6.39165586123332
SWS	ZAL2	203190	5.30790233032602
SWS	ZAL2	712443	5.85275012373218
SWS	ZAL2	5133446	6.71040899793005
SWS	ZAL2	1490556	6.1733482970638
SWS	ZAL2	319299	5.50419755839174
SWS	ZAL2	382370	5.5824838110477
SWS	ZAL2	772928	5.88813904028437
SWS	ZAL2	2414277	6.38278709702479
SWS	ZAL2	1473840	6.16845033909377
SWS	ZAL2	748720	5.87431943426818
SWS	ZAL2	113125	5.05355859221326
SWS	ZAL2	542567	5.73445337557793
SWS	ZAL2	2601854	6.4152829229814
SWS	ZAL2	115261	5.06168238318389
SWS	ZAL2	648311	5.81178339041175
SWS	ZAL2	2227982	6.34791167782474
SWS	ZAL2	811056	5.9090508414508
SWS	ZAL2	3766861	6.57597959470638
SWS	ZAL2	195787	5.29178385184047
SWS	ZAL2	280679	5.44820992056001
SWS	ZAL2	399389	5.60139609933016
SWS	ZAL2	944321	5.97511964772144
SWS	ZAL2	458216	5.66107024982586
SWS	ZAL2	601295	5.77908759253428
SWS	ZAL2	422747	5.62608053433467
SWS	ZAL2	203054	5.30761154916128
SWS	ZAL2	1676946	6.22451907794323
SWS	ZAL2	346662	5.5399062382679
SWS	ZAL2	1180251	6.07197437707135
SWS	ZAL2	525446	5.72052809028423
SWS	ZAL2	990875	5.99601887120146
SWS	ZAL2	1361631	6.13405943035485
SWS	ZAL2	543082	5.73486540870273
SWS	ZAL2	234484	5.37011321400727
SWS	ZAL2	275929	5.44079734701094
SWS	ZAL2	2415593	6.38302376242254
SWS	ZAL2	2297859	6.36132337622317
SWS	ZAL2	2011679	6.30355868232291
SWS	ZAL2	634964	5.80274910317457
TS	ZAL2	3504361	6.54460883842994
TS	ZAL2	4246152	6.62799553659863
TS	ZAL2	224289	5.35080797462422
TS	ZAL2	3581226	6.55403172884655
TS	ZAL2	7587459	6.88009635731272
TS	ZAL2	1786786	6.25207254098663
TS	ZAL2	10178608	7.00768838907594
TS	ZAL2	11927161	7.07653708166177
TS	ZAL2	4458466	6.64918545908628
TS	ZAL2	266586	5.42583733831717
TS	ZAL2	6428186	6.80808843461355
TS	ZAL2	5965230	6.77562719332156
TS	ZAL2	3616420	6.55827886237027
TS	ZAL2	4339766	6.63746631300363
TS	ZAL2	4515391	6.65469536301942
TS	ZAL2	411424	5.61428962222392
TS	ZAL2	913800	5.96085115371969
TS	ZAL2	1172919	6.0692680214355
TS	ZAL2	349547	5.54350557913264
TS	ZAL2	292358	5.46591498224486
TS	ZAL2	1134561	6.054827850817
TS	ZAL2	2520776	6.40153425532098
TS	ZAL2	5690812	6.75517423861988
TS	ZAL2	224620	5.35144842290912
TS	ZAL2	1930009	6.28555933421048
TS	ZAL2	1189320	6.07529872218491
TS	ZAL2	758667	5.88005119381813
TS	ZAL2	3168318	6.50082876468332
TS	ZAL2	355097	5.55034700322544
TS	ZAL2	2153052	6.33305451892722
TS	ZAL2	4964275	6.69585583158464
TS	ZAL2	3189763	6.50375841609295
TS	ZAL2	438198	5.64167039104544
TS	ZAL2	825557	5.9167470641898
TS	ZAL2	2022704	6.30593233330358
TS	ZAL2	578351	5.76219149083719
TS	ZAL2	1082959	6.03461201487941
TS	ZAL2	2503139	6.39848496677037
TS	ZAL2	810001	5.90848555504435
TS	ZAL1	1506456	6.17795645148481
TS	ZAL1	7244704	6.86002064601247
TS	ZAL1	628570	5.7983536494379
TS	ZAL1	2335631	6.36840423085378
TS	ZAL1	8584013	6.93369036667271
TS	ZAL1	7733260	6.88836261184197
TS	ZAL1	2698535	6.43112805523736
TS	ZAL1	5854062	6.76745731770749
TS	ZAL1	779486	5.89180831942563
TS	ZAL1	6552560	6.81641100635265
TS	ZAL1	2820995	6.45040231640197
TS	ZAL1	120861	5.08228618326578
TS	ZAL1	437601	5.6410783057705
TS	ZAL1	614006	5.78817261504045
TS	ZAL1	1332312	6.12460593955761
TS	ZAL1	795034	5.90038570185979
TS	ZAL1	1667129	6.22196920619908
TS	ZAL1	295922	5.4711772535129
TS	ZAL1	554467	5.74387570351605
TS	ZAL1	7260678	6.8609771768861
TS	ZAL1	10223093	7.00958231161163
TS	ZAL1	260234	5.41536403722073
TS	ZAL1	760359	5.88101869084225
SWS	ZAL1	4176840	6.62084783929481
SWS	ZAL1	1492257	6.17384362479222
SWS	ZAL1	3930555	6.59445387770864
SWS	ZAL1	2752804	6.43977529067095
SWS	ZAL1	7908175	6.89807627125031
SWS	ZAL1	2178886	6.33823450841693
SWS	ZAL1	4445296	6.64790068474079
SWS	ZAL1	9620389	6.98319263307086
SWS	ZAL1	10995013	7.04119574718703
SWS	ZAL1	809433	5.90818090628949
SWS	ZAL1	2636874	6.42108937802548
SWS	ZAL1	3732839	6.57203925890047
SWS	ZAL1	130411	5.1153142251215
SWS	ZAL1	6408060	6.80672656948488
SWS	ZAL1	2348466	6.37078427705098
SWS	ZAL1	752023	5.87623112333145
SWS	ZAL1	818122	5.91281807136822
SWS	ZAL1	418780	5.62198593256496
SWS	ZAL1	415014	5.61806274736316
SWS	ZAL1	1683713	6.22626806510973
SWS	ZAL1	146259	5.16512259974619
SWS	ZAL1	430557	5.6340306543885
SWS	ZAL1	103438	5.01468011475941
SWS	ZAL1	1229229	6.08963279759102
SWS	ZAL1	537520	5.73039462808168
SWS	ZAL1	272973	5.4361196927151
SWS	ZAL1	4702825	6.67235881822123
TS	ZAL4	392903	5.59428534486798
TS	ZAL4	254863	5.40630679089421
TS	ZAL4	5584185	6.74695979771472
TS	ZAL4	20615370	7.3141911338265
TS	ZAL4	2810194	6.44873630219022
TS	ZAL4	232030	5.36554414002947
TS	ZAL4	9738610	6.98849697408509
TS	ZAL4	45240865	7.65553089999205
TS	ZAL4	17182522	7.23508690863944
TS	ZAL4	5382539	6.73098718525325
TS	ZAL4	12713024	7.10424886686441
TS	ZAL4	6275344	6.79763753783545
TS	ZAL4	123566	5.09189898819874
TS	ZAL4	494677	5.6943217183179
TS	ZAL4	2131741	6.32873443811079
TS	ZAL4	516901	5.7134073723574
TS	ZAL4	117879	5.0714364429539
TS	ZAL4	237497	5.3756581281012
TS	ZAL4	214963	5.33236371443346
TS	ZAL4	19439814	7.28869210528367
SWS	ZAL4	4055683	6.60806400235808
SWS	ZAL4	1658621	6.21974715973579
SWS	ZAL4	2125902	6.32754324050703
SWS	ZAL4	10376958	7.01607005896153
SWS	ZAL4	1165627	6.0665595986583
SWS	ZAL4	5638759	6.75118353328195
SWS	ZAL4	27536075	7.43990203587286
SWS	ZAL4	8373322	6.92289779252613
SWS	ZAL4	2858139	6.45608334603125
SWS	ZAL4	11687694	7.06772883264466
SWS	ZAL4	704331	5.84777680358849
SWS	ZAL4	3101959	6.49163605324824
SWS	ZAL4	2215763	6.34552330601278
SWS	ZAL4	1493157	6.17410547460304
SWS	ZAL4	412687	5.61562078843838
SWS	ZAL4	4312545	6.63473363982619
SWS	ZAL4	774408	5.88896983079041
SWS	ZAL4	244457	5.38820247775386
SWS	ZAL4	7911428	6.89825488002697
SWS	ZAL4	4263325	6.62974844086355
SWS	ZAL4	12780983	7.10656425719156
SWS	ZAL4	7555363	6.87825533500327
SWS	ZAL4	138992	5.14298980416891
SWS	ZAL4	876736	5.94286883965615
SWS	ZAL4	722135	5.85861839462563
SWS	ZAL4	3891719	6.59014147467054
SWS	ZAL4	2452833	6.38966798047405
SWS	ZAL4	149062	5.17336694396479
SWS	ZAL4	207479	5.3169741461293
SWS	ZAL4	2269690	6.35596654420497
SWS	ZAL4	256387	5.40889600067752
SWS	ZAL4	131182	5.11787424786761
SWS	ZAL4	3881561	6.58900641563282
SWS	ZAL4	154459	5.18881321879778
SWS	ZAL4	416891	5.62002251951457
SWS	ZAL4	1360232	6.13361298758114
SWS	ZAL4	2037027	6.30899678544263
SWS	ZAL4	510927	5.70835885363387
SWS	ZAL4	123255	5.0908045460293
SWS	ZAL4	121546	5.0847406710649
SWS	ZAL4	106295	5.02651283626854
SWS	ZAL4	1055019	6.02326028098049
SWS	ZAL4	369831	5.56800331181144
SWS	ZAL4	440810	5.64425143814763
