# Supplementary material for: Dynamic molecular evolution of a supergene with suppressed recombination in white-throated sparrows
Source: eLife. 2022 Aug 30;11:e79387. doi: 10.7554/eLife.79387 (PMC9427109; doi:10.7554/eLife.79387)
Supplement: Figure 2—source data 2. [file elife-79387-fig2-data2.txt]

chr	SV	value
ZAL1	Insertion	0.114088591
ZAL2	Insertion	0.503410789
ZAL3	Insertion	0.072689369
ZAL4	Insertion	0.089906166
ZAL1	Deletion	0.106564185
ZAL2	Deletion	0.382176052
ZAL3	Deletion	0.084009056
ZAL4	Deletion	0.097731057
