# Supplementary material for: Dynamic molecular evolution of a supergene with suppressed recombination in white-throated sparrows
Source: eLife. 2022 Aug 30;11:e79387. doi: 10.7554/eLife.79387 (PMC9427109; doi:10.7554/eLife.79387)
Supplement: Figure 2—source data 3. [file elife-79387-fig2-data3.txt]

Allele	Type	Count
ZAL2-derived fixed difference	Synonymous	2136
ZAL2m-derived fixed difference	Synonymous	2443
ZAL2-derived fixed difference	Non-synonymous	997
ZAL2m-derived fixed difference	Non-synonymous	1473
