# Supplementary material for: Dynamic molecular evolution of a supergene with suppressed recombination in white-throated sparrows
Source: eLife. 2022 Aug 30;11:e79387. doi: 10.7554/eLife.79387 (PMC9427109; doi:10.7554/eLife.79387)
Supplement: Figure 2—source data 4. [file elife-79387-fig2-data4.txt]

win_idx	ZAL2_N_sites	ZAL2_S_sites	ZAL2_N_diffs	ZAL2_S_diffs	ZAL2m_N_sites	ZAL2m_S_sites	ZAL2m_N_diffs	ZAL2m_S_diffs	ZAL2_piN	ZAL2m_piN	ZAL2_piS	ZAL2m_piS	ID	ZAL2_piN_over_piS	ZAL2m_piN_over_piS
0	38703.2891156462	11648.4659863946	14.7159863945578	36.1632653061225	38702.6054421768	11649.3945578231	0.853741496598639	1.67517006802721	0.000380225730960131	2.20590186847798e-05	0.00310455173654292	0.000143798895274111	1	0.122473633305764	0.153401864755154
1	42552.0170068026	12893.6768707483	20.0446428571429	46.5420918367347	42552.1156462584	12893.8843537415	0.848639455782312	1.6343537414966	0.000471062108617282	1.99435314294868e-05	0.00360968343656292	0.000126754180249984	2	0.130499562328883	0.157340226493156
2	47173.894557823	14325.7993197279	19.452806122449	46.5369897959184	47173.7653061223	14326.1122448979	1.26020408163265	1.35204081632653	0.000412363793678406	2.67140872358794e-05	0.00324847422173734	9.43759753668022e-05	3	0.12694076219508	0.283060250578098
3	46281.3639455782	14324.3299319728	18.4664115646259	40.5812074829932	46282.9591836734	14322.9183673469	1.62244897959184	1.35374149659864	0.000399003183794245	3.50549966598542e-05	0.00283302658314323	9.45157587216911e-05	4	0.14083990110377	0.3708904962936
4	39740.0102040816	12429.9285714286	17.3303571428572	29.6186224489796	39742.2789115646	12427.5986394558	1.62585034013605	1.34863945578231	0.000436093424582895	4.09098417268404e-05	0.00238284735739037	0.000108519714460409	5	0.183013579627901	0.376980735069712
5	37125.4149659863	11657.5850340136	10.2942176870748	15.9795918367347	37127.3061224489	11655.5714285714	1.74489795918367	1.02551020408163	0.000277282225572595	4.69976990366297e-05	0.00137074632439829	8.79845497379723e-05	6	0.202285587520588	0.534158544614867
6	37382.969387755	11715.0306122449	9.50510204081632	10.4948979591837	37385.8095238094	11712.1904761905	1.57142857142857	0.683673469387754	0.000254262895550768	4.20327549796078e-05	0.000895848957339818	5.83728100031826e-05	7	0.283823398428447	0.720074208819416
7	39960.4727891155	12200.5272108844	6.95918367346937	6.75510204081633	39962.8605442175	12198.1394557824	1.20918367346939	0.60204081632653	0.000174151685096302	3.02576856862253e-05	0.000553672962164285	4.93551347325465e-05	8	0.314538901115109	0.613060542741712
8	43748.0544217685	13116.9455782313	5.328231292517	3.3656462585034	43750.6734693876	13114.3265306123	1.04591836734694	0.607142857142857	0.000121793560032369	2.39063375350958e-05	0.000256587651327072	4.62961522061865e-05	9	0.474666490777915	0.516378497906813
9	56215.4659863942	16912.5340136055	4.84523809523809	3.10374149659864	56216.5204081629	16911.4795918369	1.32482993197279	0.886054421768707	8.61904817512458e-05	2.35665587687355e-05	0.000183517236039365	5.23936665007362e-05	10	0.469658783073419	0.449797854257907
10	58816.5442176869	17254.455782313	4.16156462585034	3.07142857142858	58817.7993197277	17253.1394557824	1.60544217687075	1.69557823129252	7.07550006754545e-05	2.72951758725913e-05	0.000178007849692773	9.82765041480171e-05	11	0.39748247505698	0.27773857148481
11	53574.4965986394	15932.5034013606	4.07653061224489	3.37585034013606	53575.1122448978	15931.8265306123	1.79931972789116	2.30272108843537	7.60908803825965e-05	3.35849922192652e-05	0.000211884488902589	0.000144535912690914	12	0.359114915757605	0.23236434180262
12	51224.9387755102	15300.0612244899	4.20068027210884	6.21938775510205	51225.5714285713	15299.3673469388	1.79931972789116	2.3843537414966	8.20045933196336e-05	3.512542032645e-05	0.000406494305078143	0.000155846558058734	13	0.201736143151795	0.225384639635174
13	44612.8265306124	13023.1734693877	5.89965986394558	7.66156462585034	44614.1224489797	13021.8163265306	1.64455782312925	2.14625850340136	0.000132241337811164	3.6861821612875e-05	0.000588302432111467	0.000164820210144462	14	0.224784618578813	0.223648675005124
14	40366.9931972789	12091.0068027211	7.03784013605442	11.6135204081633	40367.2653061224	12090.7346938776	1.3656462585034	1.29591836734694	0.000174346404788178	3.38305369003106e-05	0.000960508963203099	0.000107182764336328	15	0.181514604722447	0.315634114400652
15	41103.2448979591	12239.7551020408	6.96811224489796	12.5250850340136	41103.3163265306	12239.6836734694	1.13095238095238	1.57142857142857	0.000169527059534999	2.75148694078097e-05	0.0010233117353733	0.000128388005225558	16	0.165665118140325	0.214310280461716
16	44431.9761904761	13234.0238095238	7.18579931972789	11.2835884353741	44431.850340136	13234.149659864	1.2891156462585	1.49319727891156	0.000161725854572009	2.90133234693137e-05	0.000852619626334202	0.000112829106311233	17	0.189681130455959	0.257143962385751
17	44068.9421768707	13030.0578231293	5.19770408163266	11.2546768707483	44067.6870748299	13031.3129251701	1.24829931972789	1.53231292517007	0.000117944834272892	2.83268626648863e-05	0.000863747269852512	0.00011758699480007	18	0.136550167380594	0.240901323424836
18	39486.6462585034	11840.3537414966	3.40646258503401	7.81972789115646	39485.0306122449	11841.9693877551	1.08503401360544	1.61394557823129	8.62687239309526e-05	2.74796295401366e-05	0.000660430259254064	0.00013629030150172	19	0.130625032275763	0.201625715383642
19	38967.2040816327	11666.7959183674	3.4421768707483	7.86224489795918	38966.7346938776	11667.2653061225	1.45578231292517	0.848639455782312	8.83352283509297e-05	3.73596177447709e-05	0.000673899239600258	7.27367925144363e-05	20	0.131080765728906	0.513627511652457
20	40641.2380952381	12182.7619047619	6.18877551020408	7.98129251700681	40639.9931972789	12184.0068027211	2.04761904761905	0.962585034013604	0.000152278222816475	5.03843353929535e-05	0.000655129976223793	7.90039803489461e-05	21	0.232439711725932	0.637744265167592
21	31232.8571428572	9627.08163265304	5.86054421768708	6.32823129251701	31232.6428571429	9627.35714285713	1.7687074829932	0.841836734693876	0.00018764034910035	5.66300934276747e-05	0.000657336411384836	8.74421424490795e-05	22	0.285455583853998	0.647629299118011
22	36875.2006802721	11262.7380952381	7.52721088435374	10.4948979591837	36874.8401360544	11263.1598639456	2.2108843537415	0.840136054421767	0.000204126641902745	5.99564457929623e-05	0.000931824736617197	7.45915058092288e-05	23	0.219061196683601	0.803797230562736
23	48292.901360544	14785.037414966	9.25680272108843	15.1751700680272	48290.4353741494	14787.5646258504	1.88095238095238	1.15816326530612	0.00019168040147307	3.89508267295366e-05	0.00102638699126093	7.83200814068812e-05	24	0.186752563219443	0.497328731403928
24	48119.1802721086	14850.7585034014	11.2448979591837	20.5697278911565	48117.5748299317	14852.4251700681	1.74659863945578	1.69557823129252	0.000233688477143522	3.629855921935e-05	0.00138509611387493	0.000114161708399622	25	0.16871643404569	0.317957393316919
25	52098.2687074827	16085.7312925171	12.2721088435374	21.6887755102041	52096.2619047616	16087.7380952382	1.78741496598639	1.69557823129252	0.000235556941679615	3.43098506617233e-05	0.00134832387261706	0.000105395688396643	26	0.174703531149682	0.325533721385288
26	48380.2789115643	14937.7210884355	10.906462585034	16.9183673469388	48378.5306122446	14939.4693877552	1.38945578231292	1.69557823129252	0.000225431990687161	2.87205040072311e-05	0.00113259360291823	0.000113496549795956	27	0.199040494407098	0.253051780506674
27	39456.1122448979	12095.887755102	11.515306122449	11.3265306122449	39457.0850340135	12094.9149659864	1.47108843537415	1.37925170068027	0.000291851007797608	3.72832517684977e-05	0.00093639514862953	0.00011403566743206	28	0.31167505323447	0.326943776522466
28	34723.31292517	10669.6870748299	6.42006802721089	4.9608843537415	34725.0782312925	10667.8605442177	1.05442176870748	0.857142857142857	0.000184892151306137	3.03648493369639e-05	0.00046495125104881	8.03481498084877e-05	29	0.397659218873093	0.377915974535064
29	31836.4421768708	9683.55782312924	5.47278911564626	3.27891156462585	31838.880952381	9680.99659863944	1.05442176870748	1.37074829931973	0.000171903288855004	3.31174255239844e-05	0.000338606080999914	0.000141591651784318	30	0.507679272467195	0.233893913282621
30	31832.2414965987	9651.75850340136	5.99489795918367	3.8078231292517	31834.5068027211	9649.37074829932	1.0969387755102	1.78571428571428	0.000188327861229133	3.44575394966208e-05	0.000394521177452771	0.000185060179807996	31	0.477358053235755	0.186196401259154
31	36849.0884353741	11231.9115646258	5.16326530612245	7.64455782312926	36849.9761904761	11230.9013605442	1.0969387755102	2.07993197278912	0.000140119213944133	2.97676929244179e-05	0.000680610578096545	0.000185197243392789	32	0.205872812520784	0.160735075636536
32	46544.4727891157	14100.5272108844	8.24659863945578	8.421768707483	46545.1292517007	14099.8095238095	1.22278911564626	1.90986394557823	0.000177176754731321	2.62710435077711e-05	0.000597266228526699	0.000135453173488135	33	0.296646196066317	0.193949265500763
33	60972.6088435372	18269.3911564627	9.43707482993197	15.6292517006803	60973.789115646	18268.2108843538	1.74319727891157	1.71768707482993	0.000154775644488964	2.85892890075329e-05	0.000855488372153636	9.40260152296073e-05	34	0.180920804451528	0.304057222224287
34	61779.1224489794	18566.8775510205	9.62244897959183	15.9625850340136	61780.2414965984	18565.7585034015	1.81802721088435	1.48979591836735	0.000155755675997803	2.94273244461897e-05	0.000859734491712435	8.0244279709574e-05	35	0.181167183007356	0.366721771977956
35	57886.051020408	17326.9489795919	9.84353741496598	15.1496598639456	57887.326530612	17325.6734693879	1.84183673469388	1.22959183673469	0.000170050249437392	3.18176161360618e-05	0.000874340882621008	7.09693530186413e-05	36	0.194489646792717	0.448328958666206
36	57362.3707482992	16899.6292517008	7.62585034013606	15.3826530612245	57363.5238095237	16898.4761904763	2.12925170068027	1.85374149659864	0.00013294168704424	3.71185652358192e-05	0.000910236126018942	0.000109698737075677	37	0.146051868569182	0.338368209382507
37	44919.3775510205	13415.6224489796	6.26530612244899	8.28571428571429	44918.4455782314	13416.3707482993	2.2312925170068	1.81122448979592	0.000139478916762208	4.96743039142064e-05	0.0006176168356873	0.000135001076205763	38	0.225834058760708	0.367954873474453
38	47558.0000000001	14218	5.54591836734695	7.31632653061224	47557.799319728	14218.0170068027	2.56802721088435	1.97619047619048	0.000116613784586125	5.39980244590309e-05	0.000514581975707712	0.000138991989898799	39	0.2266184788648	0.388497383902102
39	49300.9285714287	14755.0714285714	3.91836734693878	4.62585034013605	49300.605442177	14755.2108843537	2.53401360544218	1.78231292517007	7.94785709007839e-05	5.13992390704864e-05	0.000313509179710147	0.000120792101118664	40	0.253512739162105	0.425518213479808
40	41746.4319727891	12799.5680272109	4.29421768707483	4.57482993197279	41746.3945578232	12799.4217687074	1.99829931972789	1.38265306122449	0.000102864304424241	4.78675905043737e-05	0.000357420650622511	0.000108024650348257	41	0.287796198247316	0.443117291748272
41	41344.3367346939	12592.6632653061	5.21938775510204	5.0765306122449	41344.8333333334	12592.1666666666	1.41666666666667	1.22108843537415	0.000126241903179988	3.42646602356602e-05	0.000403133992015112	9.69720674525819e-05	42	0.313151224358316	0.353345670931634
42	38619.3639455782	11633.6360544218	5.3656462585034	6.05612244897959	38620.0034013605	11632.9965986394	1.21258503401361	1.0578231292517	0.000138936681247899	3.13978489699172e-05	0.000520570045396749	9.09329870667562e-05	43	0.266893346008815	0.345285577684446
43	56248.2687074831	16366.7312925169	10.1513605442177	8.51190476190476	56251.4795918369	16363.5204081631	2.30612244897959	1.41496598639456	0.000180474186628026	4.0996654056265e-05	0.000520073593790627	8.64707563592909e-05	44	0.347016631459051	0.474110043468587
44	57061.068027211	16591.931972789	11.3010204081633	8.61394557823129	57062.8877551022	16590.1122448978	2.43367346938775	1.11054421768707	0.000198051329897542	4.26489714266195e-05	0.000519164711641676	6.69401268233501e-05	45	0.381480723663353	0.637121162605009
45	60820.8027210886	17752.1972789114	11.9353741496599	9.55272108843537	60822.7142857145	17750.2857142856	2.51530612244898	1.22789115646258	0.000196238352926596	4.13547167696814e-05	0.00053811485633857	6.91758530666561e-05	46	0.364677448717616	0.597820119830442
46	59003.6088435376	17274.3911564624	11.6972789115646	9.2891156462585	59003.9591836738	17274.0408163264	2.54591836734694	1.15816326530612	0.000198246838470216	4.31482633126657e-05	0.000537739105368319	6.70464587655423e-05	47	0.368667326759561	0.64355767787159
47	38751.8945578231	11774.1054421769	8.53571428571428	7.06122448979592	38749.7074829932	11776.2925170068	1.74829931972789	0.841836734693876	0.00022026572850465	4.51177423854154e-05	0.000599724923857179	7.14857187419668e-05	48	0.367277929834886	0.631143439268917
48	44022.4897959185	13289.5102040816	8.96768707482993	7.8843537414966	44019.911564626	13292.0884353741	2.40646258503401	0.841836734693876	0.000203706948798279	5.46675924485006e-05	0.000593276472979048	6.33336694069461e-05	49	0.343359223020248	0.863167932008451
49	38041.5510204083	11368.4489795918	8.3673469387755	7.1343537414966	38038.4183673471	11371.581632653	2.48639455782313	0.607142857142856	0.000219952833528965	6.53653507307102e-05	0.000627557352309353	5.3391241144457e-05	50	0.35049040971245	1.22427104763974
50	37299.7210884355	11111.2789115646	9.34523809523809	6.94557823129252	37297.5646258504	11113.4353741496	2.36394557823129	0.448979591836734	0.000250544449731436	6.33806952798434e-05	0.000625092600642358	4.03997123050791e-05	51	0.400811734891712	1.56884026304997
51	37718.9013605443	11115.0986394558	8.27551020408163	7.61904761904762	37717.1700680273	11116.8299319728	2.23469387755102	0.443877551020408	0.00021939955580833	5.92487154662052e-05	0.000685468286534313	3.9928428674058e-05	52	0.320072511184436	1.48387295552905
52	31353.387755102	9263.61224489795	6.32482993197279	7.13945578231292	31351.8605442177	9265.13945578231	1.45408163265306	1.20578231292517	0.000201727162033505	4.63794367355733e-05	0.000770698901634734	0.000130141841758534	53	0.261745750001227	0.35637605945078
53	36196.7653061224	10894.2346938775	6.29761904761905	7.98979591836735	36196.7789115646	10894.2210884354	2.39965986394558	1.57823129251701	0.000173982923456253	6.62948454559559e-05	0.000733396713296211	0.000144868667498621	54	0.237228938038591	0.457620316391652
54	41060.6666666668	12393.3333333333	6.37074829931973	9.12925170068027	41060.4965986396	12393.5034013605	2.75	1.61904761904762	0.000155154526618817	6.69743482861607e-05	0.000736626011351288	0.000130636799508191	55	0.210628628677119	0.512675972913445
55	39775.343537415	12055.656462585	6.56802721088436	9.30102040816326	39775.3979591837	12055.6020408163	2.55272108843538	1.69897959183673	0.00016512810768576	6.4178392157255e-05	0.000771506755938939	0.000140928639323408	56	0.214033262074025	0.455396379794574
56	36551.7380952382	11055.2619047619	5.49319727891157	7.65646258503401	36552.6972789116	11054.3027210884	2.6734693877551	0.977891156462584	0.000150285528545829	7.31401397646655e-05	0.000692562749846397	8.84624911345201e-05	57	0.216999150732782	0.826792675931376
57	35234.9795918368	10611.0204081632	5.46938775510205	7.94217687074829	35235.3231292518	10610.6768707483	1.68367346938775	0.64625850340136	0.000155226079834858	4.77836818243905e-05	0.000748483799412754	6.09064352136647e-05	58	0.207387360897651	0.784542415867248
58	32949.7448979592	9848.25510204082	7.13945578231293	8.67006802721088	32950.1632653061	9847.83673469388	1.57312925170068	0.564625850340135	0.00021667711857627	4.7742684581993e-05	0.000880365906181108	5.73350133183018e-05	59	0.246121660385716	0.832696842973491
59	36137.3435374149	10890.656462585	6.58843537414967	8.41496598639456	36137.5238095238	10890.4761904762	1.77040816326531	0.566326530612244	0.000182316538218375	4.89908542875516e-05	0.000772677571393814	5.20019988756323e-05	60	0.235954225886872	0.942095599146445
60	46330.2721088434	13915.7278911565	9.01360544217688	10.0680272108843	46330.5748299319	13915.4251700681	2.51530612244898	1.11734693877551	0.00019455110086557	5.42904147354538e-05	0.000723499862143942	8.02955659004159e-05	61	0.268902747664744	0.676132164044846
61	46627.894557823	13678.1054421769	8.62074829931973	8.92346938775509	46629.1156462584	13676.8231292518	11.7091836734694	6.58843537414966	0.00018488392798069	0.000251113140602935	0.000652390744133266	0.000481722642157916	62	0.283394468182281	0.521281581197955
62	52359.431972789	15470.5680272109	7.17006802721089	8.36394557823129	52360.2619047618	15469.6156462586	13.8180272108844	16.4013605442177	0.00013693937762612	0.000263902942961171	0.000540635971705764	0.00106023064304022	63	0.253293130299972	0.248910880565033
63	51380.4217687074	14868.5782312926	7.3639455782313	8.12755102040816	51382.1768707482	14866.6394557824	23.0136054421769	23.5187074829932	0.000143322014976456	0.000447890822143787	0.000546625971493552	0.00158197873520405	64	0.262193935983055	0.283120633784003
64	51818.1666666667	14895.7721088435	6.72619047619048	8.05782312925171	51819.5884353741	14894.1666666666	24.734693877551	29.8826530612245	0.00012980371381061	0.000477323240581088	0.000540946992903298	0.00200633266231016	65	0.239956438456095	0.237908323752992
65	46970.4727891157	13728.4047619047	5.87074829931974	7.32653061224491	46971.4353741497	13727.3809523809	16.2057823129252	25.4982993197279	0.000124988060598788	0.000345013563750787	0.000533676762836675	0.00185747735916846	66	0.234201803980436	0.185743078938653
66	39560.9217687075	11372.9557823129	4.60884353741497	9.08163265306122	39562.0544217687	11371.8231292517	13.5374149659864	16.3078231292517	0.000116499902716133	0.00034218179929851	0.000798528792944476	0.00143405529121388	67	0.145893177234792	0.238611301387735
67	36480.2346938775	10727.6428571428	3.90646258503402	8.41496598639456	36480.6768707483	10727.2619047619	4.31802721088436	9.1547619047619	0.000107084360005218	0.000118364777774908	0.000784418916480948	0.000853410869058587	68	0.136514249918422	0.138696121723266
68	30503.1224489795	8922.81632653062	3.64115646258504	8.05442176870748	30503.5408163265	8922.45918367346	2.20408163265306	2.19897959183673	0.000119369958556713	7.2256583126683e-05	0.000902677077948909	0.000246454429946901	69	0.132239935490496	0.293184355185868
69	36921.0034013605	10724.9965986395	7.26870748299319	16.2942176870748	36921.0612244897	10724.9387755102	1.34013605442177	2.16156462585034	0.000196871883571977	3.62973330120007e-05	0.00151927485824488	0.000201545637797593	70	0.129582795702556	0.180094857961913
70	42857.5408163264	12678.5204081633	8.4812925170068	16.3146258503401	42858.581632653	12677.4183673469	1.58503401360544	2.12074829931973	0.00019789498780051	3.6982885415831e-05	0.00128679256925246	0.000167285502289813	71	0.153789346106867	0.22107645258918
71	47302.9047619048	13957.156462585	11.6258503401361	19.9608843537415	47302.2721088436	13957.7278911564	2.02891156462585	2.27551020408163	0.000245774554409582	4.28924758615671e-05	0.0014301540867046	0.000163028697924638	72	0.171851800232171	0.263097702475639
72	42101.5238095239	12528.537414966	10.9914965986395	22.5510204081632	42101.0918367348	12528.9081632653	1.67687074829932	2.23469387755102	0.000261071229829288	3.98296261484646e-05	0.00179997230811834	0.000178363018423516	73	0.145041803505415	0.223306526770537
73	49402.8843537412	14572.1768707484	12.6326530612245	25.9880952380952	49404.3231292514	14570.6768707484	2.11054421768708	1.38605442176871	0.000255706791748645	4.2719828630492e-05	0.00178340514726133	9.51262891946569e-05	74	0.143381212138654	0.44908541048074
74	44063.595238095	12960.4047619049	14.202380952381	25.078231292517	44064.4557823127	12959.5442176872	2.4234693877551	0.92687074829932	0.000322315527719408	5.49982825097746e-05	0.00193498827800739	7.15203199071097e-05	75	0.166572341229541	0.76898820616583
75	39089.4761904758	11493.5238095239	15.1356292517007	28.1909013605442	39093.295918367	11489.7040816328	2.15816326530612	0.731292517006802	0.000387204708959198	5.52054569615391e-05	0.00245276399368349	6.36476372072831e-05	76	0.157864641668074	0.867360665436015
76	49373.7074829929	14805.2925170069	19.421343537415	36.8524659863946	49377.5884353739	14801.411564626	2.65476190476191	1.35374149659864	0.000393353963627398	5.37645111655564e-05	0.00248914136239199	9.14602969242446e-05	77	0.158027972846587	0.587845359938956
77	38841.2210884354	11963.7176870748	16.1203231292517	30.2062074829932	38842.6530612245	11962.2857142857	2.4608843537415	1.1530612244898	0.000415031316666081	6.33552077367786e-05	0.00252481780940275	9.63913797103822e-05	78	0.164380699122309	0.657270473014659
78	46980.6632653062	14522.2142857143	22.1615646258503	43.171768707483	46984.5816326531	14518.3571428571	2.46938775510204	1.53061224489796	0.000471716725255685	5.25574064787645e-05	0.00297280895723676	0.000105425994817258	79	0.158677107086676	0.498524169203864
79	66038.1428571426	19929.7346938777	39.938492063492	68.4798752834467	66039.3571428568	19928.5816326532	2.23979591836735	1.57142857142857	0.000604779152404228	3.39160769466941e-05	0.00343606557414351	7.88530062196585e-05	80	0.176009199869527	0.430117741512798
80	55820.8129251697	16593.0646258504	35.8211451247165	60.4475623582766	55822.1360544214	16591.8027210885	1.5765306122449	1.10714285714286	0.00064171665096917	2.82420330656628e-05	0.00364294141686792	6.67283040760637e-05	81	0.176153436889715	0.423239185480717
81	60091.1496598637	18052.7278911566	37.1298185941043	73.5861678004535	60093.9557823126	18050.0442176872	2.0187074829932	1.22789115646258	0.000617891633032013	3.35925211897493e-05	0.00407617996815323	6.8027044236234e-05	82	0.151585954952808	0.493811271192297
82	62304.0136054419	18368.9251700681	43.0681689342403	79.5610827664399	62306.0748299317	18366.9251700681	1.6156462585034	1.14625850340136	0.000691258338619754	2.59307982875411e-05	0.00433128678079017	6.24088404993001e-05	83	0.159596529531495	0.415498799209896
82	67799.0408163263	20091.8979591838	37.9793083900226	87.2553854875283	67800.8027210882	20090.1972789116	1.81292517006803	1.54761904761905	0.000560174715346077	2.6738992715556e-05	0.00434281448496233	7.7033541589139e-05	84	0.12898886592687	0.347108443464398
