# Supplementary material for: Dynamic molecular evolution of a supergene with suppressed recombination in white-throated sparrows
Source: eLife. 2022 Aug 30;11:e79387. doi: 10.7554/eLife.79387 (PMC9427109; doi:10.7554/eLife.79387)
Supplement: Figure 2—source data 6. [file elife-79387-fig2-data6.txt]

Chromosome	Distance_kB	r2
ZAL2	0.0102	0.0825
ZAL2	0.0133	0.0738
ZAL2	0.0163	0.0643
ZAL2	0.0224	0.0545
ZAL2	0.0335	0.0506
ZAL2	0.0446	0.048
ZAL2	0.0557	0.0461
ZAL2	0.0668	0.0449
ZAL2	0.0779	0.0441
ZAL2	0.089	0.0434
ZAL2	0.1	0.0428
ZAL2	0.111	0.0423
ZAL2	0.122	0.0421
ZAL2	0.133	0.0415
ZAL2	0.145	0.0415
ZAL2	0.156	0.0415
ZAL2	0.167	0.0411
ZAL2	0.178	0.0409
ZAL2	0.189	0.0407
ZAL2	0.2	0.0402
ZAL2	0.211	0.0402
ZAL2	0.222	0.0402
ZAL2	0.233	0.0398
ZAL2	0.245	0.0395
ZAL2	0.256	0.0395
ZAL2	0.267	0.0395
ZAL2	0.278	0.0395
ZAL2	0.289	0.0393
ZAL2	0.3	0.0388
ZAL2	0.311	0.0388
ZAL2	0.322	0.0388
ZAL2	0.333	0.0388
ZAL2	0.345	0.0386
ZAL2	0.356	0.0382
ZAL2	0.367	0.0381
ZAL2	0.378	0.0375
ZAL2	0.389	0.0375
ZAL2	0.4	0.0375
ZAL2	0.411	0.0375
ZAL2	0.422	0.0375
ZAL2	0.433	0.0375
ZAL2	0.445	0.0375
ZAL2	0.456	0.0375
ZAL2	0.467	0.0374
ZAL2	0.478	0.0372
ZAL2	0.489	0.0372
ZAL2	0.5	0.0371
ZAL2	0.511	0.0368
ZAL2	0.522	0.0367
ZAL2	0.533	0.0364
ZAL2	0.545	0.0362
ZAL2	0.556	0.0362
ZAL2	0.567	0.0362
ZAL2	0.578	0.0362
ZAL2	0.589	0.0362
ZAL2	0.6	0.0364
ZAL2	0.611	0.0362
ZAL2	0.622	0.0362
ZAL2	0.633	0.0359
ZAL2	0.645	0.0356
ZAL2	0.656	0.0358
ZAL2	0.667	0.0358
ZAL2	0.678	0.0356
ZAL2	0.689	0.0358
ZAL2	0.7	0.0362
ZAL2	0.711	0.036
ZAL2	0.722	0.0358
ZAL2	0.733	0.0355
ZAL2	0.745	0.0355
ZAL2	0.756	0.0358
ZAL2	0.767	0.0355
ZAL2	0.778	0.035
ZAL2	0.789	0.0348
ZAL2	0.8	0.0348
ZAL2	0.811	0.0348
ZAL2	0.822	0.0348
ZAL2	0.833	0.0348
ZAL2	0.845	0.0348
ZAL2	0.856	0.0348
ZAL2	0.867	0.0348
ZAL2	0.878	0.0348
ZAL2	0.889	0.0348
ZAL2	0.9	0.0348
ZAL2	0.911	0.0348
ZAL2	0.922	0.0343
ZAL2	0.933	0.0341
ZAL2	0.945	0.0341
ZAL2	0.956	0.034
ZAL2	0.967	0.0339
ZAL2	0.978	0.0341
ZAL2	0.989	0.0336
ZAL2	1	0.0335
ZAL2	1.01	0.0335
ZAL2	1.02	0.0335
ZAL2	1.03	0.0338
ZAL2	1.04	0.0338
ChrZ	0.00974	0.244
ChrZ	0.0108	0.236
ChrZ	0.0115	0.228
ChrZ	0.0125	0.219
ChrZ	0.0135	0.21
ChrZ	0.0145	0.201
ChrZ	0.0155	0.192
ChrZ	0.0165	0.184
ChrZ	0.0175	0.175
ChrZ	0.0185	0.166
ChrZ	0.0209	0.157
ChrZ	0.0269	0.149
ChrZ	0.033	0.142
ChrZ	0.04	0.134
ChrZ	0.0496	0.128
ChrZ	0.0608	0.122
ChrZ	0.0719	0.119
ChrZ	0.083	0.117
ChrZ	0.0941	0.115
ChrZ	0.105	0.112
ChrZ	0.116	0.109
ChrZ	0.127	0.107
ChrZ	0.139	0.104
ChrZ	0.15	0.104
ChrZ	0.161	0.103
ChrZ	0.172	0.103
ChrZ	0.183	0.102
ChrZ	0.194	0.101
ChrZ	0.205	0.0992
ChrZ	0.216	0.0969
ChrZ	0.227	0.0956
ChrZ	0.239	0.0947
ChrZ	0.25	0.0936
ChrZ	0.261	0.0928
ChrZ	0.272	0.0928
ChrZ	0.283	0.0923
ChrZ	0.294	0.0909
ChrZ	0.305	0.0899
ChrZ	0.316	0.0894
ChrZ	0.327	0.0894
ChrZ	0.339	0.0896
ChrZ	0.35	0.0894
ChrZ	0.361	0.0893
ChrZ	0.372	0.0886
ChrZ	0.383	0.0878
ChrZ	0.394	0.087
ChrZ	0.405	0.0861
ChrZ	0.416	0.0852
ChrZ	0.427	0.084
ChrZ	0.439	0.0827
ChrZ	0.45	0.0828
ChrZ	0.461	0.0833
ChrZ	0.472	0.0828
ChrZ	0.483	0.0827
ChrZ	0.494	0.0833
ChrZ	0.505	0.0834
ChrZ	0.516	0.083
ChrZ	0.527	0.0818
ChrZ	0.539	0.0802
ChrZ	0.55	0.0806
ChrZ	0.561	0.0812
ChrZ	0.572	0.0803
ChrZ	0.583	0.0797
ChrZ	0.594	0.0797
ChrZ	0.605	0.0794
ChrZ	0.616	0.0787
ChrZ	0.627	0.0788
ChrZ	0.639	0.0793
ChrZ	0.65	0.0797
ChrZ	0.661	0.0797
ChrZ	0.672	0.078
ChrZ	0.683	0.0767
ChrZ	0.694	0.0759
ChrZ	0.705	0.0756
ChrZ	0.716	0.0756
ChrZ	0.727	0.0759
ChrZ	0.739	0.076
ChrZ	0.75	0.076
ChrZ	0.761	0.0756
ChrZ	0.772	0.075
ChrZ	0.783	0.0743
ChrZ	0.794	0.0734
ChrZ	0.805	0.0732
ChrZ	0.816	0.0735
ChrZ	0.827	0.0739
ChrZ	0.839	0.0744
ChrZ	0.85	0.0746
ChrZ	0.861	0.0744
ChrZ	0.872	0.0739
ChrZ	0.883	0.0733
ChrZ	0.894	0.0727
ChrZ	0.905	0.0727
ChrZ	0.916	0.0733
ChrZ	0.927	0.0729
ChrZ	0.939	0.0722
ChrZ	0.95	0.0719
ChrZ	0.961	0.0722
ChrZ	0.972	0.0719
ChrZ	0.983	0.0721
ChrZ	0.994	0.0726
ChrZ	1.01	0.0724
ChrZ	1.02	0.0713
ChrZ	1.03	0.0711
ChrZ	1.04	0.0712
ZAL2m	0.00974	0.606
ZAL2m	0.0105	0.597
ZAL2m	0.011	0.588
ZAL2m	0.0125	0.581
ZAL2m	0.0125	0.572
ZAL2m	0.0136	0.562
ZAL2m	0.0146	0.551
ZAL2m	0.0156	0.54
ZAL2m	0.0166	0.53
ZAL2m	0.0177	0.519
ZAL2m	0.0187	0.508
ZAL2m	0.0209	0.499
ZAL2m	0.0264	0.491
ZAL2m	0.0315	0.483
ZAL2m	0.037	0.475
ZAL2m	0.0456	0.467
ZAL2m	0.0562	0.46
ZAL2m	0.0648	0.453
ZAL2m	0.0719	0.445
ZAL2m	0.081	0.439
ZAL2m	0.0921	0.44
ZAL2m	0.103	0.439
ZAL2m	0.114	0.431
ZAL2m	0.124	0.425
ZAL2m	0.136	0.421
ZAL2m	0.147	0.416
ZAL2m	0.158	0.411
ZAL2m	0.169	0.408
ZAL2m	0.18	0.408
ZAL2m	0.191	0.414
ZAL2m	0.201	0.419
ZAL2m	0.212	0.413
ZAL2m	0.222	0.408
ZAL2m	0.233	0.407
ZAL2m	0.245	0.406
ZAL2m	0.256	0.407
ZAL2m	0.267	0.407
ZAL2m	0.278	0.406
ZAL2m	0.289	0.408
ZAL2m	0.3	0.409
ZAL2m	0.311	0.405
ZAL2m	0.322	0.403
ZAL2m	0.333	0.408
ZAL2m	0.342	0.408
ZAL2m	0.348	0.401
ZAL2m	0.354	0.393
ZAL2m	0.363	0.388
ZAL2m	0.374	0.393
ZAL2m	0.385	0.397
ZAL2m	0.396	0.396
ZAL2m	0.407	0.394
ZAL2m	0.418	0.391
ZAL2m	0.429	0.389
ZAL2m	0.441	0.387
ZAL2m	0.452	0.384
ZAL2m	0.463	0.383
ZAL2m	0.474	0.387
ZAL2m	0.485	0.391
ZAL2m	0.496	0.394
ZAL2m	0.507	0.399
ZAL2m	0.518	0.403
ZAL2m	0.526	0.395
ZAL2m	0.531	0.388
ZAL2m	0.537	0.38
ZAL2m	0.546	0.377
ZAL2m	0.557	0.379
ZAL2m	0.568	0.378
ZAL2m	0.579	0.375
ZAL2m	0.59	0.369
ZAL2m	0.601	0.366
ZAL2m	0.611	0.374
ZAL2m	0.62	0.381
ZAL2m	0.631	0.376
ZAL2m	0.643	0.371
ZAL2m	0.654	0.372
ZAL2m	0.665	0.371
ZAL2m	0.676	0.366
ZAL2m	0.686	0.37
ZAL2m	0.693	0.377
ZAL2m	0.702	0.383
ZAL2m	0.713	0.382
ZAL2m	0.724	0.381
ZAL2m	0.736	0.382
ZAL2m	0.747	0.381
ZAL2m	0.758	0.378
ZAL2m	0.769	0.379
ZAL2m	0.78	0.382
ZAL2m	0.791	0.381
ZAL2m	0.802	0.38
ZAL2m	0.813	0.379
ZAL2m	0.824	0.379
ZAL2m	0.836	0.38
ZAL2m	0.845	0.376
ZAL2m	0.853	0.369
ZAL2m	0.863	0.366
ZAL2m	0.872	0.374
ZAL2m	0.882	0.38
ZAL2m	0.893	0.376
ZAL2m	0.904	0.374
ZAL2m	0.915	0.375
ZAL2m	0.926	0.377
ZAL2m	0.938	0.38
ZAL2m	0.949	0.381
ZAL2m	0.96	0.381
ZAL2m	0.971	0.376
ZAL2m	0.982	0.374
ZAL2m	0.993	0.381
ZAL2m	1	0.383
ZAL2m	1.01	0.375
ZAL2m	1.02	0.37
ZAL2m	1.03	0.373
ZAL2m	1.04	0.375
