# Supplementary material for: Dynamic molecular evolution of a supergene with suppressed recombination in white-throated sparrows
Source: eLife. 2022 Aug 30;11:e79387. doi: 10.7554/eLife.79387 (PMC9427109; doi:10.7554/eLife.79387)
Supplement: Figure 3—source data 1. — Figure 3A: Supplementary file 1 (Tajima’s D and nucleotide diversity plots created from variant call format (vcf) data from whole genome sequencing). [file elife-79387-fig3-data1.txt]

(((((Z2m_1275:0.00002270865460054049,Z2m_13-07-WSF:0.00011487106597852568)100:0.00736674769412746459,(Z2m_23710:0.00285388446296062437,(((Z2m_13-03-WSF:0.00009064083953434490,(Z2m_13-05-WSF:0.00002249897918752841,(Z2m_10-324:0.00455829519099076787,Z2m_1301:0.00000100000050002909)57:0.00000100000050002909)85:0.00004436557692876705)66:0.00000100000050002909,(((Z2m_1143:0.00002252969935646020,Z2m_1234:0.00006749622170622171)10:0.00000100000050002909,((Z2m_23540:0.00004486712871135119,Z2m_09-233:0.00002254793516610470)99:0.00011216843980877927,(Z2m_1302:0.00007024922466798656,Z2m_1246:0.00009012746492923808)53:0.00004489635780170504)8:0.00000100000050002909)1:0.00000100000050002909,(Z2m_1303:0.00004488084109416584,((Z2m_23707:0.00002246957958278302,Z2m_23602:0.00004487856199733432)15:0.00000100000050002909,(Z2m_1021:0.00000100000050002909,Z2m_1238:0.00000100000050002909)61:0.00000100000050002909)63:0.00002242824791422361)13:0.00000100000050002909)1:0.00000100000050002909)13:0.00000100000050002909,Z2m_1138:0.00002262347642929215)100:0.00345717747589313444)100:0.00231344046172600242)100:0.00347791304202756894,(((((((Z2m_1219:0.00000100000050002909,Z2m_13-06-WSF:0.00004398691054955592)38:0.00000100000050002909,Z2m_1265:0.00002253842268124968)27:0.00000100000050002909,(((Z2m_23600:0.00000100000050002909,Z2m_23617:0.00000100000050002909)27:0.00000100000050002909,((Z2m_10-345:0.00002252932724572789,Z2m_13-04-WSF:0.00006754100695299838)47:0.00000100000050002909,(Z2m_1304:0.00002246254544757698,(Z2m_1077:0.00006754538708743958,Z2m_09-250:0.00002262818995736938)17:0.00000100000050002909)3:0.00000100000050002909)2:0.00000100000050002909)3:0.00000100000050002909,(Z2m_23599:0.00002244226907760380,(((Z2m_23604:0.00002243823906510759,Z2m_13-02-WSF:0.00000100000050002909)91:0.00004486221147384115,(Z2m_1094:0.00000100000050002909,Z2m_09-280:0.00006763300286626614)27:0.00000100000050002909)25:0.00000100000050002909,((Z2m_23601:0.00002243906272507755,(Z2m_1147:0.00002252809627498183,Z2m_23614:0.00000100000050002909)42:0.00000100000050002909)18:0.00000100000050002909,(Z2m_23596:0.00004487170355051086,(Z2m_13-08-WSF:0.00004513973445039782,(Z2m_1123:0.00000100000050002909,Z2m_23611:0.00000100000050002909)19:0.00000100000050002909)98:0.00006729026221085012)21:0.00000100000050002909)8:0.00000100000050002909)58:0.00002242803967934248)23:0.00000100000050002909)26:0.00000100000050002909)39:0.00000100000050002909,Z2m_1228:0.00000100000050002909)85:0.00004436475884051373,((Z2m_1108:0.00000100000050002909,Z2m_1131:0.00002255267512716688)38:0.00000100000050002909,Z2m_1266:0.00008991848150649372)65:0.00002242917367913509)11:0.00000100000050002909,((Z2m_23702:0.00002244060049685535,Z2m_23625:0.00004488338015295376)93:0.00004485845643075900,Z2m_1079:0.00006740831559559924)19:0.00000100000050002909)18:0.00000100000050002909,Z2m_1117:0.00008981907360772587)100:0.00906230609801717685)100:0.01572029317486784913,(((((Z2_10-345:0.00049655713090369881,(((((Z2_09-250:0.00043020350737361208,(Z2_1094:0.00020307625463835701,(Z2_1275:0.00024714193251909399,(((((Z2_23614:0.00006768066911774141,Z2_13-05-WSF:0.00004506436159843657)70:0.00002243117306800490,(((Z2_23602:0.00002243359747477503,Z2_1077:0.00002250500461870688)13:0.00000100000050002909,(Z2_1021:0.00004517741764778043,Z2_1303:0.00013446733103813615)40:0.00000100000050002909)0:0.00000100000050002909,((Z2_1234:0.00006744587501241648,Z2_1246:0.00002249882895853873)32:0.00000100000050002909,(Z2_23596:0.00004437632114816097,Z2_23710:0.00002257433267253501)44:0.00000100000050002909)4:0.00000100000050002909)4:0.00000100000050002909)100:0.00017946826376439087,((Z2_1147:0.00033797767294809720,(Z2_1266:0.00002247980661192608,Z2_1143:0.00002252387092932001)100:0.00038132548262852700)59:0.00000100000050002909,Z2_1228:0.00029569625005469036)51:0.00000100000050002909)7:0.00000100000050002909,(Z2_1138:0.00024980614159346432,((Z2_13-06-WSF:0.00011993924292875443,Z2_13-03-WSF:0.00013636948887060885)100:0.00023941206594820462,((Z2_10-324:0.00049535426521626533,((Z2_1108:0.00043426397291231316,Z2_23600:0.00035076733899740674)67:0.00009722422628897915,Z2_1265:0.00039580018364580871)37:0.00009964485465270163)17:0.00006792142528476789,(Z2_23707:0.00024741401728409869,((Z2_1117:0.00030318441274895737,Z2_09-233:0.00022546220308460911)95:0.00010093605455414541,(Z2_09-280:0.00009123518951369315,(Z2_23702:0.00026943916434332059,(Z2_1123:0.00004534993698352668,Z2_23540:0.00026931977311303612)99:0.00013461749001693866)62:0.00015691475379252544)28:0.00000100000050002909)38:0.00002240605708808838)30:0.00008974562021100789)5:0.00000100000050002909)13:0.00002242703106062638)2:0.00000100000050002909)0:0.00000100000050002909,(Z2_23617:0.00033677621066072498,Z2_23611:0.00033675384574577253)52:0.00000100000050002909)1:0.00000100000050002909)25:0.00008974513877965202)27:0.00011216387844525897)10:0.00000100000050002909,Z2_23625:0.00044912690539623124)29:0.00004485149506666813,Z2_13-08-WSF:0.00027206162154503260)38:0.00011203933635231127,(((Z2_1304:0.00014554001853979922,Z2_1301:0.00013500285326962979)99:0.00015796901211683427,Z2_13-07-WSF:0.00040768966948160062)69:0.00014547326535305986,Z2_23604:0.00065140594352142514)59:0.00006721942499418337)64:0.00006726250946776711,Z2_1219:0.00056615460196350598)9:0.00000100000050002909)75:0.00013132803780342838,(((Z2_1079:0.00015802557408380191,Z2_1302:0.00018752617032224357)100:0.00060939269251468399,Z2_1131:0.00055651199545064670)87:0.00022354349871499821,(Z2_23599:0.00053227960753160649,Z2_23601:0.00054598118701648104)100:0.00051809064148055999)86:0.00009827414734230305)93:0.00027024324698624150,(Z2_13-02-WSF:0.00074276857571491789,(Z2_1238:0.00054803592821216565,Z2_13-04-WSF:0.00033572751421549740)99:0.00044513111097604598)89:0.00025559738381928352)100:0.01902375724795105083,Harris_sprrw:0.01563170874415885023)93:0.00475535613893628400,Golden_crown:0.01661175959197050411)98:0.00389829075103325382):0.08272581848953491912,Mid_Grnd_finch:0.08272581848953491912);
