# Supplementary material for: Dynamic molecular evolution of a supergene with suppressed recombination in white-throated sparrows
Source: eLife. 2022 Aug 30;11:e79387. doi: 10.7554/eLife.79387 (PMC9427109; doi:10.7554/eLife.79387)
Supplement: Figure 3—source data 2. [file elife-79387-fig3-data2.txt]

(((Golden_crown:0.00848437055712306966,(Harris_sprrw:0.00625484735191465368,(((Z2_09-233:0.00010444741968201291,(Z2_1266:0.00006518762794041918,Z2_1094:0.00014353020070937209)30:0.00000100000050002909)100:0.00048233927891405042,(Z2_1147:0.00019886274506854655,((Z2_23600:0.00007816190501226318,Z2_23710:0.00005213070464486619)93:0.00002991368328274287,(Z2_10-324:0.00011750574598891774,((((Z2_09-280:0.00006555810890553220,(Z2_1304:0.00005211296545088207,Z2_23611:0.00009119856002894492)27:0.00000100000050002909)73:0.00001301785912551377,Z2_13-07-WSF:0.00007841272171037716)100:0.00010419815420102134,(Z2_23702:0.00010408470546428988,Z2_1138:0.00017026692283859669)52:0.00000100000050002909)20:0.00000100000050002909,(((Z2_1077:0.00013046527427922717,Z2_1143:0.00006524644525738151)90:0.00002604525860217361,Z2_1108:0.00009167171242891977)9:0.00000100000050002909,Z2_1275:0.00022165965884343738)55:0.00001302265385871354)62:0.00001736628674124496)56:0.00001784686423883743)85:0.00017437632218937727)99:0.00035740447299527546)99:0.00007674969589057405,((Z2_13-08-WSF:0.00002613383678352426,Z2_1246:0.00001344955680072513)100:0.00041257233923785308,((Z2_1131:0.00016984759111065550,(Z2_23596:0.00015631540662032042,((Z2_09-250:0.00013088425666976181,(Z2_23599:0.00011725394237615901,Z2_23540:0.00011723802056524833)95:0.00002603829134393183)88:0.00002604872720643966,(Z2_1302:0.00011782467204123873,((((Z2_1265:0.00003913832124655614,Z2_1234:0.00005214717257450426)31:0.00000100000050002909,Z2_1021:0.00002609111754210811)7:0.00000100000050002909,((Z2_1238:0.00002622303077673399,Z2_13-06-WSF:0.00002606102318474193)64:0.00001302316904476635,Z2_1117:0.00009120651148095910)14:0.00000100000050002909)10:0.00000100000050002909,(Z2_1219:0.00006544123738215409,(Z2_1079:0.00001303252699663490,Z2_23604:0.00001302474273789857)85:0.00001302387020359171)60:0.00001302242278665164)87:0.00002604666431824807)90:0.00002604629586515336)20:0.00000100000050002909)76:0.00001301652915039079)100:0.00006104743369447676,((Z2_23601:0.00006514693747825352,(Z2_1301:0.00011730538006933064,Z2_1228:0.00003931342540792220)100:0.00001302385135819860)100:0.00007814780712885729,(((Z2_23617:0.00001302768582204263,Z2_23614:0.00001304906627743634)100:0.00009117422938070675,Z2_23602:0.00011725503251794351)96:0.00003907118944166419,((Z2_13-03-WSF:0.00006534822457404000,((Z2_10-345:0.00003913588615771555,(Z2_23625:0.00009118958655214924,Z2_1303:0.00003907309537482471)44:0.00000100000050002909)95:0.00002604627510455229,Z2_1123:0.00007845147500309947)13:0.00000100000050002909)68:0.00001302326021447084,(Z2_13-04-WSF:0.00007824240405856902,(Z2_23707:0.00003910260643917452,(Z2_13-05-WSF:0.00005221757550806669,Z2_13-02-WSF:0.00001303557697380194)26:0.00000100000050002909)84:0.00002604841580552778)75:0.00001302180718061819)74:0.00001302300825739843)82:0.00001302138134903212)98:0.00004315477243696965)100:0.00014327025670654345)100:0.00025350959434912077)100:0.00762602222294567287)100:0.00519500168683935133)82:0.00192972017368272684,((((((Z2m_23707:0.00001303757410454135,Z2m_13-04-WSF:0.00002557892275021856)73:0.00000100000050002909,(Z2m_1302:0.00005226286904707262,(((Z2m_1219:0.00000100000050002909,Z2m_1265:0.00001202873315976519)64:0.00000101213866150440,(((((Z2m_13-02-WSF:0.00003909880292672235,Z2m_1077:0.00000100000050002909)1:0.00000100000050002909,((Z2m_23614:0.00002611360538514351,Z2m_1123:0.00001206372603878208)31:0.00000100000050002909,(Z2m_1079:0.00002605939248452613,Z2m_23625:0.00001302652520297693)6:0.00000100000050002909)0:0.00000100000050002909)0:0.00000100000050002909,(((Z2m_09-280:0.00003927029190592311,(Z2m_13-03-WSF:0.00002517680707425744,Z2m_1094:0.00000100000050002909)45:0.00000100000050002909)43:0.00000100000050002909,Z2m_23601:0.00000100000050002909)7:0.00000100000050002909,(((Z2m_23540:0.00001302525031760442,Z2m_23617:0.00001302764530448061)3:0.00000100000050002909,((Z2m_10-345:0.00001305452779679008,Z2m_1138:0.00000100000050002909)28:0.00000100000050002909,(Z2m_09-233:0.00001305159843443657,Z2m_09-250:0.00000100000050002909)12:0.00000100000050002909)0:0.00000100000050002909)0:0.00000100000050002909,((Z2m_23600:0.00001302688359851815,Z2m_13-06-WSF:0.00002606843058310480)7:0.00000100000050002909,Z2m_1143:0.00000100000050002909)6:0.00000100000050002909)0:0.00000100000050002909)0:0.00000100000050002909)0:0.00000100000050002909,(((Z2m_13-05-WSF:0.00002609632291495307,(Z2m_1108:0.00001310546141385406,Z2m_1246:0.00002608032832669886)94:0.00002605233169467582)9:0.00000100000050002909,(Z2m_1266:0.00003877423861647127,Z2m_1228:0.00002615929541424069)39:0.00000100000050002909)0:0.00000100000050002909,((Z2m_1301:0.00003911675508820784,Z2m_10-324:0.00003913431377279871)61:0.00001302390118088287,Z2m_23604:0.00001302540965400333)3:0.00000100000050002909)0:0.00000100000050002909)0:0.00000100000050002909,((Z2m_23611:0.00001302787180636212,(Z2m_1275:0.00000100000050002909,(Z2m_1147:0.00000100000050002909,Z2m_13-08-WSF:0.00001306587321868309)41:0.00000100000050002909)27:0.00000100000050002909)64:0.00001302463902806155,(Z2m_23599:0.00001302553605642850,Z2m_23710:0.00001303056039577123)73:0.00001302480257836674)1:0.00000100000050002909)0:0.00000100000050002909)3:0.00000100000050002909,(Z2m_23596:0.00002605330275467143,(Z2m_1117:0.00002605594205238294,Z2m_23702:0.00005210999764199571)84:0.00001302442338341518)72:0.00001302470025332892)93:0.00003874676404931295)70:0.00000100000050002909)27:0.00000100000050002909,Z2m_1304:0.00007816944665840601)86:0.00002604964000374041,Z2m_1234:0.00007820997656171636)41:0.00000100000050002909,Z2m_1131:0.00014361985482696623)88:0.00002608178134677368,(Z2m_1303:0.00006513451779276979,(Z2m_13-07-WSF:0.00006530893237300747,(Z2m_1021:0.00002608228913961393,(Z2m_1238:0.00001308137951214999,Z2m_23602:0.00001302681135347744)67:0.00000100000050002909)89:0.00002605108179923447)77:0.00001302337044129073)89:0.00002601851789075834)100:0.01342274037496140639):0.05245954049139697761,Mid_Grnd_finch:0.05245954049139697761);
