# Supplementary material for: Dynamic molecular evolution of a supergene with suppressed recombination in white-throated sparrows
Source: eLife. 2022 Aug 30;11:e79387. doi: 10.7554/eLife.79387 (PMC9427109; doi:10.7554/eLife.79387)
Supplement: Figure 3—source data 4. [file elife-79387-fig3-data4.txt]

comparison	chromosome	window_pos_1	window_pos_2	avg_dxy	no_sites	count_diffs	count_comparisons	count_missing
ZAL2_vs_ZAL2m_H1	NW_005081621.1	900001	905000	0.0091353239977719	4802	255060	27920192	315568
ZAL2m_H2_vs_ZAL2m_H1	NW_005081621.1	900001	905000	0.0003525383873899	4802	3176	9008948	210892
ZAL2_vs_ZAL2m_H2	NW_005081621.1	900001	905000	0.0090763592002418	4802	134516	14820480	238592
ZAL2_vs_ZAL2m_H2	NW_005081621.1	905001	910000	0.0101336673021646	4837	152444	15043320	125512
ZAL2_vs_ZAL2m_H1	NW_005081621.1	905001	910000	0.0101065663365035	4837	285448	28243816	197744
ZAL2m_H2_vs_ZAL2m_H1	NW_005081621.1	905001	910000	3.22288000912859e-05	4837	296	9184332	102708
ZAL2_vs_ZAL2m_H2	NW_005081621.1	910001	915000	0.0187857975419968	4911	287592	15309012	91884
ZAL2_vs_ZAL2m_H1	NW_005081621.1	910001	915000	0.0187353636495088	4911	538488	28741796	134884
ZAL2m_H2_vs_ZAL2m_H1	NW_005081621.1	910001	915000	0.0002500935716989	4911	2344	9372492	56628
ZAL2m_H2_vs_ZAL2m_H1	NW_005081621.1	915001	920000	0.0002708029306894	4887	2520	9305660	79300
ZAL2_vs_ZAL2m_H1	NW_005081621.1	915001	920000	0.014086437683762	4888	402424	28568188	173252
ZAL2_vs_ZAL2m_H2	NW_005081621.1	915001	920000	0.0141423210354916	4887	215484	15236820	91948
ZAL2_vs_ZAL2m_H2	NW_005081621.1	920001	925000	0.0078915769314806	4648	114276	14480756	95372
ZAL2_vs_ZAL2m_H1	NW_005081621.1	920001	925000	0.0079357368233964	4648	215300	27130436	199804
ZAL2m_H2_vs_ZAL2m_H1	NW_005081621.1	920001	925000	0.0005676089608101	4648	5024	8851164	72996
ZAL2m_H2_vs_ZAL2m_H1	NW_005081621.1	925001	930000	0.0011550747401302	4770	10472	9066080	92320
ZAL2_vs_ZAL2m_H1	NW_005081621.1	925001	930000	0.0124534186227914	4770	347084	27870580	177020
ZAL2_vs_ZAL2m_H2	NW_005081621.1	925001	930000	0.0121376989999581	4770	179946	14825380	133340
ZAL2_vs_ZAL2m_H1	NW_005081621.1	930001	935000	0.0098445949910501	4684	269120	27336828	205092
ZAL2m_H2_vs_ZAL2m_H1	NW_005081621.1	930001	935000	0.0008424660493382	4684	7488	8888192	105088
ZAL2_vs_ZAL2m_H2	NW_005081621.1	930001	935000	0.0095406205659253	4684	138540	14521068	167956
ZAL2_vs_ZAL2m_H2	NW_005081621.1	935001	940000	0.0165373402937424	4189	214656	12980080	156624
ZAL2_vs_ZAL2m_H1	NW_005081621.1	935001	940000	0.0168844432197341	4189	411266	24357688	273632
ZAL2m_H2_vs_ZAL2m_H1	NW_005081621.1	935001	940000	0.0017231130369234	4189	13624	7906620	136260
ZAL2m_H2_vs_ZAL2m_H1	NW_005081621.1	940001	945000	0.0012107820401243	4853	11152	9210576	107184
ZAL2_vs_ZAL2m_H2	NW_005081621.1	940001	945000	0.0128189423815743	4853	193392	15086424	132584
ZAL2_vs_ZAL2m_H1	NW_005081621.1	940001	945000	0.0132602745451841	4853	375616	28326412	209228
ZAL2_vs_ZAL2m_H2	NW_005081621.1	945001	950000	0.0136286915041594	4442	187296	13742772	187340
ZAL2_vs_ZAL2m_H1	NW_005081621.1	945001	950000	0.0134818351832932	4442	348796	25871552	247408
ZAL2m_H2_vs_ZAL2m_H1	NW_005081621.1	945001	950000	0.0012511355052956	4442	10528	8414756	113884
ZAL2m_H2_vs_ZAL2m_H1	NW_005081621.1	950001	955000	0.0013820214865635	3910	10212	7389176	118024
ZAL2_vs_ZAL2m_H2	NW_005081621.1	950001	955000	0.0153661683717774	3910	185872	12096184	165576
ZAL2_vs_ZAL2m_H1	NW_005081621.1	950001	955000	0.0155043353354729	3910	353214	22781628	209172
ZAL2_vs_ZAL2m_H1	NW_005081621.1	955001	960000	0.018324908070204	4378	467044	25486840	255800
ZAL2m_H2_vs_ZAL2m_H1	NW_005081621.1	955001	960000	0.0017723749630856	4378	14644	8262360	143400
ZAL2_vs_ZAL2m_H2	NW_005081621.1	955001	960000	0.0177728228395358	4378	240784	13547876	181532
ZAL2_vs_ZAL2m_H2	NW_005081621.1	960001	965000	0.0143706477750261	4475	199848	13906680	126920
ZAL2_vs_ZAL2m_H1	NW_005081621.1	960001	965000	0.0143548470711007	4475	374372	26079832	233168
ZAL2m_H2_vs_ZAL2m_H1	NW_005081621.1	960001	965000	0.0013245008122472	4475	11232	8480176	111824
ZAL2_vs_ZAL2m_H2	NW_005081621.1	965001	970000	0.0158047675168592	4577	224652	14214192	139280
ZAL2_vs_ZAL2m_H1	NW_005081621.1	965001	970000	0.0158370755789685	4577	422520	26679168	233592
ZAL2m_H2_vs_ZAL2m_H1	NW_005081621.1	965001	970000	0.0002429257665875	4577	2108	8677548	110292
ZAL2_vs_ZAL2m_H1	NW_005081621.1	970001	975000	0.0135375847961234	4617	362578	26783064	364896
ZAL2m_H2_vs_ZAL2m_H1	NW_005081621.1	970001	975000	0.0002336381165469	4617	2040	8731452	133188
ZAL2_vs_ZAL2m_H2	NW_005081621.1	970001	975000	0.013404557112806	4617	191576	14291856	187056
ZAL2_vs_ZAL2m_H2	NW_005081621.1	975001	980000	0.0133935341125963	4921	204558	15272892	159364
ZAL2_vs_ZAL2m_H1	NW_005081621.1	975001	980000	0.0134280664390064	4921	385308	28694228	241252
ZAL2m_H2_vs_ZAL2m_H1	NW_005081621.1	975001	980000	0.0007149701985382	4921	6694	9362628	85692
ZAL2_vs_ZAL2m_H1	NW_005081621.1	980001	985000	0.011067486751475	4870	314644	28429580	206020
ZAL2m_H2_vs_ZAL2m_H1	NW_005081621.1	980001	985000	0.0010038584321729	4870	9284	9248316	102084
ZAL2_vs_ZAL2m_H2	NW_005081621.1	980001	985000	0.0110085151289816	4870	166696	15142460	129860
ZAL2_vs_ZAL2m_H2	NW_005081621.1	985001	990000	0.0122654273233634	4857	184612	15051412	180140
ZAL2_vs_ZAL2m_H1	NW_005081621.1	985001	990000	0.0122655229508342	4857	347844	28359492	199668
ZAL2m_H2_vs_ZAL2m_H1	NW_005081621.1	985001	990000	0.0008163109013186	4857	7504	9192576	132864
ZAL2_vs_ZAL2m_H2	NW_005081621.1	990001	995000	0.0138581938560769	4851	208960	15078444	134292
ZAL2_vs_ZAL2m_H1	NW_005081621.1	990001	995000	0.0140320287576537	4851	396848	28281584	242296
ZAL2m_H2_vs_ZAL2m_H1	NW_005081621.1	990001	995000	0.0004201872573646	4851	3864	9195900	118020
ZAL2_vs_ZAL2m_H2	NW_005081621.1	995001	1000000	0.0117236741731209	4430	161860	13806252	86228
ZAL2_vs_ZAL2m_H1	NW_005081621.1	995001	1000000	0.011703085339915	4430	303218	25909236	139164
ZAL2m_H2_vs_ZAL2m_H1	NW_005081621.1	995001	1000000	0.0007317166827137	4430	6174	8437692	67908
ZAL2_vs_ZAL2m_H2	NW_005081621.1	1000001	1005000	0.0146536110140463	4898	223264	15236108	124020
ZAL2_vs_ZAL2m_H1	NW_005081621.1	1000001	1005000	0.0143165764456661	4898	409308	28589796	210444
ZAL2m_H2_vs_ZAL2m_H1	NW_005081621.1	1000001	1005000	0.0007838086904196	4898	7284	9293084	111076
ZAL2_vs_ZAL2m_H2	NW_005081621.1	1005001	1010000	0.0120075851361934	4842	180796	15056816	127696
ZAL2_vs_ZAL2m_H1	NW_005081621.1	1005001	1010000	0.0121790526754867	4842	343832	28231424	239536
ZAL2m_H2_vs_ZAL2m_H1	NW_005081621.1	1005001	1010000	0.0005624854810882	4842	5172	9194904	101736
ZAL2m_H2_vs_ZAL2m_H1	NW_005081621.1	1010001	1015000	0.0002367907254927	4841	2168	9155764	138956
ZAL2_vs_ZAL2m_H1	NW_005081621.1	1010001	1015000	0.0101010567806298	4841	284150	28130720	334360
ZAL2_vs_ZAL2m_H2	NW_005081621.1	1010001	1015000	0.0094374919762892	4841	140850	14924516	256860
ZAL2m_H2_vs_ZAL2m_H1	NW_005081621.1	1015001	1020000	0.0003611270403997	4942	3388	9381740	106900
ZAL2_vs_ZAL2m_H1	NW_005081621.1	1015001	1020000	0.0079932875767407	4942	230276	28808672	250288
ZAL2_vs_ZAL2m_H2	NW_005081621.1	1015001	1020000	0.0078638687940729	4942	120680	15346136	151976
ZAL2_vs_ZAL2m_H2	NW_005081621.1	1020001	1025000	0.01252005564409	4764	184970	14773896	166008
ZAL2_vs_ZAL2m_H1	NW_005081621.1	1020001	1025000	0.0124130368281731	4764	345564	27838796	173524
ZAL2m_H2_vs_ZAL2m_H1	NW_005081621.1	1020001	1025000	0.0015350955911646	4764	13856	9026148	120732
ZAL2m_H2_vs_ZAL2m_H1	NW_005081621.1	1025001	1030000	0.0031320273776932	4758	28084	8966716	168644
ZAL2_vs_ZAL2m_H1	NW_005081621.1	1025001	1030000	0.0125982583571234	4758	347708	27599688	377352
ZAL2_vs_ZAL2m_H2	NW_005081621.1	1025001	1030000	0.0124071378920844	4758	182776	14731520	189568
ZAL2_vs_ZAL2m_H2	NW_005081621.1	1030001	1035000	0.0075331239865172	4309	100400	13327804	185220
ZAL2_vs_ZAL2m_H1	NW_005081621.1	1030001	1035000	0.007612184713398	4309	191404	25144424	192496
ZAL2m_H2_vs_ZAL2m_H1	NW_005081621.1	1030001	1035000	0.0019799650479059	4309	16156	8159740	113540
ZAL2m_H2_vs_ZAL2m_H1	NW_005081621.1	1035001	1040000	0.0023215930425577	4817	21264	9159228	89412
ZAL2_vs_ZAL2m_H2	NW_005081621.1	1035001	1040000	0.0123694859316186	4817	185328	14982676	123436
ZAL2_vs_ZAL2m_H1	NW_005081621.1	1035001	1040000	0.0122881909904788	4817	345888	28148000	175960
ZAL2m_H2_vs_ZAL2m_H1	NW_005081621.1	1040001	1045000	0.0009773143037581	4836	8988	9196632	88488
ZAL2_vs_ZAL2m_H2	NW_005081621.1	1040001	1045000	0.0185572361149112	4836	279164	15043404	122292
ZAL2_vs_ZAL2m_H1	NW_005081621.1	1040001	1045000	0.0187413874251984	4836	529596	28258100	177580
ZAL2_vs_ZAL2m_H2	NW_005081621.1	1045001	1050000	0.011147688435974	4938	171728	15404808	80760
ZAL2_vs_ZAL2m_H1	NW_005081621.1	1045001	1050000	0.0114506499817896	4938	331000	28906656	128784
ZAL2m_H2_vs_ZAL2m_H1	NW_005081621.1	1045001	1050000	0.0002772438816351	4938	2612	9421308	59652
ZAL2m_H2_vs_ZAL2m_H1	NW_005081621.1	1050001	1055000	0.000442199968618	4862	4092	9253732	81308
ZAL2_vs_ZAL2m_H1	NW_005081621.1	1050001	1055000	0.011146176362971	4862	316810	28423200	165360
ZAL2_vs_ZAL2m_H2	NW_005081621.1	1050001	1055000	0.0110626962742827	4862	167484	15139528	107704
ZAL2_vs_ZAL2m_H2	NW_005081621.1	1055001	1060000	0.0076160264787418	4865	115088	15111292	145348
ZAL2_vs_ZAL2m_H1	NW_005081621.1	1055001	1060000	0.0076658244952249	4865	217852	28418600	187600
ZAL2m_H2_vs_ZAL2m_H1	NW_005081621.1	1055001	1060000	4.941244699539814e-05	4865	456	9228444	112356
ZAL2m_H2_vs_ZAL2m_H1	NW_005081621.1	1060001	1065000	0.0011582978041569	4393	9600	8288024	146536
ZAL2_vs_ZAL2m_H1	NW_005081621.1	1060001	1065000	0.0125993034193148	4393	322172	25570620	260220
ZAL2_vs_ZAL2m_H2	NW_005081621.1	1060001	1065000	0.0118919567241308	4393	161812	13606844	169604
ZAL2_vs_ZAL2m_H2	NW_005081621.1	1065001	1070000	0.0105662980130982	4585	150620	14254756	123804
ZAL2_vs_ZAL2m_H1	NW_005081621.1	1065001	1070000	0.0109240235729401	4585	292440	26770356	189444
ZAL2m_H2_vs_ZAL2m_H1	NW_005081621.1	1065001	1070000	0.0014948734067857	4585	13012	8704416	98784
ZAL2m_H2_vs_ZAL2m_H1	NW_005081621.1	1070001	1075000	0.0008938275610349	3885	6612	7397400	61800
ZAL2_vs_ZAL2m_H1	NW_005081621.1	1070001	1075000	0.0151922405177772	3885	345504	22742136	101664
ZAL2_vs_ZAL2m_H2	NW_005081621.1	1070001	1075000	0.0146287846227197	3885	176852	12089316	94044
ZAL2_vs_ZAL2m_H2	NW_005081621.1	1075001	1080000	0.016754710535372	4603	240120	14331492	103516
ZAL2_vs_ZAL2m_H1	NW_005081621.1	1075001	1080000	0.0171972289194994	4603	462260	26879912	185728
ZAL2m_H2_vs_ZAL2m_H1	NW_005081621.1	1075001	1080000	0.0023563185278062	4603	20612	8747544	90216
ZAL2m_H2_vs_ZAL2m_H1	NW_005081621.1	1080001	1085000	0.0010676866372141	4726	9550	8944572	129348
ZAL2_vs_ZAL2m_H1	NW_005081621.1	1080001	1085000	0.0166407001268227	4726	458508	27553408	235472
ZAL2_vs_ZAL2m_H2	NW_005081621.1	1080001	1085000	0.0164589549337164	4726	241284	14659740	160996
ZAL2m_H2_vs_ZAL2m_H1	NW_005081621.1	1085001	1090000	0.0038615786485499	3525	25628	6636664	131336
ZAL2_vs_ZAL2m_H1	NW_005081621.1	1085001	1090000	0.0133678304583784	3525	274912	20565192	161808
ZAL2_vs_ZAL2m_H2	NW_005081621.1	1085001	1090000	0.0118389169098119	3525	128300	10837140	217260
ZAL2_vs_ZAL2m_H2	NW_005081621.1	1090001	1095000	0.0121795984826096	4498	169472	13914416	191312
ZAL2_vs_ZAL2m_H1	NW_005081621.1	1090001	1095000	0.0154099151171158	4498	403164	26162636	285604
ZAL2m_H2_vs_ZAL2m_H1	NW_005081621.1	1090001	1095000	0.0078937298780809	4498	67004	8488256	147904
ZAL2m_H2_vs_ZAL2m_H1	NW_005081621.1	1095001	1100000	0.0054726914715377	4299	44436	8119588	134492
ZAL2_vs_ZAL2m_H1	NW_005081621.1	1095001	1100000	0.0113661941392545	4299	283796	24968428	309692
ZAL2_vs_ZAL2m_H2	NW_005081621.1	1095001	1100000	0.0115093065799844	4299	153156	13307144	174520
ZAL2_vs_ZAL2m_H1	NW_005081621.1	1100001	1105000	0.0140610100837252	4868	399676	28424416	199424
ZAL2m_H2_vs_ZAL2m_H1	NW_005081621.1	1100001	1105000	0.0036988223105685	4868	34160	9235372	111188
ZAL2_vs_ZAL2m_H2	NW_005081621.1	1100001	1105000	0.014632710781723	4868	221164	15114356	151692
ZAL2_vs_ZAL2m_H2	NW_005081621.1	1105001	1110000	0.0134493288042693	3704	154528	11489644	126100
ZAL2_vs_ZAL2m_H1	NW_005081621.1	1105001	1110000	0.0124342752857298	3704	268608	21602224	177296
ZAL2m_H2_vs_ZAL2m_H1	NW_005081621.1	1105001	1110000	0.0018386168687552	3704	12932	7033548	78132
ZAL2_vs_ZAL2m_H1	NW_005081621.1	1110001	1115000	0.0099864333421656	3416	198394	19866352	219728
ZAL2m_H2_vs_ZAL2m_H1	NW_005081621.1	1110001	1115000	0.0010912552962071	3416	7056	6465948	92772
ZAL2_vs_ZAL2m_H2	NW_005081621.1	1110001	1115000	0.0096830793098577	3416	102560	10591672	120904
ZAL2_vs_ZAL2m_H2	NW_005081621.1	1115001	1120000	0.008736762542304	4788	129552	14828376	186792
ZAL2_vs_ZAL2m_H1	NW_005081621.1	1115001	1120000	0.0097754357612174	4788	272920	27918960	234480
ZAL2m_H2_vs_ZAL2m_H1	NW_005081621.1	1115001	1120000	0.0016611743115863	4788	15048	9058652	134308
ZAL2_vs_ZAL2m_H1	NW_005081621.1	1120001	1125000	0.0107692522862183	3440	215600	20019960	207240
ZAL2_vs_ZAL2m_H2	NW_005081621.1	1120001	1125000	0.0106092238896951	3440	113198	10669772	118068
ZAL2m_H2_vs_ZAL2m_H1	NW_005081621.1	1120001	1125000	0.0022305161919978	3440	14508	6504324	100476
ZAL2_vs_ZAL2m_H2	NW_005081621.1	1125001	1130000	0.0084054169399077	4925	129200	15371040	73760
ZAL2_vs_ZAL2m_H1	NW_005081621.1	1125001	1130000	0.0087781925604047	4925	252888	28808664	150336
ZAL2m_H2_vs_ZAL2m_H1	NW_005081621.1	1125001	1130000	0.0023801979103087	4925	22384	9404260	51740
ZAL2m_H2_vs_ZAL2m_H1	NW_005081621.1	1130001	1135000	0.0022332859543245	4093	17252	7724940	133620
ZAL2_vs_ZAL2m_H1	NW_005081621.1	1130001	1135000	0.0115130555040494	4093	275188	23902256	164584
ZAL2_vs_ZAL2m_H2	NW_005081621.1	1130001	1135000	0.0112207242614249	4093	141780	12635548	200100
ZAL2_vs_ZAL2m_H2	NW_005081621.1	1135001	1140000	0.0167848317430174	751	38608	2300172	54964
ZAL2_vs_ZAL2m_H1	NW_005081621.1	1135001	1140000	0.0163054541753304	751	71768	4401472	14408
ZAL2m_H2_vs_ZAL2m_H1	NW_005081621.1	1135001	1140000	0.0	751	0	1409032	32888
ZAL2m_H2_vs_ZAL2m_H1	NW_005081621.1	1140001	1145000	0.0014209263971833	2897	7768	5466856	95384
ZAL2_vs_ZAL2m_H1	NW_005081621.1	1140001	1145000	0.008404938747996	2897	141492	16834388	199972
ZAL2_vs_ZAL2m_H2	NW_005081621.1	1140001	1145000	0.0083397233698484	2897	74696	8956652	128340
ZAL2_vs_ZAL2m_H2	NW_005081621.1	1145001	1150000	0.0082706604588599	3941	101134	12228044	130932
ZAL2_vs_ZAL2m_H1	NW_005081621.1	1145001	1150000	0.0090685367109636	3941	207522	22883736	289344
ZAL2m_H2_vs_ZAL2m_H1	NW_005081621.1	1145001	1150000	0.0018302170444195	3941	13640	7452668	114052
ZAL2_vs_ZAL2m_H2	NW_005081621.1	1150001	1155000	0.0102485561030253	4627	147188	14361828	148444
ZAL2_vs_ZAL2m_H1	NW_005081621.1	1150001	1155000	0.0120814858039122	4627	325056	26905300	301460
ZAL2m_H2_vs_ZAL2m_H1	NW_005081621.1	1150001	1155000	0.0048300921734592	4627	42276	8752628	131212
ZAL2m_H2_vs_ZAL2m_H1	NW_005081621.1	1155001	1160000	0.0051157002978921	4217	40700	7955900	140740
ZAL2_vs_ZAL2m_H1	NW_005081621.1	1155001	1160000	0.0113616694155583	4217	279100	24565052	230908
ZAL2_vs_ZAL2m_H2	NW_005081621.1	1155001	1160000	0.0128125610964666	4217	167244	13053128	171384
ZAL2_vs_ZAL2m_H1	NW_005081621.1	1160001	1165000	0.0133360403539855	4678	363376	27247668	258972
ZAL2_vs_ZAL2m_H2	NW_005081621.1	1160001	1165000	0.0119726166103888	4678	172916	14442624	227584
ZAL2m_H2_vs_ZAL2m_H1	NW_005081621.1	1160001	1165000	0.0068057368726428	4678	60056	8824320	157440
ZAL2_vs_ZAL2m_H2	NW_005081621.1	1165001	1170000	0.0084491194513879	4560	119304	14120288	183008
ZAL2_vs_ZAL2m_H1	NW_005081621.1	1165001	1170000	0.0082154724254087	4561	218348	26577656	241024
ZAL2m_H2_vs_ZAL2m_H1	NW_005081621.1	1165001	1170000	0.0026384428873812	4560	22756	8624784	132336
ZAL2_vs_ZAL2m_H1	NW_005081621.1	1170001	1175000	0.0052754269847409	2897	88702	16814184	220176
ZAL2m_H2_vs_ZAL2m_H1	NW_005081621.1	1170001	1175000	0.0016596148902464	2897	9064	5461508	100732
ZAL2_vs_ZAL2m_H2	NW_005081621.1	1170001	1175000	0.0047030529075022	2897	42106	8952908	132084
ZAL2_vs_ZAL2m_H1	NW_005081621.1	1175001	1180000	0.0105957899832269	4046	250412	23633160	157320
ZAL2m_H2_vs_ZAL2m_H1	NW_005081621.1	1175001	1180000	0.0009790923954034	4046	7524	7684668	83652
ZAL2_vs_ZAL2m_H2	NW_005081621.1	1175001	1180000	0.0104090484074138	4046	130826	12568488	119768
ZAL2_vs_ZAL2m_H1	NW_005081621.1	1180001	1185000	0.0062914240173792	2464	89616	14244152	244168
ZAL2m_H2_vs_ZAL2m_H1	NW_005081621.1	1180001	1185000	0.0015548288566572	2464	7208	4635880	95000
ZAL2_vs_ZAL2m_H2	NW_005081621.1	1180001	1185000	0.0051700126647961	2464	39336	7608492	118612
ZAL2_vs_ZAL2m_H2	NW_005081621.1	1185001	1190000	0.0124826043517295	4096	157722	12635344	209712
ZAL2m_H2_vs_ZAL2m_H1	NW_005081621.1	1185001	1190000	0.0007361418700906	4096	5680	7715904	148416
ZAL2_vs_ZAL2m_H1	NW_005081621.1	1185001	1190000	0.0121121963747085	4096	288638	23830360	254120
ZAL2_vs_ZAL2m_H2	NW_005081621.1	1190001	1195000	0.0086295435637031	223	6016	697140	2188
ZAL2m_H2_vs_ZAL2m_H1	NW_005081621.1	1190001	1195000	0.0	223	0	420268	7892
ZAL2_vs_ZAL2m_H1	NW_005081621.1	1190001	1195000	0.0073095549880714	223	9400	1285988	25252
ZAL2_vs_ZAL2m_H1	NW_005081621.1	1195001	1200000	0.0056580465335242	1595	51536	9108444	270156
ZAL2m_H2_vs_ZAL2m_H1	NW_005081621.1	1195001	1200000	0.0022771535986893	1595	6716	2949296	113104
ZAL2_vs_ZAL2m_H2	NW_005081621.1	1195001	1200000	0.0051317410710642	1595	25156	4902040	99880
ZAL2_vs_ZAL2m_H2	NW_005081621.1	1200001	1205000	0.0091317468103352	4843	136126	14906896	280752
ZAL2_vs_ZAL2m_H1	NW_005081621.1	1200001	1205000	0.0081493698374864	4843	229784	28196536	280304
ZAL2m_H2_vs_ZAL2m_H1	NW_005081621.1	1200001	1205000	0.0033203154080677	4843	30328	9134072	164488
ZAL2_vs_ZAL2m_H2	NW_005081621.1	1205001	1210000	0.0059810011862639	4034	74640	12479516	183652
ZAL2_vs_ZAL2m_H1	NW_005081621.1	1205001	1210000	0.0068274531135299	4038	160008	23435972	307468
ZAL2m_H2_vs_ZAL2m_H1	NW_005081621.1	1205001	1210000	0.0022178456920234	4034	16928	7632632	120328
ZAL2m_H2_vs_ZAL2m_H1	NW_005081621.1	1210001	1215000	0.0038904186840034	4731	34880	8965616	146704
ZAL2_vs_ZAL2m_H2	NW_005081621.1	1210001	1215000	0.0082591703133817	4731	120768	14622292	261164
ZAL2_vs_ZAL2m_H1	NW_005081621.1	1210001	1215000	0.0076339257488121	4746	211052	27646588	259892
ZAL2_vs_ZAL2m_H2	NW_005081621.1	1215001	1220000	0.0087625968896107	2274	60056	6853676	299540
ZAL2_vs_ZAL2m_H1	NW_005081621.1	1215001	1220000	0.0057242469573344	2281	75460	13182520	229760
ZAL2m_H2_vs_ZAL2m_H1	NW_005081621.1	1215001	1220000	0.004693866091576	2274	19728	4202932	176588
ZAL2m_H2_vs_ZAL2m_H1	NW_005081621.1	1220001	1225000	0.0021331637997904	4280	17072	8003136	216384
ZAL2_vs_ZAL2m_H2	NW_005081621.1	1220001	1225000	0.0073195829931537	4280	95714	13076428	348788
ZAL2_vs_ZAL2m_H1	NW_005081621.1	1220001	1225000	0.0076607828750346	4281	190608	24881008	291272
ZAL2_vs_ZAL2m_H2	NW_005081621.1	1225001	1230000	0.0152106958180947	4505	212876	13995152	132528
ZAL2m_H2_vs_ZAL2m_H1	NW_005081621.1	1225001	1230000	0.0039641359260764	4505	33860	8541584	108016
ZAL2_vs_ZAL2m_H1	NW_005081621.1	1225001	1230000	0.0142650193630108	4505	374428	26247984	241416
ZAL2m_H2_vs_ZAL2m_H1	NW_005081621.1	1230001	1235000	0.0047531977561928	4091	36768	7735424	119296
ZAL2_vs_ZAL2m_H1	NW_005081621.1	1230001	1235000	0.0068318643830442	4091	162358	23764816	290264
ZAL2_vs_ZAL2m_H2	NW_005081621.1	1230001	1235000	0.0077670895534633	4091	98456	12676048	153328
ZAL2_vs_ZAL2m_H1	NW_005081621.1	1235001	1240000	0.0086334980212135	3946	197776	22907980	294500
ZAL2m_H2_vs_ZAL2m_H1	NW_005081621.1	1235001	1240000	0.007423884601291	3946	55188	7433844	142476
ZAL2_vs_ZAL2m_H2	NW_005081621.1	1235001	1240000	0.0093720216381072	3946	114068	12171120	203536
ZAL2_vs_ZAL2m_H2	NW_005081621.1	1240001	1245000	0.0086732520660794	4698	126408	14574464	158464
ZAL2_vs_ZAL2m_H1	NW_005081621.1	1240001	1245000	0.0100754853968814	4698	275772	27370592	253648
ZAL2m_H2_vs_ZAL2m_H1	NW_005081621.1	1240001	1245000	0.0046167073829623	4698	41152	8913712	106448
ZAL2m_H2_vs_ZAL2m_H1	NW_005081621.1	1245001	1250000	0.0029894991665162	4947	28156	9418300	79940
ZAL2_vs_ZAL2m_H1	NW_005081621.1	1245001	1250000	0.0095200021579464	4947	275284	28916380	171980
ZAL2_vs_ZAL2m_H2	NW_005081621.1	1245001	1250000	0.0090650784820393	4947	139484	15386960	126832
ZAL2_vs_ZAL2m_H2	NW_005081621.1	1250001	1255000	0.0103884546285928	4252	136904	13178476	155796
ZAL2_vs_ZAL2m_H1	NW_005081621.1	1250001	1255000	0.0102223089752557	4252	252004	24652356	349404
ZAL2m_H2_vs_ZAL2m_H1	NW_005081621.1	1250001	1255000	0.004026899931237	4252	32256	8010132	153708
ZAL2m_H2_vs_ZAL2m_H1	NW_005081621.1	1255001	1260000	0.0030804922138997	4170	24464	7941588	64812
ZAL2_vs_ZAL2m_H2	NW_005081621.1	1255001	1260000	0.0081058249178788	4170	105240	12983256	93864
ZAL2_vs_ZAL2m_H1	NW_005081621.1	1255001	1260000	0.0085818820881655	4170	209236	24381132	138468
ZAL2_vs_ZAL2m_H2	NW_005081621.1	1260001	1265000	0.0133423464460368	4787	197890	14831724	180308
ZAL2_vs_ZAL2m_H1	NW_005081621.1	1260001	1265000	0.0132119710200694	4787	368076	27859280	288280
ZAL2m_H2_vs_ZAL2m_H1	NW_005081621.1	1260001	1265000	0.0064135101620871	4787	58072	9054636	136404
ZAL2_vs_ZAL2m_H1	NW_005081621.1	1265001	1270000	0.0162405628786468	3834	362676	22331492	212428
ZAL2_vs_ZAL2m_H2	NW_005081621.1	1265001	1270000	0.0167059396050508	3834	198284	11869072	154352
ZAL2m_H2_vs_ZAL2m_H1	NW_005081621.1	1265001	1270000	0.0038626479493531	3834	28066	7266000	95280
ZAL2_vs_ZAL2m_H2	NW_005081621.1	1270001	1275000	0.0136672432601641	4695	196296	14362516	401772
ZAL2_vs_ZAL2m_H1	NW_005081621.1	1270001	1275000	0.0139829034316727	4708	381504	27283604	399436
ZAL2m_H2_vs_ZAL2m_H1	NW_005081621.1	1270001	1275000	0.0070717691604552	4695	61768	8734448	304912
ZAL2_vs_ZAL2m_H1	NW_005081621.1	1275001	1280000	0.0195859444449965	4882	559712	28577228	128932
ZAL2m_H2_vs_ZAL2m_H1	NW_005081621.1	1275001	1280000	0.0027992104945243	4881	26044	9304052	69388
ZAL2_vs_ZAL2m_H2	NW_005081621.1	1275001	1280000	0.0219284463973793	4881	333580	15212204	97748
ZAL2m_H2_vs_ZAL2m_H1	NW_005081621.1	1280001	1285000	0.0012619521428918	2663	6344	5027132	85828
ZAL2_vs_ZAL2m_H1	NW_005081621.1	1280001	1285000	0.006062264785832	2663	93828	15477384	181056
ZAL2_vs_ZAL2m_H2	NW_005081621.1	1280001	1285000	0.0057322339626235	2663	47180	8230648	120520
ZAL2_vs_ZAL2m_H2	NW_005081621.1	1285001	1290000	0.008189248302988	3248	81308	9928628	257100
ZAL2_vs_ZAL2m_H1	NW_005081621.1	1285001	1290000	0.0053373612307357	3248	100340	18799552	298688
ZAL2m_H2_vs_ZAL2m_H1	NW_005081621.1	1285001	1290000	0.0053072836477679	3248	32072	6043016	193144
ZAL2_vs_ZAL2m_H2	NW_005081621.1	1290001	1295000	0.0086755792495812	4952	133780	15420296	109176
ZAL2_vs_ZAL2m_H1	NW_005081621.1	1290001	1295000	0.0091387081657995	4952	264760	28971272	146488
ZAL2m_H2_vs_ZAL2m_H1	NW_005081621.1	1290001	1295000	0.0005518789508793	4952	5212	9444100	63740
ZAL2_vs_ZAL2m_H2	NW_005081621.1	1295001	1300000	0.0116553711730873	4302	155976	13382328	108744
ZAL2_vs_ZAL2m_H1	NW_005081621.1	1295001	1300000	0.0117148363830452	4302	294284	25120624	175136
ZAL2m_H2_vs_ZAL2m_H1	NW_005081621.1	1295001	1300000	0.0003499345338955	4302	2864	8184388	75452
ZAL2m_H2_vs_ZAL2m_H1	NW_005081621.1	1300001	1305000	0.000484628666128	4920	4528	9343236	103164
ZAL2_vs_ZAL2m_H2	NW_005081621.1	1300001	1305000	0.0101336871002611	4920	155096	15304992	124128
ZAL2_vs_ZAL2m_H1	NW_005081621.1	1300001	1305000	0.0100858385842262	4920	289552	28708768	220832
ZAL2m_H2_vs_ZAL2m_H1	NW_005081621.1	1305001	1310000	0.0013145330877821	4587	11432	8696624	110416
ZAL2_vs_ZAL2m_H2	NW_005081621.1	1305001	1310000	0.0110525533169044	4587	157280	14230196	154636
ZAL2_vs_ZAL2m_H1	NW_005081621.1	1305001	1310000	0.0108160431713991	4587	289132	26731772	239788
ZAL2m_H2_vs_ZAL2m_H1	NW_005081621.1	1310001	1315000	0.0007940231204968	4513	6804	8569020	95940
ZAL2_vs_ZAL2m_H1	NW_005081621.1	1310001	1315000	0.0098452851232285	4513	259384	26346012	190428
ZAL2_vs_ZAL2m_H2	NW_005081621.1	1310001	1315000	0.0094046004447768	4513	131722	14006124	146644
ZAL2m_H2_vs_ZAL2m_H1	NW_005081621.1	1315001	1320000	0.0010932846717831	3712	7652	6999092	127948
ZAL2_vs_ZAL2m_H1	NW_005081621.1	1315001	1320000	0.0167302675509186	3712	360292	21535340	291220
ZAL2_vs_ZAL2m_H2	NW_005081621.1	1315001	1320000	0.0165590810864376	3712	190496	11504020	136812
ZAL2_vs_ZAL2m_H2	NW_005081621.1	1320001	1325000	0.0168099345995346	4880	255612	15206008	97672
ZAL2_vs_ZAL2m_H1	NW_005081621.1	1320001	1325000	0.0169362904277837	4880	482960	28516280	178120
ZAL2m_H2_vs_ZAL2m_H1	NW_005081621.1	1320001	1325000	0.0005473427841761	4880	5088	9295820	73780
ZAL2_vs_ZAL2m_H2	NW_005081621.1	1325001	1330000	0.0114500840047182	3703	132132	11539828	72780
ZAL2_vs_ZAL2m_H1	NW_005081621.1	1325001	1330000	0.0122253510908968	3703	264236	21613776	159864
ZAL2m_H2_vs_ZAL2m_H1	NW_005081621.1	1325001	1330000	0.0009517510972362	3703	6712	7052264	57496
ZAL2m_H2_vs_ZAL2m_H1	NW_005081621.1	1330001	1335000	2.447247611202276e-05	4816	224	9153140	93580
ZAL2_vs_ZAL2m_H1	NW_005081621.1	1330001	1335000	0.0167922811908077	4816	471600	28084332	233748
ZAL2_vs_ZAL2m_H2	NW_005081621.1	1330001	1335000	0.0169295681694644	4816	253648	14982544	120432
ZAL2_vs_ZAL2m_H2	NW_005081621.1	1335001	1340000	0.0127689036306287	4905	194608	15240776	141304
ZAL2_vs_ZAL2m_H1	NW_005081621.1	1335001	1340000	0.012924827118591	4905	370412	28658952	182448
ZAL2m_H2_vs_ZAL2m_H1	NW_005081621.1	1335001	1340000	9.441979038806532e-05	4905	880	9320080	97520
ZAL2_vs_ZAL2m_H2	NW_005081621.1	1340001	1345000	0.0123938150522433	3826	147568	11906584	91752
ZAL2_vs_ZAL2m_H1	NW_005081621.1	1340001	1345000	0.0123487812500839	3826	275792	22333540	163340
ZAL2m_H2_vs_ZAL2m_H1	NW_005081621.1	1340001	1345000	0.0001720372897696	3826	1252	7277492	68428
ZAL2m_H2_vs_ZAL2m_H1	NW_005081621.1	1345001	1350000	3.307926737585179e-05	4893	308	9310968	83592
ZAL2_vs_ZAL2m_H1	NW_005081621.1	1345001	1350000	0.0131125482511836	4893	374208	28538160	232680
ZAL2_vs_ZAL2m_H2	NW_005081621.1	1345001	1350000	0.013194121492966	4893	200756	15215564	128884
ZAL2_vs_ZAL2m_H2	NW_005081621.1	1350001	1355000	0.0123871256760685	4589	176746	14268524	122580
ZAL2_vs_ZAL2m_H1	NW_005081621.1	1350001	1355000	0.0122425295671679	4589	328166	26805408	177912
ZAL2m_H2_vs_ZAL2m_H1	NW_005081621.1	1350001	1355000	6.321315200014658e-05	4589	552	8732360	78520
ZAL2_vs_ZAL2m_H2	NW_005081621.1	1355001	1360000	0.0148737992351396	4345	200656	13490568	135352
ZAL2_vs_ZAL2m_H1	NW_005081621.1	1355001	1360000	0.0146971007379404	4345	371544	25280088	268512
ZAL2m_H2_vs_ZAL2m_H1	NW_005081621.1	1355001	1360000	4.520652821154711e-05	4345	372	8228900	113500
ZAL2m_H2_vs_ZAL2m_H1	NW_005081621.1	1360001	1365000	2.662988878585317e-05	4893	248	9312844	81716
ZAL2_vs_ZAL2m_H2	NW_005081621.1	1360001	1365000	0.0093318405327891	4893	142228	15241152	103296
ZAL2_vs_ZAL2m_H1	NW_005081621.1	1360001	1365000	0.0093336072657161	4893	266948	28600732	170108
ZAL2_vs_ZAL2m_H2	NW_005081621.1	1365001	1370000	0.0061681156000185	3070	58548	9492040	135480
ZAL2_vs_ZAL2m_H1	NW_005081621.1	1365001	1370000	0.0060805392245686	3070	108456	17836576	215024
ZAL2m_H2_vs_ZAL2m_H1	NW_005081621.1	1365001	1370000	3.865905543501447e-05	3070	224	5794244	100156
ZAL2m_H2_vs_ZAL2m_H1	NW_005081621.1	1370001	1375000	0.0001947748515003	4886	1804	9261976	119144
ZAL2_vs_ZAL2m_H2	NW_005081621.1	1370001	1375000	0.0136150954064051	4886	206516	15168164	154332
ZAL2_vs_ZAL2m_H1	NW_005081621.1	1370001	1375000	0.0139724380611582	4886	398152	28495528	234152
ZAL2_vs_ZAL2m_H2	NW_005081621.1	1375001	1380000	0.0068880596278684	3147	67026	9730752	138240
ZAL2m_H2_vs_ZAL2m_H1	NW_005081621.1	1375001	1380000	0.0004533617583959	3147	2688	5929040	113200
ZAL2_vs_ZAL2m_H1	NW_005081621.1	1375001	1380000	0.007734656901635	3147	141560	18302040	202320
ZAL2m_H2_vs_ZAL2m_H1	NW_005081621.1	1380001	1385000	0.0	3342	0	6295692	120948
ZAL2_vs_ZAL2m_H1	NW_005081621.1	1380001	1385000	0.0050743030312533	3342	98376	19387096	263864
ZAL2_vs_ZAL2m_H2	NW_005081621.1	1380001	1385000	0.004798370915781	3342	49408	10296828	183684
ZAL2_vs_ZAL2m_H2	NW_005081621.1	1385001	1390000	0.0097841832403784	4019	121902	12459088	166448
ZAL2_vs_ZAL2m_H1	NW_005081621.1	1385001	1390000	0.0113207709546053	4026	263092	23239760	433120
ZAL2m_H2_vs_ZAL2m_H1	NW_005081621.1	1385001	1390000	0.0038416020883912	4019	29020	7554140	175780
ZAL2_vs_ZAL2m_H2	NW_005081621.1	1390001	1395000	0.0190356674990355	4538	269400	14152380	78788
ZAL2_vs_ZAL2m_H1	NW_005081621.1	1390001	1395000	0.0190585085615483	4538	505716	26534920	148520
ZAL2m_H2_vs_ZAL2m_H1	NW_005081621.1	1390001	1395000	0.0057312840211228	4538	49608	8655652	57308
ZAL2_vs_ZAL2m_H2	NW_005081621.1	1395001	1400000	0.0143724034707078	4894	218628	15211652	148476
ZAL2_vs_ZAL2m_H1	NW_005081621.1	1395001	1400000	0.0161395350979716	4898	462492	28655844	144396
ZAL2m_H2_vs_ZAL2m_H1	NW_005081621.1	1395001	1400000	0.0051656804326348	4894	48020	9295968	108192
ZAL2m_H2_vs_ZAL2m_H1	NW_005081621.1	1400001	1405000	0.0006181403344412	4703	5516	8923540	106220
ZAL2_vs_ZAL2m_H1	NW_005081621.1	1400001	1405000	0.0198956801331341	4703	546308	27458624	195016
ZAL2_vs_ZAL2m_H2	NW_005081621.1	1400001	1405000	0.0198437986317337	4703	290220	14625224	123384
ZAL2_vs_ZAL2m_H2	NW_005081621.1	1405001	1410000	0.009627525505101	4036	120320	12497500	159396
ZAL2_vs_ZAL2m_H1	NW_005081621.1	1405001	1410000	0.0093399479000513	4036	218996	23447240	284440
ZAL2m_H2_vs_ZAL2m_H1	NW_005081621.1	1405001	1410000	0.0050591830947454	4036	38536	7617040	132080
ZAL2m_H2_vs_ZAL2m_H1	NW_005081621.1	1410001	1415000	0.0035829471669858	4926	33612	9381104	76816
ZAL2_vs_ZAL2m_H1	NW_005081621.1	1410001	1415000	0.01189716068441	4926	341504	28704664	260216
ZAL2_vs_ZAL2m_H2	NW_005081621.1	1410001	1415000	0.0101701317531099	4926	155944	15333528	114408
ZAL2_vs_ZAL2m_H2	NW_005081621.1	1415001	1420000	0.0118208895241243	3977	145892	12341880	129992
ZAL2_vs_ZAL2m_H1	NW_005081621.1	1415001	1420000	0.0122875614584989	3977	285044	23197768	186992
ZAL2m_H2_vs_ZAL2m_H1	NW_005081621.1	1415001	1420000	0.0020080438469769	3977	15140	7539676	96164
ZAL2m_H2_vs_ZAL2m_H1	NW_005081621.1	1420001	1425000	0.0006311107329612	4818	5756	9120428	132052
ZAL2_vs_ZAL2m_H2	NW_005081621.1	1420001	1425000	0.0102273269501002	4818	152608	14921592	190792
ZAL2_vs_ZAL2m_H1	NW_005081621.1	1420001	1425000	0.0100729604320689	4819	282356	28031084	304636
ZAL2_vs_ZAL2m_H2	NW_005081621.1	1425001	1430000	0.0072132670161249	4597	103322	14323884	92308
ZAL2_vs_ZAL2m_H1	NW_005081621.1	1425001	1430000	0.0076981935824521	4597	206448	26817720	212640
ZAL2m_H2_vs_ZAL2m_H1	NW_005081621.1	1425001	1430000	0.0029041703731218	4597	25426	8754996	71244
ZAL2m_H2_vs_ZAL2m_H1	NW_005081621.1	1430001	1435000	0.0041846762355243	4608	36124	8632448	216832
ZAL2_vs_ZAL2m_H1	NW_005081621.1	1430001	1435000	0.0144750365543347	4609	386008	26667152	433768
ZAL2_vs_ZAL2m_H2	NW_005081621.1	1430001	1435000	0.0141551846633909	4608	201068	14204548	249276
ZAL2_vs_ZAL2m_H2	NW_005081621.1	1435001	1440000	0.0142297376422675	4812	209584	14728592	374384
ZAL2_vs_ZAL2m_H1	NW_005081621.1	1435001	1440000	0.0147027159730103	4816	411076	27959188	358892
ZAL2m_H2_vs_ZAL2m_H1	NW_005081621.1	1435001	1440000	0.0062671665770146	4812	56204	8968008	278712
ZAL2m_H2_vs_ZAL2m_H1	NW_005081621.1	1440001	1445000	0.0055399460455857	4733	49072	8857848	229512
ZAL2_vs_ZAL2m_H1	NW_005081621.1	1440001	1445000	0.0124928013792229	4733	343184	27470540	359500
ZAL2_vs_ZAL2m_H2	NW_005081621.1	1440001	1445000	0.013834487986423	4733	199588	14426844	415844
ZAL2_vs_ZAL2m_H2	NW_005081621.1	1445001	1450000	0.0136016184782996	3878	161840	11898584	284776
ZAL2_vs_ZAL2m_H1	NW_005081621.1	1445001	1450000	0.0139419210298766	3885	313766	22505220	338580
ZAL2m_H2_vs_ZAL2m_H1	NW_005081621.1	1445001	1450000	0.0034014920607915	3878	24632	7241528	217672
ZAL2m_H2_vs_ZAL2m_H1	NW_005081621.1	1450001	1455000	0.0008257557476173	4308	6748	8171908	99452
ZAL2_vs_ZAL2m_H2	NW_005081621.1	1450001	1455000	0.0152901873962204	4308	204204	13355232	154656
ZAL2_vs_ZAL2m_H1	NW_005081621.1	1450001	1455000	0.0163741894678835	4308	410288	25056996	274044
ZAL2_vs_ZAL2m_H2	NW_005081621.1	1455001	1460000	0.0080825858576348	4159	104394	12915916	129844
ZAL2_vs_ZAL2m_H1	NW_005081621.1	1455001	1460000	0.0096912648065462	4160	234726	24220368	240432
ZAL2m_H2_vs_ZAL2m_H1	NW_005081621.1	1455001	1460000	0.0041205276549773	4159	32466	7879088	108112
ZAL2m_H2_vs_ZAL2m_H1	NW_005081621.1	1460001	1465000	0.0041864240658156	4505	35008	8362268	300772
ZAL2_vs_ZAL2m_H1	NW_005081621.1	1460001	1465000	0.0134840154262871	4512	352868	26169356	361204
ZAL2_vs_ZAL2m_H2	NW_005081621.1	1460001	1465000	0.0133024389450522	4505	183208	13772512	377120
ZAL2_vs_ZAL2m_H2	NW_005081621.1	1465001	1470000	0.0164699612662403	4526	231416	14050792	149016
ZAL2_vs_ZAL2m_H1	NW_005081621.1	1465001	1470000	0.0174974026072514	4528	461452	26372600	252040
ZAL2m_H2_vs_ZAL2m_H1	NW_005081621.1	1465001	1470000	0.0061863932002852	4526	53048	8574948	118812
ZAL2m_H2_vs_ZAL2m_H1	NW_005081621.1	1470001	1475000	0.0078982476989136	4574	67632	8562912	232608
ZAL2_vs_ZAL2m_H2	NW_005081621.1	1470001	1475000	0.0147388129916073	4574	206778	14029488	336528
ZAL2_vs_ZAL2m_H1	NW_005081621.1	1470001	1475000	0.0148806020436476	4581	396434	26640992	295288
ZAL2_vs_ZAL2m_H2	NW_005081621.1	1475001	1480000	0.0139029238233714	4853	208410	14990372	234908
ZAL2_vs_ZAL2m_H1	NW_005081621.1	1475001	1480000	0.0140347245881377	4855	397612	28330588	216812
ZAL2m_H2_vs_ZAL2m_H1	NW_005081621.1	1475001	1480000	0.0015329840517248	4853	14040	9158608	162992
ZAL2_vs_ZAL2m_H2	NW_005081621.1	1480001	1485000	0.0101153882581018	4876	152942	15119736	171400
ZAL2_vs_ZAL2m_H1	NW_005081621.1	1480001	1485000	0.0113299772214188	4876	321676	28391584	279296
ZAL2m_H2_vs_ZAL2m_H1	NW_005081621.1	1480001	1485000	0.0031113744620222	4876	28712	9228076	133844
ZAL2m_H2_vs_ZAL2m_H1	NW_005081621.1	1485001	1490000	0.0044813631746606	4836	40960	9140076	150804
ZAL2_vs_ZAL2m_H1	NW_005081621.1	1485001	1490000	0.0125986044452672	4839	355524	28219316	234004
ZAL2_vs_ZAL2m_H2	NW_005081621.1	1485001	1490000	0.0140632784819483	4836	210796	14989108	185996
ZAL2_vs_ZAL2m_H2	NW_005081621.1	1490001	1495000	0.0096120715696738	3579	105004	10924180	340332
ZAL2_vs_ZAL2m_H1	NW_005081621.1	1490001	1495000	0.0094257236595407	3592	196568	20854420	266540
ZAL2m_H2_vs_ZAL2m_H1	NW_005081621.1	1490001	1495000	0.0048849949567865	3579	32604	6674316	222324
ZAL2m_H2_vs_ZAL2m_H1	NW_005081621.1	1495001	1500000	0.0026620311980836	4890	24484	9197488	206672
ZAL2_vs_ZAL2m_H2	NW_005081621.1	1495001	1500000	0.0099903723582779	4890	150380	15052492	307636
ZAL2_vs_ZAL2m_H1	NW_005081621.1	1495001	1500000	0.0089982791851087	4898	257208	28584132	216108
ZAL2m_H2_vs_ZAL2m_H1	NW_005081621.1	1500001	1505000	0.0047057574561676	4562	40780	8665980	94980
ZAL2_vs_ZAL2m_H1	NW_005081621.1	1500001	1505000	0.0135555475996569	4563	360456	26591032	239408
ZAL2_vs_ZAL2m_H2	NW_005081621.1	1500001	1505000	0.0129829180584148	4562	184300	14195576	113992
ZAL2_vs_ZAL2m_H2	NW_005081621.1	1505001	1510000	0.0122839834164941	4544	172372	14032256	255360
ZAL2_vs_ZAL2m_H1	NW_005081621.1	1505001	1510000	0.0113619589232514	4556	301108	26501416	287864
ZAL2m_H2_vs_ZAL2m_H1	NW_005081621.1	1505001	1510000	0.0042426415232961	4544	36496	8602188	145332
ZAL2_vs_ZAL2m_H2	NW_005081621.1	1510001	1515000	0.0147075980098252	4763	217340	14777396	162508
ZAL2_vs_ZAL2m_H1	NW_005081621.1	1510001	1515000	0.0152515490950442	4764	424034	27802684	209636
ZAL2m_H2_vs_ZAL2m_H1	NW_005081621.1	1510001	1515000	0.0048241469117562	4763	43492	9015480	131400
ZAL2m_H2_vs_ZAL2m_H1	NW_005081621.1	1515001	1520000	0.0046393458302505	3873	33760	7276888	163112
ZAL2_vs_ZAL2m_H2	NW_005081621.1	1515001	1520000	0.0148596854236916	3873	178016	11979796	172204
ZAL2_vs_ZAL2m_H1	NW_005081621.1	1515001	1520000	0.0146614944734752	3875	330168	22519396	265604
ZAL2m_H2_vs_ZAL2m_H1	NW_005081621.1	1520001	1525000	0.0046614359498699	4902	43256	9279544	134216
ZAL2_vs_ZAL2m_H2	NW_005081621.1	1520001	1525000	0.0111298836772391	4902	169432	15223160	152648
ZAL2_vs_ZAL2m_H1	NW_005081621.1	1520001	1525000	0.0131187846523258	4903	374466	28544260	285380
ZAL2_vs_ZAL2m_H1	NW_005081621.1	1525001	1530000	0.0119389630170818	4530	315320	26411004	225396
ZAL2m_H2_vs_ZAL2m_H1	NW_005081621.1	1525001	1530000	0.0062765924783236	4528	53968	8598296	99304
ZAL2_vs_ZAL2m_H2	NW_005081621.1	1525001	1530000	0.0102751676285968	4528	144404	14053688	152392
ZAL2_vs_ZAL2m_H2	NW_005081621.1	1530001	1535000	0.0104945897415961	4912	160352	15279492	127676
ZAL2_vs_ZAL2m_H1	NW_005081621.1	1530001	1535000	0.0101419256619138	4913	291200	28712496	175944
ZAL2m_H2_vs_ZAL2m_H1	NW_005081621.1	1530001	1535000	0.0043831716340614	4912	40964	9345744	87216
ZAL2_vs_ZAL2m_H2	NW_005081621.1	1535001	1540000	0.0132557177538574	4557	187656	14156608	134144
ZAL2m_H2_vs_ZAL2m_H1	NW_005081621.1	1535001	1540000	0.0025286654749967	4557	21808	8624312	125128
ZAL2_vs_ZAL2m_H1	NW_005081621.1	1535001	1540000	0.0147801132182298	4557	392200	26535656	259504
ZAL2_vs_ZAL2m_H2	NW_005081621.1	1540001	1545000	0.0093129252284421	4792	138918	14916688	111024
ZAL2_vs_ZAL2m_H1	NW_005081621.1	1540001	1545000	0.0094029833674334	4792	263062	27976440	200520
ZAL2m_H2_vs_ZAL2m_H1	NW_005081621.1	1540001	1545000	0.0020571597147896	4792	18744	9111592	89048
ZAL2_vs_ZAL2m_H2	NW_005081621.1	1545001	1550000	0.0195163928322213	3305	198128	10151876	212604
ZAL2_vs_ZAL2m_H1	NW_005081621.1	1545001	1550000	0.0191352455442489	3305	365136	19081856	351544
ZAL2m_H2_vs_ZAL2m_H1	NW_005081621.1	1545001	1550000	0.0019686146213906	3305	12184	6189124	156476
ZAL2_vs_ZAL2m_H2	NW_005081621.1	1550001	1555000	0.0127004959557392	4486	176778	13918984	149112
ZAL2_vs_ZAL2m_H1	NW_005081621.1	1550001	1555000	0.0132721902261693	4486	347424	26176840	200840
ZAL2m_H2_vs_ZAL2m_H1	NW_005081621.1	1550001	1555000	0.0046769715233806	4486	39780	8505504	107616
ZAL2_vs_ZAL2m_H2	NW_005081621.1	1555001	1560000	0.0127585784619368	4636	182116	14274004	264492
ZAL2_vs_ZAL2m_H1	NW_005081621.1	1555001	1560000	0.0142986866540381	4636	384210	26870300	389380
ZAL2m_H2_vs_ZAL2m_H1	NW_005081621.1	1555001	1560000	0.0057162573778245	4636	50032	8752580	148540
ZAL2m_H2_vs_ZAL2m_H1	NW_005081621.1	1560001	1565000	0.0054504034483892	4874	50396	9246288	111792
ZAL2_vs_ZAL2m_H2	NW_005081621.1	1560001	1565000	0.014993926671435	4874	226736	15121856	163008
ZAL2_vs_ZAL2m_H1	NW_005081621.1	1560001	1565000	0.0138690294112476	4874	394456	28441500	217620
ZAL2m_H2_vs_ZAL2m_H1	NW_005081621.1	1565001	1570000	0.0034334876927734	4644	30260	8813196	103284
ZAL2_vs_ZAL2m_H2	NW_005081621.1	1565001	1570000	0.0159054026462735	4644	228716	14379768	183816
ZAL2_vs_ZAL2m_H1	NW_005081621.1	1565001	1570000	0.01518142057803	4644	409564	26977976	328744
ZAL2m_H2_vs_ZAL2m_H1	NW_005081621.1	1570001	1575000	0.009164461827524	4506	77436	8449596	201924
ZAL2_vs_ZAL2m_H2	NW_005081621.1	1570001	1575000	0.014429460169555	4506	199404	13819228	311588
ZAL2_vs_ZAL2m_H1	NW_005081621.1	1570001	1575000	0.0143188068751702	4506	376316	26281240	214040
ZAL2_vs_ZAL2m_H2	NW_005081621.1	1575001	1580000	0.0058933000139669	3417	62448	10596440	119272
ZAL2_vs_ZAL2m_H1	NW_005081621.1	1575001	1580000	0.0065296420076113	3417	130028	19913496	178464
ZAL2m_H2_vs_ZAL2m_H1	NW_005081621.1	1575001	1580000	0.0030542788275319	3417	19808	6485328	75312
ZAL2_vs_ZAL2m_H2	NW_005081621.1	1580001	1585000	0.0080718987183824	4293	107644	13335648	127200
ZAL2_vs_ZAL2m_H1	NW_005081621.1	1580001	1585000	0.0083502933413224	4293	208708	24994092	248748
ZAL2m_H2_vs_ZAL2m_H1	NW_005081621.1	1580001	1585000	0.001817008876156	4293	14770	8128744	113816
ZAL2_vs_ZAL2m_H2	NW_005081621.1	1585001	1590000	0.0131811317341083	4467	183012	13884392	124120
ZAL2_vs_ZAL2m_H1	NW_005081621.1	1585001	1590000	0.0135750751408482	4467	353284	26024460	241500
ZAL2m_H2_vs_ZAL2m_H1	NW_005081621.1	1585001	1590000	0.0026583179152626	4467	22506	8466256	110384
ZAL2_vs_ZAL2m_H1	NW_005081621.1	1590001	1595000	0.01050863785034	4891	298814	28435084	323996
ZAL2m_H2_vs_ZAL2m_H1	NW_005081621.1	1590001	1595000	0.0047745989432094	4891	44132	9243080	147640
ZAL2_vs_ZAL2m_H2	NW_005081621.1	1590001	1595000	0.0098932665240876	4891	149804	15142016	196160
ZAL2_vs_ZAL2m_H2	NW_005081621.1	1595001	1600000	0.0118726084794473	4294	158056	13312660	153324
ZAL2_vs_ZAL2m_H1	NW_005081621.1	1595001	1600000	0.0117786597004961	4294	293872	24949528	299192
ZAL2m_H2_vs_ZAL2m_H1	NW_005081621.1	1595001	1600000	0.0009438164956009	4294	7644	8099032	145448
ZAL2m_H2_vs_ZAL2m_H1	NW_005081621.1	1600001	1605000	0.0039597231894443	4412	32956	8322804	148236
ZAL2_vs_ZAL2m_H2	NW_005081621.1	1600001	1605000	0.0085921389373133	4412	117264	13647824	188208
ZAL2_vs_ZAL2m_H1	NW_005081621.1	1600001	1605000	0.0087390157959465	4412	223774	25606316	336244
ZAL2_vs_ZAL2m_H2	NW_005081621.1	1605001	1610000	0.0083852570981879	4792	124860	14890420	137292
ZAL2_vs_ZAL2m_H1	NW_005081621.1	1605001	1610000	0.0092362613962461	4792	257732	27904364	272596
ZAL2m_H2_vs_ZAL2m_H1	NW_005081621.1	1605001	1610000	0.0034456527392013	4792	31272	9075784	124856
ZAL2_vs_ZAL2m_H1	NW_005081621.1	1610001	1615000	0.0127646803807425	4440	329888	25843812	263388
ZAL2m_H2_vs_ZAL2m_H1	NW_005081621.1	1610001	1615000	0.0061788661252022	4440	51896	8398952	125848
ZAL2_vs_ZAL2m_H2	NW_005081621.1	1610001	1615000	0.0122630427091025	4440	168862	13769992	153848
ZAL2_vs_ZAL2m_H2	NW_005081621.1	1615001	1620000	0.0118751565312046	3491	126504	10652828	294948
ZAL2_vs_ZAL2m_H1	NW_005081621.1	1615001	1620000	0.0123805632130226	3491	249292	20135756	391324
ZAL2m_H2_vs_ZAL2m_H1	NW_005081621.1	1615001	1620000	0.0049158430723554	3491	31724	6453420	249300
ZAL2m_H2_vs_ZAL2m_H1	NW_005081621.1	1620001	1625000	0.0043671893827844	3059	25080	5742824	130456
ZAL2_vs_ZAL2m_H1	NW_005081621.1	1620001	1625000	0.0119729296482105	3059	212030	17709116	277804
ZAL2_vs_ZAL2m_H2	NW_005081621.1	1620001	1625000	0.0111831052701449	3059	105468	9431012	162012
ZAL2_vs_ZAL2m_H1	NW_005081621.1	1625001	1630000	0.0129974615937763	4286	325202	25020424	181256
ZAL2_vs_ZAL2m_H2	NW_005081621.1	1625001	1630000	0.0117658981885336	4286	156730	13320700	120196
ZAL2m_H2_vs_ZAL2m_H1	NW_005081621.1	1625001	1630000	0.003167848258003	4286	25768	8134228	94892
ZAL2_vs_ZAL2m_H2	NW_005081621.1	1630001	1635000	0.0130144514077261	4430	178096	13684480	208000
ZAL2_vs_ZAL2m_H1	NW_005081621.1	1630001	1635000	0.0129703769496813	4430	333004	25674196	374204
ZAL2m_H2_vs_ZAL2m_H1	NW_005081621.1	1630001	1635000	0.0052850586611953	4430	43986	8322708	182892
ZAL2m_H2_vs_ZAL2m_H1	NW_005081621.1	1635001	1640000	0.0018649847447632	4157	14548	7800600	180840
ZAL2_vs_ZAL2m_H1	NW_005081621.1	1635001	1640000	0.0106865087315877	4157	257722	24116576	326584
ZAL2_vs_ZAL2m_H2	NW_005081621.1	1635001	1640000	0.0092473508400995	4157	118264	12788960	247392
ZAL2m_H2_vs_ZAL2m_H1	NW_005081621.1	1640001	1645000	0.0025965395295848	4439	21880	8426600	96280
ZAL2_vs_ZAL2m_H1	NW_005081621.1	1640001	1645000	0.0097623646719768	4439	252456	25860128	241192
ZAL2_vs_ZAL2m_H2	NW_005081621.1	1640001	1645000	0.0093111037653773	4439	128558	13806956	113748
ZAL2m_H2_vs_ZAL2m_H1	NW_005081621.1	1645001	1650000	0.0023852212848005	4596	20748	8698564	125756
ZAL2_vs_ZAL2m_H1	NW_005081621.1	1645001	1650000	0.0168483645696772	4596	451712	26810436	214044
ZAL2_vs_ZAL2m_H2	NW_005081621.1	1645001	1650000	0.0163408323685093	4596	233104	14265124	147932
ZAL2_vs_ZAL2m_H2	NW_005081621.1	1650001	1655000	0.0149620524026447	4868	226996	15171448	94600
ZAL2m_H2_vs_ZAL2m_H1	NW_005081621.1	1650001	1655000	0.0046352925750781	4868	42988	9274064	72496
ZAL2_vs_ZAL2m_H1	NW_005081621.1	1650001	1655000	0.0149510133320887	4868	425408	28453456	170384
ZAL2_vs_ZAL2m_H2	NW_005081621.1	1655001	1660000	0.0196661361986488	4351	266136	13532704	112032
ZAL2_vs_ZAL2m_H1	NW_005081621.1	1655001	1660000	0.0209112408397647	4351	530358	25362340	221540
ZAL2m_H2_vs_ZAL2m_H1	NW_005081621.1	1655001	1660000	0.0031730642318651	4351	26156	8243136	110784
ZAL2_vs_ZAL2m_H1	NW_005081621.1	1660001	1665000	0.0080288903778234	4180	195132	24303732	274668
ZAL2_vs_ZAL2m_H2	NW_005081621.1	1660001	1665000	0.0077630576826584	4180	100380	12930472	178008
ZAL2m_H2_vs_ZAL2m_H1	NW_005081621.1	1660001	1665000	0.0006955118391121	4180	5506	7916472	109128
ZAL2_vs_ZAL2m_H1	NW_005081621.1	1665001	1670000	0.0142892688248065	4541	376732	26364680	336400
ZAL2m_H2_vs_ZAL2m_H1	NW_005081621.1	1665001	1670000	0.0009296567521994	4541	7948	8549392	169328
ZAL2_vs_ZAL2m_H2	NW_005081621.1	1665001	1670000	0.014409176806247	4541	202580	14059096	181480
ZAL2_vs_ZAL2m_H2	NW_005081621.1	1670001	1675000	0.0139516878246187	4497	195048	13980244	122348
ZAL2_vs_ZAL2m_H1	NW_005081621.1	1670001	1675000	0.0140876248494722	4497	369112	26201152	241208
ZAL2m_H2_vs_ZAL2m_H1	NW_005081621.1	1670001	1675000	0.0005744598436156	4497	4900	8529752	104488
ZAL2_vs_ZAL2m_H2	NW_005081621.1	1675001	1680000	0.0129164218912811	4506	180732	13992420	138396
ZAL2m_H2_vs_ZAL2m_H1	NW_005081621.1	1675001	1680000	0.0004265075121034	4506	3644	8543812	107708
ZAL2_vs_ZAL2m_H1	NW_005081621.1	1675001	1680000	0.012941722435726	4506	340338	26297736	197544
ZAL2_vs_ZAL2m_H1	NW_005081621.1	1680001	1685000	0.0090482802397297	4781	252478	27903424	208856
ZAL2_vs_ZAL2m_H2	NW_005081621.1	1680001	1685000	0.0090714331195902	4781	135058	14888276	104940
ZAL2m_H2_vs_ZAL2m_H1	NW_005081621.1	1680001	1685000	0.0003599273816843	4781	3276	9101836	77684
ZAL2m_H2_vs_ZAL2m_H1	NW_005081621.1	1685001	1690000	0.0003295017885546	4442	2780	8436980	91660
ZAL2_vs_ZAL2m_H2	NW_005081621.1	1685001	1690000	0.00993073854365	4442	137152	13810856	119256
ZAL2_vs_ZAL2m_H1	NW_005081621.1	1685001	1690000	0.0100830575417775	4442	261468	25931420	187540
ZAL2_vs_ZAL2m_H2	NW_005081621.1	1690001	1695000	0.0122509803543392	4795	182936	14932356	104764
ZAL2m_H2_vs_ZAL2m_H1	NW_005081621.1	1690001	1695000	0.0003294125068116	4795	3008	9131408	74992
ZAL2_vs_ZAL2m_H1	NW_005081621.1	1690001	1695000	0.0124029159373448	4795	347888	28048888	145712
ZAL2_vs_ZAL2m_H2	NW_005081621.1	1695001	1700000	0.0172454744909914	4839	259640	15055544	119560
ZAL2_vs_ZAL2m_H1	NW_005081621.1	1695001	1700000	0.0172214161859938	4839	486660	28259000	194320
ZAL2m_H2_vs_ZAL2m_H1	NW_005081621.1	1695001	1700000	5.6572679138476426e-05	4839	520	9191716	99164
ZAL2_vs_ZAL2m_H2	NW_005081621.1	1700001	1705000	0.0149061580053276	4870	225732	15143540	128780
ZAL2_vs_ZAL2m_H1	NW_005081621.1	1700001	1705000	0.0150092867353782	4870	426614	28423336	212264
ZAL2m_H2_vs_ZAL2m_H1	NW_005081621.1	1700001	1705000	1.6010842369362345e-05	4870	148	9243736	106664
ZAL2m_H2_vs_ZAL2m_H1	NW_005081621.1	1705001	1710000	5.7557001780197366e-05	3608	396	6880136	47224
ZAL2_vs_ZAL2m_H1	NW_005081621.1	1705001	1710000	0.0216206296145749	3608	456160	21098368	116672
ZAL2_vs_ZAL2m_H2	NW_005081621.1	1705001	1710000	0.0214407203530719	3608	241428	11260256	54432
ZAL2_vs_ZAL2m_H2	NW_005081621.1	1710001	1715000	0.0166917833727405	4164	215852	12931632	126672
ZAL2_vs_ZAL2m_H1	NW_005081621.1	1710001	1715000	0.0167612284406085	4164	406308	24240944	243376
ZAL2m_H2_vs_ZAL2m_H1	NW_005081621.1	1710001	1715000	7.857617935241061e-05	4164	620	7890432	104448
ZAL2m_H2_vs_ZAL2m_H1	NW_005081621.1	1715001	1720000	0.0001216366780254	4658	1076	8846016	97344
ZAL2_vs_ZAL2m_H1	NW_005081621.1	1715001	1720000	0.0120697530555763	4658	327552	27138252	250788
ZAL2_vs_ZAL2m_H2	NW_005081621.1	1715001	1720000	0.0119572362596501	4658	172876	14457856	149632
ZAL2_vs_ZAL2m_H2	NW_005081621.1	1720001	1725000	0.0139239573923913	4639	201128	14444744	103160
ZAL2_vs_ZAL2m_H1	NW_005081621.1	1720001	1725000	0.0140620067677003	4639	381320	27117040	160280
ZAL2m_H2_vs_ZAL2m_H1	NW_005081621.1	1720001	1725000	9.974917616248596e-05	4639	880	8822128	84752
ZAL2m_H2_vs_ZAL2m_H1	NW_005081621.1	1725001	1730000	9.100782060538402e-06	3469	60	6592840	67640
ZAL2_vs_ZAL2m_H1	NW_005081621.1	1725001	1730000	0.0162174390323584	3469	328620	20263372	134348
ZAL2_vs_ZAL2m_H2	NW_005081621.1	1725001	1730000	0.0159751145654879	3469	172586	10803428	75356
ZAL2_vs_ZAL2m_H2	NW_005081621.1	1730001	1735000	0.0099633042929128	1091	33700	3382412	38964
ZAL2_vs_ZAL2m_H1	NW_005081621.1	1730001	1735000	0.0100020644875413	1091	63564	6355088	59992
ZAL2m_H2_vs_ZAL2m_H1	NW_005081621.1	1730001	1735000	0.0	1091	0	2065956	28764
ZAL2m_H2_vs_ZAL2m_H1	NW_005081621.1	1735001	1740000	0.0011648545459201	4717	10372	8904116	152524
ZAL2_vs_ZAL2m_H2	NW_005081621.1	1735001	1740000	0.0258615999503513	4717	378376	14630804	161708
ZAL2_vs_ZAL2m_H1	NW_005081621.1	1735001	1740000	0.0255555777470627	4717	701192	27437924	298036
ZAL2_vs_ZAL2m_H2	NW_005081621.1	1740001	1745000	0.0169746424742038	4528	238924	14075348	124460
ZAL2_vs_ZAL2m_H1	NW_005081621.1	1740001	1745000	0.0171760028649075	4528	454876	26483228	141412
ZAL2m_H2_vs_ZAL2m_H1	NW_005081621.1	1740001	1745000	0.0011611445727173	4528	10000	8612192	81568
ZAL2m_H2_vs_ZAL2m_H1	NW_005081621.1	1745001	1750000	0.0001592246513468	4748	1436	9018704	97456
ZAL2_vs_ZAL2m_H2	NW_005081621.1	1745001	1750000	0.0133697818763917	4748	197844	14797848	91880
ZAL2_vs_ZAL2m_H1	NW_005081621.1	1745001	1750000	0.0132034932326665	4748	365836	27707516	210724
ZAL2_vs_ZAL2m_H2	NW_005081621.1	1750001	1755000	0.0164628499921789	4121	210494	12786000	137456
ZAL2_vs_ZAL2m_H1	NW_005081621.1	1750001	1755000	0.0167290229970057	4121	402672	24070264	161216
ZAL2m_H2_vs_ZAL2m_H1	NW_005081621.1	1750001	1755000	0.0003202339242314	4121	2504	7819284	93036
ZAL2m_H2_vs_ZAL2m_H1	NW_005081621.1	1755001	1760000	0.0004754861984601	4577	4128	8681640	106200
ZAL2_vs_ZAL2m_H1	NW_005081621.1	1755001	1760000	0.0149380474729517	4577	399002	26710452	202308
ZAL2_vs_ZAL2m_H2	NW_005081621.1	1755001	1760000	0.0150850932702577	4577	214516	14220396	133076
ZAL2_vs_ZAL2m_H2	NW_005081621.1	1760001	1765000	0.0160392898058739	4863	243044	15153040	97328
ZAL2_vs_ZAL2m_H1	NW_005081621.1	1760001	1765000	0.0166043564507793	4863	472698	28468312	126128
ZAL2m_H2_vs_ZAL2m_H1	NW_005081621.1	1760001	1765000	0.0010965248365033	4863	10160	9265636	71324
ZAL2m_H2_vs_ZAL2m_H1	NW_005081621.1	1765001	1770000	0.0005278439026097	3872	3860	7312768	121472
ZAL2_vs_ZAL2m_H1	NW_005081621.1	1765001	1770000	0.0090294622572214	3872	202980	22479744	287616
ZAL2_vs_ZAL2m_H2	NW_005081621.1	1765001	1770000	0.0089626397192877	3872	107524	11996912	145680
ZAL2_vs_ZAL2m_H2	NW_005081621.1	1770001	1775000	0.0122253482230698	4482	169992	13904880	150672
ZAL2_vs_ZAL2m_H1	NW_005081621.1	1770001	1775000	0.0124429503762323	4482	325460	26156176	197984
ZAL2m_H2_vs_ZAL2m_H1	NW_005081621.1	1770001	1775000	0.0015855736797592	4482	13476	8499132	106308
ZAL2m_H2_vs_ZAL2m_H1	NW_005081621.1	1775001	1780000	0.0010947364075962	4894	10184	9302696	93784
ZAL2_vs_ZAL2m_H1	NW_005081621.1	1775001	1780000	0.0179172025326323	4894	512072	28579908	196812
ZAL2_vs_ZAL2m_H2	NW_005081621.1	1775001	1780000	0.0175933115493099	4894	267636	15212372	135212
ZAL2_vs_ZAL2m_H2	NW_005081621.1	1780001	1785000	0.0149876780874753	4904	228332	15234648	144296
ZAL2_vs_ZAL2m_H1	NW_005081621.1	1780001	1785000	0.0158190517745148	4904	453046	28639264	196256
ZAL2m_H2_vs_ZAL2m_H1	NW_005081621.1	1780001	1785000	0.0010493021947439	4904	9788	9328104	87576
ZAL2m_H2_vs_ZAL2m_H1	NW_005081621.1	1785001	1790000	0.0010584897101161	4285	8568	8094552	132648
ZAL2_vs_ZAL2m_H1	NW_005081621.1	1785001	1790000	0.0160533169216796	4285	400448	24944876	250924
ZAL2_vs_ZAL2m_H2	NW_005081621.1	1785001	1790000	0.0155763127383442	4285	207052	13292748	145012
ZAL2_vs_ZAL2m_H2	NW_005081621.1	1790001	1795000	0.0178226928858694	4666	257086	14424644	207932
ZAL2_vs_ZAL2m_H1	NW_005081621.1	1790001	1795000	0.0188263250082679	4666	510284	27104812	331268
ZAL2m_H2_vs_ZAL2m_H1	NW_005081621.1	1790001	1795000	0.001271222145045	4666	11164	8782100	176620
ZAL2m_H2_vs_ZAL2m_H1	NW_005081621.1	1795001	1800000	0.0004799400336743	4811	4400	9167812	69308
ZAL2_vs_ZAL2m_H1	NW_005081621.1	1795001	1800000	0.0203501820831955	4811	572540	28134392	154288
ZAL2_vs_ZAL2m_H2	NW_005081621.1	1795001	1800000	0.0199796321354543	4811	299618	14996172	91124
ZAL2m_H2_vs_ZAL2m_H1	NW_005081621.1	1800001	1805000	0.0010393544488743	4723	9316	8963256	104904
ZAL2_vs_ZAL2m_H2	NW_005081621.1	1800001	1805000	0.0173231216102258	4723	254396	14685344	125984
ZAL2_vs_ZAL2m_H1	NW_005081621.1	1800001	1805000	0.0172331019365857	4723	475116	27569964	201276
ZAL2_vs_ZAL2m_H2	NW_005081621.1	1805001	1810000	0.0147662929812475	4382	200880	13603956	137996
ZAL2_vs_ZAL2m_H1	NW_005081621.1	1805001	1810000	0.0150359077334222	4382	383622	25513724	252436
ZAL2m_H2_vs_ZAL2m_H1	NW_005081621.1	1805001	1810000	0.0003913542010645	4382	3252	8309608	103832
ZAL2_vs_ZAL2m_H1	NW_005081621.1	1810001	1815000	0.0155444205040837	4794	434308	27939800	248920
ZAL2_vs_ZAL2m_H2	NW_005081621.1	1810001	1815000	0.0152741099870338	4794	227260	14878772	155212
ZAL2m_H2_vs_ZAL2m_H1	NW_005081621.1	1810001	1815000	6.997651165769075e-05	4794	636	9088764	115716
ZAL2m_H2_vs_ZAL2m_H1	NW_005081621.1	1815001	1820000	9.29524656727413e-05	4853	856	9209008	108752
ZAL2_vs_ZAL2m_H1	NW_005081621.1	1815001	1820000	0.016407556014322	4853	464716	28323292	212348
ZAL2_vs_ZAL2m_H2	NW_005081621.1	1815001	1820000	0.0162350087024642	4853	244874	15083084	135924
ZAL2_vs_ZAL2m_H2	NW_005081621.1	1820001	1825000	0.0204350617774828	4788	304256	14888920	126248
ZAL2_vs_ZAL2m_H1	NW_005081621.1	1820001	1825000	0.0210037643273689	4788	586916	27943372	210068
ZAL2m_H2_vs_ZAL2m_H1	NW_005081621.1	1820001	1825000	6.64596295161739e-05	4788	604	9088224	104736
ZAL2_vs_ZAL2m_H2	NW_005081621.1	1825001	1830000	0.0134381297991203	4877	204010	15181428	112844
ZAL2_vs_ZAL2m_H1	NW_005081621.1	1825001	1830000	0.0131273435282097	4877	373440	28447492	229268
ZAL2m_H2_vs_ZAL2m_H1	NW_005081621.1	1825001	1830000	0.0009503412736081	4877	8818	9278772	85068
ZAL2m_H2_vs_ZAL2m_H1	NW_005081621.1	1830001	1835000	0.0011913833521841	4524	10150	8519508	166572
ZAL2_vs_ZAL2m_H2	NW_005081621.1	1830001	1835000	0.0107508095304381	4524	150758	14022944	164320
ZAL2_vs_ZAL2m_H1	NW_005081621.1	1830001	1835000	0.011010506474601	4524	288658	26216596	384524
ZAL2_vs_ZAL2m_H1	NW_005081621.1	1835001	1840000	0.0148653085339763	4796	415648	27960940	239540
ZAL2m_H2_vs_ZAL2m_H1	NW_005081621.1	1835001	1840000	0.0010305735354327	4796	9404	9125016	83304
ZAL2_vs_ZAL2m_H2	NW_005081621.1	1835001	1840000	0.0147505691192972	4796	219994	14914272	125984
ZAL2_vs_ZAL2m_H2	NW_005081621.1	1840001	1845000	0.0183983113907804	4820	276032	15003116	112404
ZAL2_vs_ZAL2m_H1	NW_005081621.1	1840001	1845000	0.0184154160952152	4820	517276	28089292	252308
ZAL2m_H2_vs_ZAL2m_H1	NW_005081621.1	1840001	1845000	0.0002598000282068	4820	2380	9160892	93508
ZAL2_vs_ZAL2m_H2	NW_005081621.1	1845001	1850000	0.0161118596396312	1486	74332	4613496	46600
ZAL2_vs_ZAL2m_H1	NW_005081621.1	1845001	1850000	0.016291224872234	1486	141496	8685412	52268
ZAL2m_H2_vs_ZAL2m_H1	NW_005081621.1	1845001	1850000	0.0002610610428821	1486	736	2819264	33856
ZAL2_vs_ZAL2m_H2	NW_005081621.1	1850001	1855000	0.0143745666763147	4789	213550	14856100	162204
ZAL2_vs_ZAL2m_H1	NW_005081621.1	1850001	1855000	0.0149028645871326	4789	416766	27965496	193824
ZAL2m_H2_vs_ZAL2m_H1	NW_005081621.1	1850001	1855000	0.0006181209299706	4789	5620	9092072	102808
ZAL2_vs_ZAL2m_H2	NW_005081621.1	1855001	1860000	0.0107072282070516	4960	165520	15458716	95844
ZAL2_vs_ZAL2m_H1	NW_005081621.1	1855001	1860000	0.0109107125202029	4960	316500	29008188	156612
ZAL2m_H2_vs_ZAL2m_H1	NW_005081621.1	1855001	1860000	0.0006397514688085	4960	6056	9466176	57024
ZAL2m_H2_vs_ZAL2m_H1	NW_005081621.1	1860001	1865000	0.0004159106465737	4846	3828	9203900	100420
ZAL2_vs_ZAL2m_H2	NW_005081621.1	1860001	1865000	0.010500728338893	4846	158072	15053432	143624
ZAL2_vs_ZAL2m_H1	NW_005081621.1	1860001	1865000	0.0108519373859179	4846	306656	28258180	236300
ZAL2_vs_ZAL2m_H2	NW_005081621.1	1865001	1870000	0.0138013283032459	4926	210896	15280848	167088
ZAL2_vs_ZAL2m_H1	NW_005081621.1	1865001	1870000	0.0141439607329112	4926	405728	28685600	279280
ZAL2m_H2_vs_ZAL2m_H1	NW_005081621.1	1865001	1870000	0.00072391242463	4926	6744	9316044	141876
ZAL2_vs_ZAL2m_H1	NW_005081621.1	1870001	1875000	0.0128231226267041	4899	367626	28668992	137128
ZAL2m_H2_vs_ZAL2m_H1	NW_005081621.1	1870001	1875000	0.0008201819071507	4899	7670	9351584	54496
ZAL2_vs_ZAL2m_H2	NW_005081621.1	1870001	1875000	0.0127758669693484	4899	195264	15283816	79448
ZAL2_vs_ZAL2m_H1	NW_005081621.1	1875001	1880000	0.0094968647622205	3335	184204	19396296	213504
ZAL2_vs_ZAL2m_H2	NW_005081621.1	1875001	1880000	0.0096519284170837	3335	100020	10362696	95864
ZAL2m_H2_vs_ZAL2m_H1	NW_005081621.1	1875001	1880000	0.0004950104337339	3335	3136	6335220	67980
ZAL2m_H2_vs_ZAL2m_H1	NW_005081621.1	1880001	1885000	0.0005158748980785	4660	4568	8854860	92340
ZAL2_vs_ZAL2m_H1	NW_005081621.1	1880001	1885000	0.0118763590094876	4660	323102	27205476	195324
ZAL2_vs_ZAL2m_H2	NW_005081621.1	1880001	1885000	0.0118760439723141	4660	171974	14480748	133012
ZAL2_vs_ZAL2m_H2	NW_005081621.1	1885001	1890000	0.0126042393937804	4793	187390	14867220	163628
ZAL2_vs_ZAL2m_H1	NW_005081621.1	1885001	1890000	0.0126831933997048	4793	353896	27902752	280088
ZAL2m_H2_vs_ZAL2m_H1	NW_005081621.1	1885001	1890000	0.0008971096613438	4793	8134	9066896	135664
ZAL2_vs_ZAL2m_H1	NW_005081621.1	1890001	1895000	0.0164363655593934	4779	457504	27834864	265656
ZAL2m_H2_vs_ZAL2m_H1	NW_005081621.1	1890001	1895000	0.000339245049625	4779	3076	9067192	108488
ZAL2_vs_ZAL2m_H2	NW_005081621.1	1890001	1895000	0.0163371370709829	4779	242852	14865028	121916
ZAL2m_H2_vs_ZAL2m_H1	NW_005081621.1	1895001	1900000	0.0029391594495254	4215	23452	7979152	113648
ZAL2_vs_ZAL2m_H2	NW_005081621.1	1895001	1900000	0.010442712748734	4215	136484	13069784	148456
ZAL2_vs_ZAL2m_H1	NW_005081621.1	1895001	1900000	0.0109770798962901	4215	269420	24543868	240332
