# Supplementary material for: Dynamic molecular evolution of a supergene with suppressed recombination in white-throated sparrows
Source: eLife. 2022 Aug 30;11:e79387. doi: 10.7554/eLife.79387 (PMC9427109; doi:10.7554/eLife.79387)
Supplement: Figure 4—source data 1. [file elife-79387-fig4-data1.txt]

Tissue	Location	Count	Denominator	Percent	Count_Up	Percent_Up
Nestling Male - Hyp	Genome	17	13369	0.127159847408183	5	29.4117647058824
Nestling Male - Hyp	ZAL2	41	1007	4.07149950347567	31	75.609756097561
Nestling Male - AMV	Genome	4	13369	0.0299199640960431	8	200
Nestling Male - AMV	ZAL2	15	1007	1.48957298907646	27	180
Nestling Female - Hyp	Genome	12	13369	0.0897598922881293	5	41.6666666666667
Nestling Female - Hyp	ZAL2	28	1007	2.78053624627607	31	110.714285714286
Nestling Female - AMV	Genome	5	13369	0.0373999551200539	8	160
Nestling Female - AMV	ZAL2	19	1007	1.88679245283019	27	142.105263157895
Adult Female - Hyp	Genome	18	13369	0.134639838432194	8	44.4444444444444
Adult Female - Hyp	ZAL2	39	1007	3.87288977159881	14	35.8974358974359
Adult Female - AMV	Genome	38	13369	0.284239658912409	12	31.5789473684211
Adult Female - AMV	ZAL2	64	1007	6.35551142005958	23	35.9375
Adult Male - Hyp	Genome	23	13369	0.172039793552248	14	60.8695652173913
Adult Male - Hyp	ZAL2	113	1007	11.2214498510427	45	39.8230088495575
Adult Male - AMV	Genome	18	13369	0.134639838432194	11	61.1111111111111
Adult Male - AMV	ZAL2	91	1007	9.03674280039722	35	38.4615384615385
