# Supplementary material for: Dynamic molecular evolution of a supergene with suppressed recombination in white-throated sparrows
Source: eLife. 2022 Aug 30;11:e79387. doi: 10.7554/eLife.79387 (PMC9427109; doi:10.7554/eLife.79387)
Supplement: Figure 4—source data 2. [file elife-79387-fig4-data2.txt]

gene_name	MorphDiff	CHROM	Start	End	RNAseqBatch	Group	Tissue	baseMean_ASE	log2FoldChange_ASE	lfcSE_ASE	stat_ASE	pvalue_ASE	padj_ASE	SigList_ASE	baseMean	log2FoldChange	lfcSE	stat	pvalue	padj	SigList	length	Nonsense_effect_count	Non_Synonymous_effect_count	Synonymous_effect_count	Promoter_overlap_count	ZAL2m_Hvalue	ZAL2m_empirical_pvalue	ZAL2_Hvalue	ZAL2_empirical_pvalue	Promoter_5	NONSYN_perbase	SYN_perbase	decile_rank_NonSyn	decile_rank_Syn	NONSYN_Rank	SYN_Rank
AARS2	W<T	NW_005081620.1	536276	552865	Adult Female Brain	Adult Female	Hyp	742.0541886	-1.008266343	0.086297082	134.8657318	3.53e-31	2.18e-29	Sig	3055.801473	-0.348401299	0.089360018	15.27387599	9.3e-05	0.023049169	Sig	16589	NA	1	3	1	123602	0.052503409	15970	0.550675676	1-5	6.02809090361083e-05	0.000180842727108325	5	8	2545.5	5645.5
AARS2	W<T	NW_005081620.1	536276	552865	Adult Female Brain	Adult Female	AMV	775.9423636	-1.290197437	0.086463244	218.4234116	2e-49	1.79e-47	Sig	3460.280577	-0.507417097	0.096859361	27.59465253	1.5e-07	9.76e-05	Sig	16589	NA	1	3	1	123602	0.052503409	15970	0.550675676	1-5	6.02809090361083e-05	0.000180842727108325	5	8	2545.5	5645.5
AARS2	W<T	NW_005081620.1	536276	552865	Adult Male Brain	Adult Male	Hyp	282.3817718	-0.990561576	0.073345656	182.4035301	1.45e-41	7.25e-40	Sig	1309.174479	-0.47128998	0.050198641	88.30827053	5.6e-21	1.1e-17	Sig	16589	NA	1	3	1	123602	0.052503409	15970	0.550675676	1-5	6.02809090361083e-05	0.000180842727108325	5	8	2545.5	5645.5
AARS2	W<T	NW_005081620.1	536276	552865	Adult Male Brain	Adult Male	AMV	295.3981666	-1.297879271	0.077565054	279.5213971	9.55e-63	9.99e-61	Sig	1357.114973	-0.500604042	0.045414834	121.6385098	2.77e-28	1.31e-24	Sig	16589	NA	1	3	1	123602	0.052503409	15970	0.550675676	1-5	6.02809090361083e-05	0.000180842727108325	5	8	2545.5	5645.5
AARS2	W<T	NW_005081620.1	536276	552865	Nestling Female Brain	Nestling Female	Hyp	638.7635315	-0.937038221	0.061825528	228.7301948	1.13e-51	1.17e-49	Sig	2722.862159	-0.435115576	0.105982407	16.79172184	4.17e-05	0.011337624	Sig	16589	NA	1	3	1	123602	0.052503409	15970	0.550675676	1-5	6.02809090361083e-05	0.000180842727108325	5	8	2545.5	5645.5
AARS2	W<T	NW_005081620.1	536276	552865	Nestling Female Brain	Nestling Female	AMV	716.5049519	-1.181926594	0.07943577	217.8180999	2.71e-49	4.67e-47	Sig	2837.169664	-0.442388946	0.098437496	20.25282217	6.79e-06	0.005819418	Sig	16589	NA	1	3	1	123602	0.052503409	15970	0.550675676	1-5	6.02809090361083e-05	0.000180842727108325	5	8	2545.5	5645.5
AARS2	T=W	NW_005081620.1	536276	552865	Nestling Male Brain	Nestling Male	Hyp	580.9267061	-0.809261987	0.112196458	51.11620049	8.71e-13	2.16e-11	Sig	2646.331308	-0.383792524	0.117317011	10.55729297	0.001157306	0.153323037	Not Sig	16589	NA	1	3	1	123602	0.052503409	15970	0.550675676	1-5	6.02809090361083e-05	0.000180842727108325	5	8	2545.5	5645.5
AARS2	T=W	NW_005081620.1	536276	552865	Nestling Male Brain	Nestling Male	AMV	639.8693427	-0.940956926	0.09593361	94.93461114	1.97e-22	1.13e-20	Sig	2757.605976	-0.454271424	0.147342587	9.298939111	0.002292866	0.302006027	Not Sig	16589	NA	1	3	1	123602	0.052503409	15970	0.550675676	1-5	6.02809090361083e-05	0.000180842727108325	5	8	2545.5	5645.5
ABCB10	T=W	NW_005081653.1	498650	521597	Adult Female Brain	Adult Female	Hyp	216.569094	-0.463536178	0.167419556	7.593518979	0.00585785	0.01871307	Sig	1017.453965	-0.190057285	0.099344705	3.670973384	0.05536784	0.858665496	Not Sig	22947	NA	1	3	30	96664.3	0.225534126	14726.76667	0.578828829	26-30	4.35786813091036e-05	0.000130736043927311	4	6	1955.5	4540.5
ABCB10	W<T	NW_005081653.1	498650	521597	Adult Female Brain	Adult Female	AMV	137.5789678	-1.080680324	0.22887201	21.59904966	3.36e-06	1.89e-05	Sig	717.2295135	-0.447852093	0.115623571	15.08125033	0.000102981	0.018164795	Sig	22947	NA	1	3	30	96664.3	0.225534126	14726.76667	0.578828829	26-30	4.35786813091036e-05	0.000130736043927311	4	6	1955.5	4540.5
ABCB10	W<T	NW_005081653.1	498650	521597	Adult Male Brain	Adult Male	Hyp	97.94428037	-0.505948656	0.130481327	14.91819964	0.000112275	0.000410114	Sig	514.6664119	-0.332837904	0.068674754	23.51809171	1.24e-06	0.000282757	Sig	22947	NA	1	3	30	96664.3	0.225534126	14726.76667	0.578828829	26-30	4.35786813091036e-05	0.000130736043927311	4	6	1955.5	4540.5
ABCB10	W<T	NW_005081653.1	498650	521597	Adult Male Brain	Adult Male	AMV	70.67238082	-1.02725628	0.151375636	45.79153228	1.32e-11	1.09e-10	Sig	367.1363775	-0.518719442	0.076930603	45.54381014	1.49e-11	1.12e-08	Sig	22947	NA	1	3	30	96664.3	0.225534126	14726.76667	0.578828829	26-30	4.35786813091036e-05	0.000130736043927311	4	6	1955.5	4540.5
ABCB10	T=W	NW_005081653.1	498650	521597	Nestling Female Brain	Nestling Female	Hyp	226.289869	0.005993853	0.140072459	0.001795946	0.966196887	0.975835715	Not Sig	1056.672637	-0.03117013	0.084638633	0.135741766	0.712551517	0.99229163	Not Sig	22947	NA	1	3	30	96664.3	0.225534126	14726.76667	0.578828829	26-30	4.35786813091036e-05	0.000130736043927311	4	6	1955.5	4540.5
ABCB10	T=W	NW_005081653.1	498650	521597	Nestling Female Brain	Nestling Female	AMV	189.6058588	-0.627882419	0.144924321	18.56558731	1.64e-05	8.76e-05	Sig	853.5729394	-0.397085768	0.159952427	6.184588613	0.012886766	0.978588788	Not Sig	22947	NA	1	3	30	96664.3	0.225534126	14726.76667	0.578828829	26-30	4.35786813091036e-05	0.000130736043927311	4	6	1955.5	4540.5
ABCB10	T=W	NW_005081653.1	498650	521597	Nestling Male Brain	Nestling Male	Hyp	234.7835075	0.126932519	0.162922617	0.598203607	0.439264254	0.639302036	Not Sig	1144.451965	-0.103311772	0.084707967	1.483773652	0.223185032	0.995064234	Not Sig	22947	NA	1	3	30	96664.3	0.225534126	14726.76667	0.578828829	26-30	4.35786813091036e-05	0.000130736043927311	4	6	1955.5	4540.5
ABCB10	T=W	NW_005081653.1	498650	521597	Nestling Male Brain	Nestling Male	AMV	201.2429238	-0.614279032	0.194728797	9.74026438	0.00180275	0.007014458	Sig	917.1362139	-0.237769202	0.148597716	2.533238294	0.111471239	0.640464519	Not Sig	22947	NA	1	3	30	96664.3	0.225534126	14726.76667	0.578828829	26-30	4.35786813091036e-05	0.000130736043927311	4	6	1955.5	4540.5
ABCC10	T=W	NW_005081574.1	3886189	3903757	Adult Female Brain	Adult Female	Hyp	366.1294682	-0.383594604	0.116468579	10.82617538	0.001000751	0.003810832	Sig	1628.740561	0.008655811	0.1685645	0.002636185	0.959051571	0.998912819	Not Sig	17568	NA	6	6	11	70272.2	0.697447887	11617.3	0.29140625	11-15	0.000341530054644809	0.000341530054644809	9	9	5085.5	6895.5
ABCC10	T=W	NW_005081574.1	3886189	3903757	Adult Female Brain	Adult Female	AMV	230.954126	-0.40190368	0.182251689	4.785802003	0.028695282	0.070847662	Not Sig	949.3524651	0.034386706	0.164862771	0.043474608	0.834834168	0.992913561	Not Sig	17568	NA	6	6	11	70272.2	0.697447887	11617.3	0.29140625	11-15	0.000341530054644809	0.000341530054644809	9	9	5085.5	6895.5
ABCC10	W<T	NW_005081574.1	3886189	3903757	Adult Male Brain	Adult Male	Hyp	131.6042438	-0.301826717	0.307153479	0.896399199	0.343749057	0.483121773	Not Sig	732.1415413	-0.381691984	0.108601411	12.36858366	0.000436619	0.03912446	Sig	17568	NA	6	6	11	70272.2	0.697447887	11617.3	0.29140625	11-15	0.000341530054644809	0.000341530054644809	9	9	5085.5	6895.5
ABCC10	T=W	NW_005081574.1	3886189	3903757	Adult Male Brain	Adult Male	AMV	66.78983675	-0.267362523	0.354787418	0.517684373	0.471831137	0.622600144	Not Sig	365.4334322	-0.457192807	0.139251602	10.7906337	0.00102015	0.089415922	Not Sig	17568	NA	6	6	11	70272.2	0.697447887	11617.3	0.29140625	11-15	0.000341530054644809	0.000341530054644809	9	9	5085.5	6895.5
ABCC10	T=W	NW_005081574.1	3886189	3903757	Nestling Female Brain	Nestling Female	Hyp	505.556532	0.074918554	0.100385621	0.550502111	0.458112605	0.590140088	Not Sig	2235.710526	0.126432879	0.077897237	2.633463386	0.10463325	0.740872605	Not Sig	17568	NA	6	6	11	70272.2	0.697447887	11617.3	0.29140625	11-15	0.000341530054644809	0.000341530054644809	9	9	5085.5	6895.5
ABCC10	T=W	NW_005081574.1	3886189	3903757	Nestling Female Brain	Nestling Female	AMV	413.648672	-0.233409504	0.126186227	3.38645798	0.065734018	0.13185021	Not Sig	1806.427316	-0.014430924	0.169952981	0.007215839	0.932304245	0.996634902	Not Sig	17568	NA	6	6	11	70272.2	0.697447887	11617.3	0.29140625	11-15	0.000341530054644809	0.000341530054644809	9	9	5085.5	6895.5
ABCC10	T=W	NW_005081574.1	3886189	3903757	Nestling Male Brain	Nestling Male	Hyp	488.7990567	0.131357044	0.096361802	1.854624975	0.173246439	0.325358003	Not Sig	2372.940147	-0.008376439	0.123941686	0.004600983	0.945920527	1	Not Sig	17568	NA	6	6	11	70272.2	0.697447887	11617.3	0.29140625	11-15	0.000341530054644809	0.000341530054644809	9	9	5085.5	6895.5
ABCC10	T=W	NW_005081574.1	3886189	3903757	Nestling Male Brain	Nestling Male	AMV	422.0461348	-0.131749735	0.142222164	0.848461928	0.356987815	0.535481723	Not Sig	1819.637173	-0.092360003	0.131670319	0.490131736	0.483868546	0.856265317	Not Sig	17568	NA	6	6	11	70272.2	0.697447887	11617.3	0.29140625	11-15	0.000341530054644809	0.000341530054644809	9	9	5085.5	6895.5
ABCG5	T=W	NW_005081548.1	7173910	7189990	Adult Female Brain	Adult Female	Hyp	9.588218268	0.621953213	0.685025908	0.809311057	0.368324015	0.557793285	Not Sig	19.21449855	0.26519431	0.399963463	0.440792541	0.506740177	0.998912819	Not Sig	16080	NA	1	2	6	94127.1	0.25676992	8527.18	0.71953125	6-10	6.21890547263682e-05	0.000124378109452736	5	6	2585.5	4405.5
ABCG5	T=W	NW_005081548.1	7173910	7189990	Adult Female Brain	Adult Female	AMV	8.122217869	0.290201056	0.999520413	0.073078913	0.786905529	0.874367827	Not Sig	16.0266124	1.313949387	0.772495178	2.76030216	0.096629985	0.747710244	Not Sig	16080	NA	1	2	6	94127.1	0.25676992	8527.18	0.71953125	6-10	6.21890547263682e-05	0.000124378109452736	5	6	2585.5	4405.5
ABCG5	T=W	NW_005081548.1	7173910	7189990	Adult Male Brain	Adult Male	Hyp	3.043628948	0.015565078	1.457672167	7.22e-05	0.993219726	0.998717216	Not Sig	9.186436146	0.482618575	0.514511755	0.881925716	0.347674783	0.964851606	Not Sig	16080	NA	1	2	6	94127.1	0.25676992	8527.18	0.71953125	6-10	6.21890547263682e-05	0.000124378109452736	5	6	2585.5	4405.5
ABCG5	T=W	NW_005081548.1	7173910	7189990	Adult Male Brain	Adult Male	AMV	3.091564459	0.417268561	1.659979786	0.02997646	0.862543653	0.915031097	Not Sig	8.730453599	0.619267774	0.340106244	3.330083879	0.068023405	0.63524909	Not Sig	16080	NA	1	2	6	94127.1	0.25676992	8527.18	0.71953125	6-10	6.21890547263682e-05	0.000124378109452736	5	6	2585.5	4405.5
ABCG5	T=W	NW_005081548.1	7173910	7189990	Nestling Female Brain	Nestling Female	Hyp	7.827234243	2.437308342	1.09460508	3.092326482	0.078662267	0.13991899	Not Sig	11.44863614	1.271771459	0.535587911	5.558279151	0.018393486	0.389737835	Not Sig	16080	NA	1	2	6	94127.1	0.25676992	8527.18	0.71953125	6-10	6.21890547263682e-05	0.000124378109452736	5	6	2585.5	4405.5
ABCG5	T=W	NW_005081548.1	7173910	7189990	Nestling Female Brain	Nestling Female	AMV	7.020031118	-1.154397159	1.4746579	0.39656809	0.528866982	0.673280844	Not Sig	13.5178871	1.164418424	0.706859968	2.633609785	0.104623605	0.996634902	Not Sig	16080	NA	1	2	6	94127.1	0.25676992	8527.18	0.71953125	6-10	6.21890547263682e-05	0.000124378109452736	5	6	2585.5	4405.5
ABCG5	T=W	NW_005081548.1	7173910	7189990	Nestling Male Brain	Nestling Male	Hyp	6.35350636	1.246817731	1.144522893	0.791511141	0.373643581	0.580102889	Not Sig	11.83454744	1.043934781	0.77836989	1.812897008	0.178161097	0.983301781	Not Sig	16080	NA	1	2	6	94127.1	0.25676992	8527.18	0.71953125	6-10	6.21890547263682e-05	0.000124378109452736	5	6	2585.5	4405.5
ABCG5	T=W	NW_005081548.1	7173910	7189990	Nestling Male Brain	Nestling Male	AMV	7.909569406	0.97766386	1.090072252	0.730082087	0.392856582	0.574303054	Not Sig	15.40581952	1.868699634	0.751698798	6.259877064	0.012350277	0.48463232	Not Sig	16080	NA	1	2	6	94127.1	0.25676992	8527.18	0.71953125	6-10	6.21890547263682e-05	0.000124378109452736	5	6	2585.5	4405.5
ABHD12	T=W	NW_005081577.1	151549	169265	Adult Female Brain	Adult Female	Hyp	2890.352079	-0.02467668	0.049700193	0.246338541	0.619665106	0.78482651	Not Sig	8756.66553	-0.087180615	0.097309715	0.803918218	0.369924463	0.998912819	Not Sig	17716	NA	1	2	15	70667.9	0.695791935	7080.14	0.8984375	11-15	5.64461503725446e-05	0.000112892300745089	5	6	2435.5	4095.5
ABHD12	T=W	NW_005081577.1	151549	169265	Adult Female Brain	Adult Female	AMV	4328.802254	-0.01324687	0.045642151	0.084152221	0.771747369	0.865194858	Not Sig	13413.68872	-0.126524525	0.076486312	2.74281227	0.097692702	0.747819327	Not Sig	17716	NA	1	2	15	70667.9	0.695791935	7080.14	0.8984375	11-15	5.64461503725446e-05	0.000112892300745089	5	6	2435.5	4095.5
ABHD12	T=W	NW_005081577.1	151549	169265	Adult Male Brain	Adult Male	Hyp	1477.132215	-0.095494075	0.031404093	9.24421284	0.002362408	0.006600385	Sig	4350.803646	0.013912623	0.048777544	0.081380301	0.775435512	0.989305346	Not Sig	17716	NA	1	2	15	70667.9	0.695791935	7080.14	0.8984375	11-15	5.64461503725446e-05	0.000112892300745089	5	6	2435.5	4095.5
ABHD12	T=W	NW_005081577.1	151549	169265	Adult Male Brain	Adult Male	AMV	2120.777375	-0.012758779	0.039502333	0.104189794	0.746858498	0.845469685	Not Sig	6090.035887	0.098730405	0.063321812	2.427971082	0.119187074	0.716687857	Not Sig	17716	NA	1	2	15	70667.9	0.695791935	7080.14	0.8984375	11-15	5.64461503725446e-05	0.000112892300745089	5	6	2435.5	4095.5
ABHD12	T=W	NW_005081577.1	151549	169265	Nestling Female Brain	Nestling Female	Hyp	2021.908629	-0.084562307	0.041821018	4.084091144	0.043288726	0.085832522	Not Sig	6742.687938	-0.294640892	0.123509971	5.680999263	0.017149598	0.38189446	Not Sig	17716	NA	1	2	15	70667.9	0.695791935	7080.14	0.8984375	11-15	5.64461503725446e-05	0.000112892300745089	5	6	2435.5	4095.5
ABHD12	T=W	NW_005081577.1	151549	169265	Nestling Female Brain	Nestling Female	AMV	3371.912159	-0.204143733	0.066748237	9.306594373	0.002283305	0.007249144	Sig	9588.596184	0.001921348	0.103588687	0.000345985	0.98515966	0.996949916	Not Sig	17716	NA	1	2	15	70667.9	0.695791935	7080.14	0.8984375	11-15	5.64461503725446e-05	0.000112892300745089	5	6	2435.5	4095.5
ABHD12	T=W	NW_005081577.1	151549	169265	Nestling Male Brain	Nestling Male	Hyp	2345.103172	-0.009414707	0.060378895	0.024251582	0.876246484	0.935290437	Not Sig	7330.048341	-0.002220582	0.165819659	0.000180204	0.989289499	1	Not Sig	17716	NA	1	2	15	70667.9	0.695791935	7080.14	0.8984375	11-15	5.64461503725446e-05	0.000112892300745089	5	6	2435.5	4095.5
ABHD12	T=W	NW_005081577.1	151549	169265	Nestling Male Brain	Nestling Male	AMV	3733.775436	0.037259039	0.074929773	0.246077726	0.619850513	0.776689202	Not Sig	10043.13796	0.090932532	0.142863369	0.406562263	0.523719542	0.87290459	Not Sig	17716	NA	1	2	15	70667.9	0.695791935	7080.14	0.8984375	11-15	5.64461503725446e-05	0.000112892300745089	5	6	2435.5	4095.5
ABRACL	T=W	NW_005081611.1	3493811	3498792	Adult Female Brain	Adult Female	Hyp	64.37938612	-0.414231173	0.298728849	1.884967035	0.169770684	0.306579019	Not Sig	206.9028684	-0.425177405	0.183160007	5.41461963	0.019968804	0.61829434	Not Sig	4981	NA	2	1	7	77601.9	0.542372881	17022.5	0.405925156	6-10	0.000401525798032524	0.000200762899016262	10	8	5235.5	5955.5
ABRACL	T=W	NW_005081611.1	3493811	3498792	Adult Female Brain	Adult Female	AMV	259.7439753	-0.094623016	0.173394192	0.294105016	0.587601869	0.729282309	Not Sig	782.5328408	-0.094565106	0.146498047	0.417506369	0.518183948	0.974579963	Not Sig	4981	NA	2	1	7	77601.9	0.542372881	17022.5	0.405925156	6-10	0.000401525798032524	0.000200762899016262	10	8	5235.5	5955.5
ABRACL	T=W	NW_005081611.1	3493811	3498792	Adult Male Brain	Adult Male	Hyp	45.70526753	-0.25457315	0.185076521	1.872322227	0.171209349	0.2766701	Not Sig	173.6002493	-0.302849076	0.10348104	8.593277161	0.003374063	0.175887448	Not Sig	4981	NA	2	1	7	77601.9	0.542372881	17022.5	0.405925156	6-10	0.000401525798032524	0.000200762899016262	10	8	5235.5	5955.5
ABRACL	T=W	NW_005081611.1	3493811	3498792	Adult Male Brain	Adult Male	AMV	175.0926338	-0.288339721	0.088214675	10.66305656	0.001092966	0.003098219	Sig	633.0004159	-0.236524418	0.092876008	6.49370816	0.010825693	0.365020825	Not Sig	4981	NA	2	1	7	77601.9	0.542372881	17022.5	0.405925156	6-10	0.000401525798032524	0.000200762899016262	10	8	5235.5	5955.5
ABRACL	T=W	NW_005081611.1	3493811	3498792	Nestling Female Brain	Nestling Female	Hyp	90.21492728	-0.126778204	0.187682207	0.448311259	0.503138003	0.632753115	Not Sig	284.0106987	-0.237550309	0.147598352	2.585665436	0.107835081	0.747265798	Not Sig	4981	NA	2	1	7	77601.9	0.542372881	17022.5	0.405925156	6-10	0.000401525798032524	0.000200762899016262	10	8	5235.5	5955.5
ABRACL	T=W	NW_005081611.1	3493811	3498792	Nestling Female Brain	Nestling Female	AMV	280.1900261	-0.234804106	0.112299982	4.357331773	0.03684998	0.082487576	Not Sig	784.8473713	0.112805266	0.281638525	0.160070215	0.68909188	0.996634902	Not Sig	4981	NA	2	1	7	77601.9	0.542372881	17022.5	0.405925156	6-10	0.000401525798032524	0.000200762899016262	10	8	5235.5	5955.5
ABRACL	T=W	NW_005081611.1	3493811	3498792	Nestling Male Brain	Nestling Male	Hyp	112.8115424	0.199745958	0.202453074	0.964134106	0.326147486	0.52833037	Not Sig	339.6431784	0.125238707	0.158578526	0.625328187	0.429074162	0.995064234	Not Sig	4981	NA	2	1	7	77601.9	0.542372881	17022.5	0.405925156	6-10	0.000401525798032524	0.000200762899016262	10	8	5235.5	5955.5
ABRACL	T=W	NW_005081611.1	3493811	3498792	Nestling Male Brain	Nestling Male	AMV	277.1102214	-0.110904185	0.124482062	0.792641902	0.373302466	0.553535892	Not Sig	723.0130157	0.215433066	0.256197841	0.712305104	0.398679634	0.823722261	Not Sig	4981	NA	2	1	7	77601.9	0.542372881	17022.5	0.405925156	6-10	0.000401525798032524	0.000200762899016262	10	8	5235.5	5955.5
ACAT2	T=W	NW_005081596.1	621378	630224	Adult Female Brain	Adult Female	Hyp	793.4451738	-0.397339278	0.084876913	21.84883105	2.95e-06	1.95e-05	Sig	2568.444013	-0.121868114	0.075485568	2.611763132	0.10607377	0.967040684	Not Sig	8846	NA	1	3	5	78637	0.522306643	21225.6	0.226091476	1-5	0.000113045444268596	0.000339136332805788	7	9	3585.5	6885.5
ACAT2	T=W	NW_005081596.1	621378	630224	Adult Female Brain	Adult Female	AMV	703.6650169	-0.449026361	0.094753882	22.36441947	2.26e-06	1.34e-05	Sig	2416.263902	-0.186846662	0.091031531	4.226689988	0.039792973	0.581979001	Not Sig	8846	NA	1	3	5	78637	0.522306643	21225.6	0.226091476	1-5	0.000113045444268596	0.000339136332805788	7	9	3585.5	6885.5
ACAT2	W<T	NW_005081596.1	621378	630224	Adult Male Brain	Adult Male	Hyp	337.4075652	-0.25261113	0.063373943	15.87418248	6.77e-05	0.000253438	Sig	1160.494505	-0.195538875	0.048216135	16.47991406	4.92e-05	0.006642645	Sig	8846	NA	1	3	5	78637	0.522306643	21225.6	0.226091476	1-5	0.000113045444268596	0.000339136332805788	7	9	3585.5	6885.5
ACAT2	T=W	NW_005081596.1	621378	630224	Adult Male Brain	Adult Male	AMV	296.5654615	-0.418046869	0.092248026	20.36861101	6.39e-06	2.61e-05	Sig	1009.094873	-0.127265686	0.057175255	4.964013766	0.02588007	0.500226325	Not Sig	8846	NA	1	3	5	78637	0.522306643	21225.6	0.226091476	1-5	0.000113045444268596	0.000339136332805788	7	9	3585.5	6885.5
ACAT2	T=W	NW_005081596.1	621378	630224	Nestling Female Brain	Nestling Female	Hyp	921.178939	-0.270593936	0.064250998	17.66692473	2.63e-05	0.000112769	Sig	3173.521539	-0.228994894	0.147121498	2.419961449	0.119797879	0.763346897	Not Sig	8846	NA	1	3	5	78637	0.522306643	21225.6	0.226091476	1-5	0.000113045444268596	0.000339136332805788	7	9	3585.5	6885.5
ACAT2	T=W	NW_005081596.1	621378	630224	Nestling Female Brain	Nestling Female	AMV	1371.122084	-0.355777549	0.056116159	40.09535979	2.42e-10	2.84e-09	Sig	4424.440503	-0.211997272	0.180666668	1.379938047	0.2401117	0.996634902	Not Sig	8846	NA	1	3	5	78637	0.522306643	21225.6	0.226091476	1-5	0.000113045444268596	0.000339136332805788	7	9	3585.5	6885.5
ACAT2	T=W	NW_005081596.1	621378	630224	Nestling Male Brain	Nestling Male	Hyp	993.318613	-0.232690345	0.074266252	9.790036953	0.001754599	0.007076668	Sig	3255.792611	-0.006430041	0.12278019	0.002758771	0.958111172	1	Not Sig	8846	NA	1	3	5	78637	0.522306643	21225.6	0.226091476	1-5	0.000113045444268596	0.000339136332805788	7	9	3585.5	6885.5
ACAT2	T=W	NW_005081596.1	621378	630224	Nestling Male Brain	Nestling Male	AMV	1350.888609	-0.498382374	0.077061876	41.56794375	1.14e-10	2.1e-09	Sig	4106.215478	-0.042779207	0.128585982	0.110486592	0.739590837	0.942674966	Not Sig	8846	NA	1	3	5	78637	0.522306643	21225.6	0.226091476	1-5	0.000113045444268596	0.000339136332805788	7	9	3585.5	6885.5
ACBD3	T=W	NW_005081602.1	1095404	1113963	Adult Female Brain	Adult Female	Hyp	746.062792	0.041053416	0.097637921	0.176146726	0.674705812	0.828406318	Not Sig	4810.441324	0.005025541	0.068227533	0.005444197	0.941181623	0.998912819	Not Sig	18559	NA	NA	1	33	NA	-1	NA	-1	31+	NA	5.38822134813298e-05	NA	3	5701	2315.5
ACBD3	T=W	NW_005081602.1	1095404	1113963	Adult Female Brain	Adult Female	AMV	740.2531199	0.128600221	0.089942201	2.041709099	0.153037616	0.284364013	Not Sig	5121.822489	-0.047812378	0.079728568	0.359948372	0.54853491	0.981988557	Not Sig	18559	NA	NA	1	33	NA	-1	NA	-1	31+	NA	5.38822134813298e-05	NA	3	5702	2315.5
ACBD3	T=W	NW_005081602.1	1095404	1113963	Nestling Female Brain	Nestling Female	Hyp	586.2883841	0.393869539	0.080677781	23.66342895	1.15e-06	6.23e-06	Sig	3911.144859	0.006261727	0.066354639	0.008913599	0.924781996	0.996896415	Not Sig	18559	NA	NA	1	33	NA	-1	NA	-1	31+	NA	5.38822134813298e-05	NA	3	5707	2315.5
ACBD3	T=W	NW_005081602.1	1095404	1113963	Nestling Female Brain	Nestling Female	AMV	679.6098501	-0.043716018	0.129696002	0.111945877	0.737939565	0.842080982	Not Sig	4377.328728	0.043046534	0.138301095	0.096809268	0.755692766	0.996634902	Not Sig	18559	NA	NA	1	33	NA	-1	NA	-1	31+	NA	5.38822134813298e-05	NA	3	5708	2315.5
ACBD3	T=W	NW_005081602.1	1095404	1113963	Nestling Male Brain	Nestling Male	Hyp	606.6505908	0.169289521	0.09255649	3.334463122	0.067842544	0.150715246	Not Sig	4242.213629	0.116367026	0.049074636	5.638279627	0.017572442	0.569732669	Not Sig	18559	NA	NA	1	33	NA	-1	NA	-1	31+	NA	5.38822134813298e-05	NA	3	5709	2315.5
ACBD3	T=W	NW_005081602.1	1095404	1113963	Nestling Male Brain	Nestling Male	AMV	678.3858079	0.097004409	0.109206427	0.784498251	0.375768936	0.555601212	Not Sig	4208.098578	0.017364681	0.090046112	0.037223291	0.847011139	0.97042533	Not Sig	18559	NA	NA	1	33	NA	-1	NA	-1	31+	NA	5.38822134813298e-05	NA	3	5710	2315.5
ACP1	T=W	NW_005081609.1	597191	617179	Adult Female Brain	Adult Female	Hyp	1971.459042	-0.307331241	0.05722266	28.78826795	8.07e-08	7.13e-07	Sig	6334.611499	0.231200685	0.079410305	8.428631106	0.003693583	0.2986023	Not Sig	19988	NA	NA	NA	14	NA	-1	NA	-1	11-15	NA	NA	NA	NA	5711	8001
ACP1	T=W	NW_005081609.1	597191	617179	Adult Female Brain	Adult Female	AMV	2459.716634	-0.260447095	0.054526097	22.77437224	1.82e-06	1.11e-05	Sig	7946.745232	-0.043887231	0.152781023	0.082585851	0.773823257	0.992913561	Not Sig	19988	NA	NA	NA	14	NA	-1	NA	-1	11-15	NA	NA	NA	NA	5712	8002
ACP1	T=W	NW_005081609.1	597191	617179	Adult Male Brain	Adult Male	Hyp	942.6283387	-0.157596898	0.037574301	17.58780614	2.74e-05	0.000108093	Sig	3814.617529	-0.087746766	0.058501066	2.251909543	0.133449637	0.877067183	Not Sig	19988	NA	NA	NA	14	NA	-1	NA	-1	11-15	NA	NA	NA	NA	5715	8005
ACP1	T=W	NW_005081609.1	597191	617179	Adult Male Brain	Adult Male	AMV	1073.678797	-0.087456774	0.04867968	3.221754824	0.072665692	0.132188371	Not Sig	4145.788286	-0.070636541	0.041940911	2.838812342	0.0920122	0.67991709	Not Sig	19988	NA	NA	NA	14	NA	-1	NA	-1	11-15	NA	NA	NA	NA	5716	8006
ACP1	T=W	NW_005081609.1	597191	617179	Nestling Female Brain	Nestling Female	Hyp	1851.96105	-0.144468838	0.039795179	13.16938743	0.00028456	0.000973889	Sig	6266.435772	0.011337792	0.168799889	0.004511267	0.946449577	0.996896415	Not Sig	19988	NA	NA	NA	14	NA	-1	NA	-1	11-15	NA	NA	NA	NA	5717	8007
ACP1	T=W	NW_005081609.1	597191	617179	Nestling Female Brain	Nestling Female	AMV	2178.161135	-0.163786877	0.058067919	7.935969774	0.004846165	0.01420901	Sig	6703.374946	0.044467102	0.130692594	0.115677464	0.733770755	0.996634902	Not Sig	19988	NA	NA	NA	14	NA	-1	NA	-1	11-15	NA	NA	NA	NA	5718	8008
ACP1	T=W	NW_005081609.1	597191	617179	Nestling Male Brain	Nestling Male	Hyp	2042.581752	-0.179664208	0.050115154	12.83884681	0.000339497	0.001694383	Sig	7167.475478	-0.135928713	0.115586495	1.377027697	0.240608088	0.995064234	Not Sig	19988	NA	NA	NA	14	NA	-1	NA	-1	11-15	NA	NA	NA	NA	5719	8009
ACP1	T=W	NW_005081609.1	597191	617179	Nestling Male Brain	Nestling Male	AMV	2538.147025	-0.234561955	0.061577905	14.47189864	0.000142266	0.000755105	Sig	7642.893551	-0.050406568	0.092987968	0.29322264	0.588162749	0.894342562	Not Sig	19988	NA	NA	NA	14	NA	-1	NA	-1	11-15	NA	NA	NA	NA	5720	8010
ACSS1	T=W	NW_005081577.1	414432	447854	Adult Female Brain	Adult Female	Hyp	66.02673605	1.082948288	0.286555456	13.9836831	0.000184404	0.000817758	Sig	196.3606173	0.502096921	0.212971934	5.501686608	0.018998141	0.609368102	Not Sig	33422	NA	1	1	18	91685.5	0.278005065	9953.973333	0.741248339	16-20	2.99204117048651e-05	2.99204117048651e-05	3	2	1405.5	1255.5
ACSS1	T=W	NW_005081577.1	414432	447854	Adult Female Brain	Adult Female	AMV	29.34006667	0.338417274	0.44940463	0.547651305	0.459278961	0.622307755	Not Sig	82.79138189	0.116951225	0.35482451	0.108390541	0.741983975	0.992913561	Not Sig	33422	NA	1	1	18	91685.5	0.278005065	9953.973333	0.741248339	16-20	2.99204117048651e-05	2.99204117048651e-05	3	2	1405.5	1255.5
ACSS1	W>T	NW_005081577.1	414432	447854	Adult Male Brain	Adult Male	Hyp	20.13299373	1.468508451	0.504686882	6.749375297	0.009378051	0.02278455	Sig	58.68207831	0.852769408	0.220317535	14.80267554	0.000119366	0.01375217	Sig	33422	NA	1	1	18	91685.5	0.278005065	9953.973333	0.741248339	16-20	2.99204117048651e-05	2.99204117048651e-05	3	2	1405.5	1255.5
ACSS1	T=W	NW_005081577.1	414432	447854	Adult Male Brain	Adult Male	AMV	11.56575763	1.267729917	0.412819001	9.123331814	0.002523699	0.006632636	Sig	36.65457052	0.559170767	0.269171527	4.279098061	0.038583817	0.553872559	Not Sig	33422	NA	1	1	18	91685.5	0.278005065	9953.973333	0.741248339	16-20	2.99204117048651e-05	2.99204117048651e-05	3	2	1405.5	1255.5
ACSS1	T=W	NW_005081577.1	414432	447854	Nestling Female Brain	Nestling Female	Hyp	106.1681442	1.437904122	0.174249657	66.45661359	3.58e-16	6.18e-15	Sig	318.6093097	0.511388908	0.249196206	4.193278002	0.040584551	0.5513512	Not Sig	33422	NA	1	1	18	91685.5	0.278005065	9953.973333	0.741248339	16-20	2.99204117048651e-05	2.99204117048651e-05	3	2	1405.5	1255.5
ACSS1	T=W	NW_005081577.1	414432	447854	Nestling Female Brain	Nestling Female	AMV	56.61910216	0.730784711	0.296341844	5.880563998	0.015308917	0.038930539	Sig	184.5380344	0.406401374	0.33459366	1.463533661	0.226368714	0.996634902	Not Sig	33422	NA	1	1	18	91685.5	0.278005065	9953.973333	0.741248339	16-20	2.99204117048651e-05	2.99204117048651e-05	3	2	1405.5	1255.5
ACSS1	T=W	NW_005081577.1	414432	447854	Nestling Male Brain	Nestling Male	Hyp	142.7917251	1.783614864	0.188206059	86.84929643	1.17e-20	6.1e-19	Sig	406.6656663	0.493382878	0.25301099	3.840341552	0.050033328	0.768912186	Not Sig	33422	NA	1	1	18	91685.5	0.278005065	9953.973333	0.741248339	16-20	2.99204117048651e-05	2.99204117048651e-05	3	2	1405.5	1255.5
ACSS1	T=W	NW_005081577.1	414432	447854	Nestling Male Brain	Nestling Male	AMV	62.67035342	0.960637319	0.355486272	6.788556682	0.009174405	0.02792797	Sig	196.3526649	0.191094541	0.324646472	0.349097159	0.554624652	0.884193453	Not Sig	33422	NA	1	1	18	91685.5	0.278005065	9953.973333	0.741248339	16-20	2.99204117048651e-05	2.99204117048651e-05	3	2	1405.5	1255.5
ACTA1	T=W	NW_005081653.1	459809	461670	Adult Female Brain	Adult Female	Hyp	28.99642479	-0.046674594	0.45075629	0.010179776	0.919633912	0.963194871	Not Sig	105.038927	-0.087616513	0.272859751	0.103869084	0.747235076	0.998912819	Not Sig	1861	NA	NA	NA	2	98747.5	0.191798169	15209.35	0.536642412	1-5	NA	NA	NA	NA	5721	8011
ACTA1	T=W	NW_005081653.1	459809	461670	Adult Female Brain	Adult Female	AMV	10.70544936	0.193587301	1.101324123	0.016754622	0.897009778	0.931935399	Not Sig	46.33550918	0.086700793	0.413010266	0.044017801	0.833820497	0.992913561	Not Sig	1861	NA	NA	NA	2	98747.5	0.191798169	15209.35	0.536642412	1-5	NA	NA	NA	NA	5722	8012
ACTA1	T=W	NW_005081653.1	459809	461670	Adult Male Brain	Adult Male	Hyp	7.676628228	-1.24034659	0.6301245	3.403164294	0.065071479	0.120945575	Not Sig	36.72770452	-0.12863594	0.241452323	0.284870737	0.59352639	0.981669138	Not Sig	1861	NA	NA	NA	2	98747.5	0.191798169	15209.35	0.536642412	1-5	NA	NA	NA	NA	5725	8015
ACTA1	T=W	NW_005081653.1	459809	461670	Adult Male Brain	Adult Male	AMV	0.554993865	-0.872428794	3.01814157	0.116838129	0.732489422	0.838855935	Not Sig	11.64009552	-1.8166695	0.699375255	6.573910669	0.010348432	0.357372024	Not Sig	1861	NA	NA	NA	2	98747.5	0.191798169	15209.35	0.536642412	1-5	NA	NA	NA	NA	5726	8016
ACTA1	T=W	NW_005081653.1	459809	461670	Nestling Female Brain	Nestling Female	Hyp	113.3606132	-0.310678081	0.168991248	3.325905538	0.06819645	0.12428773	Not Sig	383.5417311	0.307841638	0.169715216	3.285314011	0.069902256	0.656867408	Not Sig	1861	NA	NA	NA	2	98747.5	0.191798169	15209.35	0.536642412	1-5	NA	NA	NA	NA	5727	8017
ACTA1	T=W	NW_005081653.1	459809	461670	Nestling Female Brain	Nestling Female	AMV	47.72708951	-1.424689735	0.545816071	5.700547655	0.01695962	0.0428127	Sig	166.6186944	-0.26683266	0.421918557	0.401194458	0.526473033	0.996634902	Not Sig	1861	NA	NA	NA	2	98747.5	0.191798169	15209.35	0.536642412	1-5	NA	NA	NA	NA	5728	8018
ACTA1	T=W	NW_005081653.1	459809	461670	Nestling Male Brain	Nestling Male	Hyp	85.67003718	-0.165045869	0.217247057	0.57523336	0.448186781	0.649350082	Not Sig	409.7419177	-0.354011712	0.211262949	2.775049588	0.095743691	0.899156401	Not Sig	1861	NA	NA	NA	2	98747.5	0.191798169	15209.35	0.536642412	1-5	NA	NA	NA	NA	5729	8019
ACTA1	T=W	NW_005081653.1	459809	461670	Nestling Male Brain	Nestling Male	AMV	44.86295198	-0.354163547	0.339393932	1.057128783	0.303870958	0.469412599	Not Sig	163.906233	-0.1136411	0.367330313	0.095218893	0.757644394	0.946327595	Not Sig	1861	NA	NA	NA	2	98747.5	0.191798169	15209.35	0.536642412	1-5	NA	NA	NA	NA	5730	8020
ACTN2	T=W	NW_005081589.1	2380882	2462749	Adult Female Brain	Adult Female	Hyp	31.27061052	-2.90133247	0.451494226	39.08506314	4.06e-10	5.33e-09	Sig	202.2964923	-0.74011272	0.245707919	9.114053739	0.002536531	0.244493437	Not Sig	81867	NA	NA	1	9	87985.82	0.336255601	6935.796	0.731370108	6-10	NA	1.22149339782818e-05	NA	1	5731	525.5
ACTN2	T=W	NW_005081589.1	2380882	2462749	Adult Female Brain	Adult Female	AMV	9.205411711	-1.865489858	0.938163452	3.528983893	0.060304735	0.132829886	Not Sig	63.85980298	-0.578006489	0.413879469	1.963551975	0.16113395	0.836157459	Not Sig	81867	NA	NA	1	9	87985.82	0.336255601	6935.796	0.731370108	6-10	NA	1.22149339782818e-05	NA	1	5732	525.5
ACTN2	W<T	NW_005081589.1	2380882	2462749	Adult Male Brain	Adult Male	Hyp	14.00112387	-3.366740288	0.536242152	36.62001352	1.44e-09	9.94e-09	Sig	101.6570482	-0.815771114	0.231891234	12.3452022	0.000442121	0.039360276	Sig	81867	NA	NA	1	9	87985.82	0.336255601	6935.796	0.731370108	6-10	NA	1.22149339782818e-05	NA	1	5735	525.5
ACTN2	T=W	NW_005081589.1	2380882	2462749	Adult Male Brain	Adult Male	AMV	7.080433114	-1.791515249	0.721869613	5.243112992	0.022033813	0.045548159	Sig	50.61126772	-0.594306576	0.300468964	3.907665282	0.048066328	0.589599817	Not Sig	81867	NA	NA	1	9	87985.82	0.336255601	6935.796	0.731370108	6-10	NA	1.22149339782818e-05	NA	1	5736	525.5
ACTN2	T=W	NW_005081589.1	2380882	2462749	Nestling Female Brain	Nestling Female	Hyp	32.90805074	-1.606517407	0.381315445	16.53629074	4.77e-05	0.000194814	Sig	260.3954238	-1.150091395	0.389638105	8.502255031	0.003547066	0.17594922	Not Sig	81867	NA	NA	1	9	87985.82	0.336255601	6935.796	0.731370108	6-10	NA	1.22149339782818e-05	NA	1	5737	525.5
ACTN2	T=W	NW_005081589.1	2380882	2462749	Nestling Female Brain	Nestling Female	AMV	18.1915521	-0.971325084	0.767709716	1.375386312	0.240888592	0.388348431	Not Sig	99.54132289	-0.405354225	0.748140582	0.294803428	0.587158696	0.996634902	Not Sig	81867	NA	NA	1	9	87985.82	0.336255601	6935.796	0.731370108	6-10	NA	1.22149339782818e-05	NA	1	5738	525.5
ACTN2	T=W	NW_005081589.1	2380882	2462749	Nestling Male Brain	Nestling Male	Hyp	46.86569501	-1.031453933	0.492875121	3.490868704	0.061708195	0.139931655	Not Sig	308.049224	-0.771886102	0.409106528	3.449346472	0.063276785	0.813392889	Not Sig	81867	NA	NA	1	9	87985.82	0.336255601	6935.796	0.731370108	6-10	NA	1.22149339782818e-05	NA	1	5739	525.5
ACTN2	T=W	NW_005081589.1	2380882	2462749	Nestling Male Brain	Nestling Male	AMV	28.3425585	-1.469508952	0.629896828	4.594377559	0.032076988	0.079046864	Not Sig	167.2343446	-0.546489781	0.656568364	0.674923392	0.411340337	0.830237152	Not Sig	81867	NA	NA	1	9	87985.82	0.336255601	6935.796	0.731370108	6-10	NA	1.22149339782818e-05	NA	1	5740	525.5
ACTR2	T=W	NW_005081615.1	1948869	1971862	Adult Female Brain	Adult Female	Hyp	5509.394186	-0.149736693	0.037012387	16.35616014	5.25e-05	0.000261051	Sig	13100.93812	0.12361311	0.11883385	1.078937968	0.298935261	0.998912819	Not Sig	22993	NA	NA	NA	32	NA	-1	NA	-1	31+	NA	NA	NA	NA	5741	8021
ACTR2	T=W	NW_005081615.1	1948869	1971862	Adult Female Brain	Adult Female	AMV	7775.39901	-0.352626986	0.031681958	123.6346426	1.01e-28	4.03e-27	Sig	19637.48079	0.063931926	0.193874032	0.108586923	0.741758675	0.992913561	Not Sig	22993	NA	NA	NA	32	NA	-1	NA	-1	31+	NA	NA	NA	NA	5742	8022
ACTR2	T=W	NW_005081615.1	1948869	1971862	Adult Male Brain	Adult Male	Hyp	2316.519956	-0.123394342	0.032360558	14.52853713	0.000138052	0.000497367	Sig	5328.976826	0.051767036	0.031204661	2.750470785	0.097225797	0.826389137	Not Sig	22993	NA	NA	NA	32	NA	-1	NA	-1	31+	NA	NA	NA	NA	5745	8025
ACTR2	T=W	NW_005081615.1	1948869	1971862	Adult Male Brain	Adult Male	AMV	3312.705437	-0.40124413	0.031170534	165.317395	7.8e-38	3.4e-36	Sig	7330.431353	-0.043129428	0.037909728	1.294945715	0.255138515	0.821625045	Not Sig	22993	NA	NA	NA	32	NA	-1	NA	-1	31+	NA	NA	NA	NA	5746	8026
ACTR2	T=W	NW_005081615.1	1948869	1971862	Nestling Female Brain	Nestling Female	Hyp	5318.314581	0.003094362	0.026501682	0.013628215	0.907066133	0.928556348	Not Sig	15611.33654	0.278224355	0.143752731	3.74017235	0.053118966	0.604452773	Not Sig	22993	NA	NA	NA	32	NA	-1	NA	-1	31+	NA	NA	NA	NA	5747	8027
ACTR2	T=W	NW_005081615.1	1948869	1971862	Nestling Female Brain	Nestling Female	AMV	7348.476043	-0.25354989	0.037004104	46.8552249	7.64e-12	1.08e-10	Sig	17432.43183	-0.198127208	0.161786655	1.503109245	0.220193573	0.996634902	Not Sig	22993	NA	NA	NA	32	NA	-1	NA	-1	31+	NA	NA	NA	NA	5748	8028
ACTR2	T=W	NW_005081615.1	1948869	1971862	Nestling Male Brain	Nestling Male	Hyp	5532.153929	0.020432814	0.032008676	0.4073715	0.523306652	0.711807677	Not Sig	14847.71063	0.056720504	0.171617195	0.109404449	0.740823183	1	Not Sig	22993	NA	NA	NA	32	NA	-1	NA	-1	31+	NA	NA	NA	NA	5749	8029
ACTR2	T=W	NW_005081615.1	1948869	1971862	Nestling Male Brain	Nestling Male	AMV	8050.524866	-0.317216689	0.041078521	59.48944043	1.23e-14	3.26e-13	Sig	19575.9941	-0.193527401	0.1355162	2.022002294	0.155034591	0.681501839	Not Sig	22993	NA	NA	NA	32	NA	-1	NA	-1	31+	NA	NA	NA	NA	5750	8030
ACYP2	T=W	NW_005081577.1	1491708	1524344	Adult Male Brain	Adult Male	Hyp	NA	NA	NA	NA	NA	NA	NA	2936.779382	0.20091351	0.07121079	7.936299212	0.004845283	0.217799424	Not Sig	32636	NA	NA	1	12	80084.3	0.492304695	4277.623333	0.473561612	11-15	NA	3.06410099276872e-05	NA	2	5755	1305.5
ACYP2	T=W	NW_005081577.1	1491708	1524344	Adult Male Brain	Adult Male	AMV	NA	NA	NA	NA	NA	NA	NA	2146.088099	0.297820938	0.092488113	10.3193673	0.001316414	0.101800306	Not Sig	32636	NA	NA	1	12	80084.3	0.492304695	4277.623333	0.473561612	11-15	NA	3.06410099276872e-05	NA	2	5756	1305.5
ADAM17	T=W	NW_005081582.1	1212145	1246792	Adult Female Brain	Adult Female	Hyp	649.1651348	-0.182662696	0.095451753	3.654214171	0.055927532	0.125122306	Not Sig	2449.949842	-0.110520288	0.090476254	1.494907833	0.22145654	0.998912819	Not Sig	34647	NA	2	4	17	81282.23333	0.465354893	8417.46	0.736458333	16-20	5.7725055560366e-05	0.000115450111120732	5	6	2495.5	4185.5
ADAM17	T=W	NW_005081582.1	1212145	1246792	Adult Female Brain	Adult Female	AMV	625.2077504	-0.570090788	0.09422801	36.43944452	1.57e-09	1.6e-08	Sig	2351.359886	-0.112136965	0.101663752	1.218983922	0.26956015	0.906256628	Not Sig	34647	NA	2	4	17	81282.23333	0.465354893	8417.46	0.736458333	16-20	5.7725055560366e-05	0.000115450111120732	5	6	2495.5	4185.5
ADAM17	T=W	NW_005081582.1	1212145	1246792	Adult Male Brain	Adult Male	Hyp	283.4988651	-0.105651226	0.067986579	2.412465048	0.120372685	0.204245266	Not Sig	1045.966518	-0.072355919	0.058826716	1.513605622	0.218589724	0.933391073	Not Sig	34647	NA	2	4	17	81282.23333	0.465354893	8417.46	0.736458333	16-20	5.7725055560366e-05	0.000115450111120732	5	6	2495.5	4185.5
ADAM17	T=W	NW_005081582.1	1212145	1246792	Adult Male Brain	Adult Male	AMV	255.9380896	-0.302409352	0.07438157	16.50765787	4.85e-05	0.00017392	Sig	1009.687831	-0.156902024	0.066524664	5.570359479	0.01826701	0.448555145	Not Sig	34647	NA	2	4	17	81282.23333	0.465354893	8417.46	0.736458333	16-20	5.7725055560366e-05	0.000115450111120732	5	6	2495.5	4185.5
ADAM17	T=W	NW_005081582.1	1212145	1246792	Nestling Female Brain	Nestling Female	Hyp	680.1396643	0.015528225	0.061717782	0.063235029	0.801454031	0.856502303	Not Sig	2435.851977	-0.044957078	0.097332564	0.213380343	0.644130729	0.990270059	Not Sig	34647	NA	2	4	17	81282.23333	0.465354893	8417.46	0.736458333	16-20	5.7725055560366e-05	0.000115450111120732	5	6	2495.5	4185.5
ADAM17	T=W	NW_005081582.1	1212145	1246792	Nestling Female Brain	Nestling Female	AMV	635.8620895	-0.562170974	0.096858648	33.39733785	7.51e-09	7.13e-08	Sig	2302.181701	-0.179796746	0.12633821	2.030113717	0.154209069	0.996634902	Not Sig	34647	NA	2	4	17	81282.23333	0.465354893	8417.46	0.736458333	16-20	5.7725055560366e-05	0.000115450111120732	5	6	2495.5	4185.5
ADAM17	T=W	NW_005081582.1	1212145	1246792	Nestling Male Brain	Nestling Male	Hyp	763.625042	-0.057792784	0.082216838	0.493074272	0.482559138	0.678104684	Not Sig	2881.226405	0.056243096	0.123837187	0.206632362	0.649419827	1	Not Sig	34647	NA	2	4	17	81282.23333	0.465354893	8417.46	0.736458333	16-20	5.7725055560366e-05	0.000115450111120732	5	6	2495.5	4185.5
ADAM17	T=W	NW_005081582.1	1212145	1246792	Nestling Male Brain	Nestling Male	AMV	698.5110954	-0.448504571	0.095823564	21.77985738	3.06e-06	2.55e-05	Sig	2642.474104	-0.196741961	0.100344055	3.813358353	0.050845408	0.556893895	Not Sig	34647	NA	2	4	17	81282.23333	0.465354893	8417.46	0.736458333	16-20	5.7725055560366e-05	0.000115450111120732	5	6	2495.5	4185.5
ADAT2	T=W	NW_005081632.1	960691	970183	Adult Female Brain	Adult Female	Hyp	227.2559999	-0.509152902	0.16100422	9.918962285	0.001635846	0.005928531	Sig	682.2155775	-0.127447626	0.140883848	0.820202733	0.365120898	0.998912819	Not Sig	9492	NA	NA	1	5	89837.2	0.304305474	12783.5	0.169270833	1-5	NA	0.00010535187526338	NA	5	5761	3915.5
ADAT2	T=W	NW_005081632.1	960691	970183	Adult Female Brain	Adult Female	AMV	164.5114919	-0.676203575	0.188004702	12.81388741	0.000344056	0.001338826	Sig	488.3881647	-0.195327476	0.100244924	3.804400796	0.051118063	0.637998119	Not Sig	9492	NA	NA	1	5	89837.2	0.304305474	12783.5	0.169270833	1-5	NA	0.00010535187526338	NA	5	5762	3915.5
ADAT2	T=W	NW_005081632.1	960691	970183	Adult Male Brain	Adult Male	Hyp	109.0730389	-0.472162563	0.132073024	12.6462756	0.000376315	0.001268856	Sig	354.1746461	-0.222600216	0.073540385	9.171434412	0.002458218	0.141013272	Not Sig	9492	NA	NA	1	5	89837.2	0.304305474	12783.5	0.169270833	1-5	NA	0.00010535187526338	NA	5	5765	3915.5
ADAT2	T=W	NW_005081632.1	960691	970183	Adult Male Brain	Adult Male	AMV	67.25649842	-0.598645005	0.149760893	15.86702106	6.8e-05	0.000233044	Sig	227.1864788	-0.313933	0.104844646	8.986369708	0.002720008	0.164242204	Not Sig	9492	NA	NA	1	5	89837.2	0.304305474	12783.5	0.169270833	1-5	NA	0.00010535187526338	NA	5	5766	3915.5
ADAT2	T=W	NW_005081632.1	960691	970183	Nestling Female Brain	Nestling Female	Hyp	232.8631887	-0.505257163	0.117217104	18.38954812	1.8e-05	8.01e-05	Sig	705.5800445	-0.111226907	0.081605651	1.85848067	0.172800255	0.833226205	Not Sig	9492	NA	NA	1	5	89837.2	0.304305474	12783.5	0.169270833	1-5	NA	0.00010535187526338	NA	5	5767	3915.5
ADAT2	T=W	NW_005081632.1	960691	970183	Nestling Female Brain	Nestling Female	AMV	208.5238048	-0.614811945	0.154225625	15.66152942	7.57e-05	0.000368078	Sig	561.5739877	-0.152880617	0.147572094	1.075349973	0.299740133	0.996634902	Not Sig	9492	NA	NA	1	5	89837.2	0.304305474	12783.5	0.169270833	1-5	NA	0.00010535187526338	NA	5	5768	3915.5
ADAT2	T=W	NW_005081632.1	960691	970183	Nestling Male Brain	Nestling Male	Hyp	271.0293043	-0.375395226	0.136574385	7.500123236	0.006169477	0.020189337	Sig	824.6363964	-0.072554269	0.101655376	0.508371099	0.475844846	0.995064234	Not Sig	9492	NA	NA	1	5	89837.2	0.304305474	12783.5	0.169270833	1-5	NA	0.00010535187526338	NA	5	5769	3915.5
ADAT2	T=W	NW_005081632.1	960691	970183	Nestling Male Brain	Nestling Male	AMV	238.8350072	-0.354414277	0.205023728	2.900290545	0.088563588	0.182596242	Not Sig	621.8012774	-0.152762514	0.11719585	1.689566418	0.193658135	0.717483667	Not Sig	9492	NA	NA	1	5	89837.2	0.304305474	12783.5	0.169270833	1-5	NA	0.00010535187526338	NA	5	5770	3915.5
ADGB	T=W	NW_005081611.1	812384	911478	Adult Female Brain	Adult Female	Hyp	267.5481793	0.046628842	0.149003008	0.097461455	0.75489752	0.875478927	Not Sig	1010.375247	0.242489116	0.18323799	1.741242835	0.186981428	0.998912819	Not Sig	99094	NA	5	9	23	75340.61667	0.593025521	10212.69	0.533953064	21-25	5.04571417038368e-05	9.08228550669062e-05	4	5	2165.5	3605.5
ADGB	T=W	NW_005081611.1	812384	911478	Adult Male Brain	Adult Male	Hyp	74.24745489	0.180980972	0.15942844	1.271957127	0.259399845	0.386527815	Not Sig	295.6075403	-0.020932031	0.133158131	0.02478173	0.874912167	0.992784155	Not Sig	99094	NA	5	9	23	75340.61667	0.593025521	10212.69	0.533953064	21-25	5.04571417038368e-05	9.08228550669062e-05	4	5	2165.5	3605.5
ADGB	T=W	NW_005081611.1	812384	911478	Nestling Female Brain	Nestling Female	Hyp	445.083486	0.18547845	0.081693151	5.134346757	0.023456913	0.050051067	Not Sig	1660.797126	0.035018478	0.165069734	0.04501795	0.831971026	0.996728869	Not Sig	99094	NA	5	9	23	75340.61667	0.593025521	10212.69	0.533953064	21-25	5.04571417038368e-05	9.08228550669062e-05	4	5	2165.5	3605.5
ADGB	T=W	NW_005081611.1	812384	911478	Nestling Female Brain	Nestling Female	AMV	30.76987852	-4.613323549	0.916924488	15.23921639	9.47e-05	0.000430542	Sig	129.7580141	-0.424269561	0.496076226	0.734997093	0.391268216	0.996634902	Not Sig	99094	NA	5	9	23	75340.61667	0.593025521	10212.69	0.533953064	21-25	5.04571417038368e-05	9.08228550669062e-05	4	5	2165.5	3605.5
ADGB	T=W	NW_005081611.1	812384	911478	Nestling Male Brain	Nestling Male	Hyp	362.6794053	0.104820343	0.119924934	0.76026201	0.38324654	0.590815893	Not Sig	1896.385044	-0.578507064	0.168045957	11.5892798	0.000663331	0.122820124	Not Sig	99094	NA	5	9	23	75340.61667	0.593025521	10212.69	0.533953064	21-25	5.04571417038368e-05	9.08228550669062e-05	4	5	2165.5	3605.5
ADGB	T=W	NW_005081611.1	812384	911478	Nestling Male Brain	Nestling Male	AMV	39.54336433	-4.127501162	0.690743182	26.75640044	2.31e-07	2.41e-06	Sig	183.7595981	-0.536264569	0.409981328	1.667463592	0.19659861	0.719680841	Not Sig	99094	NA	5	9	23	75340.61667	0.593025521	10212.69	0.533953064	21-25	5.04571417038368e-05	9.08228550669062e-05	4	5	2165.5	3605.5
ADGRB3	T=W	NW_005081553.1	853848	1300183	Adult Female Brain	Adult Female	Hyp	1359.292847	-0.002465352	0.064483569	0.001461626	0.969503331	0.986559242	Not Sig	9772.486836	0.080380356	0.067859878	1.400679451	0.236609842	0.998912819	Not Sig	446335	NA	1	4	0	97412.47083	0.250600688	4557.8225	0.605287678	0	2.24046960242867e-06	8.96187840971468e-06	1	1	25.5	335.5
ADGRB3	T=W	NW_005081553.1	853848	1300183	Adult Female Brain	Adult Female	AMV	1810.392665	-0.012734731	0.073327203	0.030067241	0.862337748	0.91336365	Not Sig	13285.68337	-0.009600242	0.058234919	0.027182224	0.86904605	0.995751102	Not Sig	446335	NA	1	4	0	97412.47083	0.250600688	4557.8225	0.605287678	0	2.24046960242867e-06	8.96187840971468e-06	1	1	25.5	335.5
ADGRB3	T=W	NW_005081553.1	853848	1300183	Adult Male Brain	Adult Male	Hyp	532.003532	0.120232323	0.058633044	4.19569986	0.040526622	0.081518177	Not Sig	4084.552247	0.132717413	0.040323233	10.81499777	0.001006811	0.078428324	Not Sig	446335	NA	1	4	0	97412.47083	0.250600688	4557.8225	0.605287678	0	2.24046960242867e-06	8.96187840971468e-06	1	1	25.5	335.5
ADGRB3	T=W	NW_005081553.1	853848	1300183	Adult Male Brain	Adult Male	AMV	674.4763367	0.045161218	0.055809087	0.653537409	0.418850796	0.568984328	Not Sig	5020.871484	0.011937202	0.047443291	0.063334005	0.801301959	0.976150894	Not Sig	446335	NA	1	4	0	97412.47083	0.250600688	4557.8225	0.605287678	0	2.24046960242867e-06	8.96187840971468e-06	1	1	25.5	335.5
ADGRB3	T=W	NW_005081553.1	853848	1300183	Nestling Female Brain	Nestling Female	Hyp	1470.034168	0.130996406	0.044798912	8.541057232	0.003472239	0.009092707	Sig	9370.535309	0.173493303	0.065422504	7.028812215	0.008020854	0.260594767	Not Sig	446335	NA	1	4	0	97412.47083	0.250600688	4557.8225	0.605287678	0	2.24046960242867e-06	8.96187840971468e-06	1	1	25.5	335.5
ADGRB3	T=W	NW_005081553.1	853848	1300183	Nestling Female Brain	Nestling Female	AMV	2054.64631	-0.05157157	0.050619322	1.036736832	0.308581615	0.463045579	Not Sig	12493.94497	-0.110235818	0.089301699	1.525972889	0.21671785	0.996634902	Not Sig	446335	NA	1	4	0	97412.47083	0.250600688	4557.8225	0.605287678	0	2.24046960242867e-06	8.96187840971468e-06	1	1	25.5	335.5
ADGRB3	T=W	NW_005081553.1	853848	1300183	Nestling Male Brain	Nestling Male	Hyp	1286.035225	0.096319398	0.07784588	1.523961436	0.217020993	0.387588146	Not Sig	9989.009108	-0.048306551	0.085370144	0.319733585	0.571767795	0.996116837	Not Sig	446335	NA	1	4	0	97412.47083	0.250600688	4557.8225	0.605287678	0	2.24046960242867e-06	8.96187840971468e-06	1	1	25.5	335.5
ADGRB3	T=W	NW_005081553.1	853848	1300183	Nestling Male Brain	Nestling Male	AMV	2224.106418	-0.112948672	0.066884515	2.844805871	0.091669665	0.186788628	Not Sig	13158.29905	-0.045667114	0.100601716	0.205673528	0.650179791	0.914811199	Not Sig	446335	NA	1	4	0	97412.47083	0.250600688	4557.8225	0.605287678	0	2.24046960242867e-06	8.96187840971468e-06	1	1	25.5	335.5
ADGRF5	T=W	NW_005081561.1	2589509	2630732	Adult Female Brain	Adult Female	Hyp	81.86332855	0.116609665	0.265466011	0.189993142	0.662922325	0.818720757	Not Sig	655.0120202	-0.12668745	0.153123593	0.685681752	0.407637072	0.998912819	Not Sig	41223	NA	2	4	5	136394	0.029157737	17216.46667	0.254190128	1-5	4.85166048079955e-05	9.70332096159911e-05	4	5	2105.5	3705.5
ADGRF5	T=W	NW_005081561.1	2589509	2630732	Adult Female Brain	Adult Female	AMV	94.1779533	-0.217774734	0.283172408	0.572011705	0.449460624	0.612040052	Not Sig	768.3997071	0.030806128	0.115470255	0.071216056	0.789574364	0.992913561	Not Sig	41223	NA	2	4	5	136394	0.029157737	17216.46667	0.254190128	1-5	4.85166048079955e-05	9.70332096159911e-05	4	5	2105.5	3705.5
ADGRF5	T=W	NW_005081561.1	2589509	2630732	Adult Male Brain	Adult Male	Hyp	24.08418961	-0.047158127	0.231972366	0.04113954	0.839268813	0.907410885	Not Sig	242.3957085	0.087257885	0.10325515	0.713781873	0.398191174	0.96600323	Not Sig	41223	NA	2	4	5	136394	0.029157737	17216.46667	0.254190128	1-5	4.85166048079955e-05	9.70332096159911e-05	4	5	2105.5	3705.5
ADGRF5	T=W	NW_005081561.1	2589509	2630732	Adult Male Brain	Adult Male	AMV	34.82274437	-0.017412314	0.206345179	0.007044548	0.933110654	0.960663134	Not Sig	299.7264263	-0.030388283	0.120413902	0.065129387	0.79856508	0.976150894	Not Sig	41223	NA	2	4	5	136394	0.029157737	17216.46667	0.254190128	1-5	4.85166048079955e-05	9.70332096159911e-05	4	5	2105.5	3705.5
ADGRF5	T=W	NW_005081561.1	2589509	2630732	Nestling Female Brain	Nestling Female	Hyp	78.43684693	-0.053067716	0.189347971	0.077652177	0.780504687	0.849958219	Not Sig	706.661632	-0.278980864	0.134105037	4.321060256	0.03764346	0.532547574	Not Sig	41223	NA	2	4	5	136394	0.029157737	17216.46667	0.254190128	1-5	4.85166048079955e-05	9.70332096159911e-05	4	5	2105.5	3705.5
ADGRF5	T=W	NW_005081561.1	2589509	2630732	Nestling Female Brain	Nestling Female	AMV	72.89690063	-0.147329898	0.214901754	0.470147236	0.492919441	0.642533528	Not Sig	584.4594333	-0.095295321	0.186635396	0.261505448	0.609087774	0.996634902	Not Sig	41223	NA	2	4	5	136394	0.029157737	17216.46667	0.254190128	1-5	4.85166048079955e-05	9.70332096159911e-05	4	5	2105.5	3705.5
ADGRF5	T=W	NW_005081561.1	2589509	2630732	Nestling Male Brain	Nestling Male	Hyp	94.91386573	-0.232167649	0.22799852	1.021338148	0.312201807	0.513910504	Not Sig	840.5780582	0.007198332	0.151080373	0.002291128	0.961823255	1	Not Sig	41223	NA	2	4	5	136394	0.029157737	17216.46667	0.254190128	1-5	4.85166048079955e-05	9.70332096159911e-05	4	5	2105.5	3705.5
ADGRF5	T=W	NW_005081561.1	2589509	2630732	Nestling Male Brain	Nestling Male	AMV	87.42743381	-0.116647526	0.276941048	0.174989858	0.675714711	0.808814035	Not Sig	679.1283929	-0.154610908	0.198355	0.603883899	0.437099968	0.837944193	Not Sig	41223	NA	2	4	5	136394	0.029157737	17216.46667	0.254190128	1-5	4.85166048079955e-05	9.70332096159911e-05	4	5	2105.5	3705.5
ADGRG6	T=W	NW_005081632.1	1367946	1478219	Adult Female Brain	Adult Female	Hyp	328.5600566	-0.566104947	0.137157543	16.89253652	3.96e-05	0.000202801	Sig	1338.94666	-0.267095253	0.140366436	3.634854369	0.056581554	0.864426661	Not Sig	110273	NA	1	8	14	86994.56667	0.364958764	12036.91667	0.816181566	11-15	9.06840296355409e-06	7.25472237084327e-05	1	4	325.5	2985.5
ADGRG6	T=W	NW_005081632.1	1367946	1478219	Adult Female Brain	Adult Female	AMV	256.1768996	-0.617067948	0.167763567	13.33027198	0.000261156	0.001042681	Sig	978.5469144	-0.284377945	0.179603263	2.516807179	0.112638439	0.774487128	Not Sig	110273	NA	1	8	14	86994.56667	0.364958764	12036.91667	0.816181566	11-15	9.06840296355409e-06	7.25472237084327e-05	1	4	325.5	2985.5
ADGRG6	T=W	NW_005081632.1	1367946	1478219	Adult Male Brain	Adult Male	Hyp	137.9613144	-0.189177234	0.118987411	2.504645356	0.113511035	0.195760015	Not Sig	603.7498004	-0.204235589	0.084417569	5.863243761	0.015460276	0.416425123	Not Sig	110273	NA	1	8	14	86994.56667	0.364958764	12036.91667	0.816181566	11-15	9.06840296355409e-06	7.25472237084327e-05	1	4	325.5	2985.5
ADGRG6	T=W	NW_005081632.1	1367946	1478219	Adult Male Brain	Adult Male	AMV	91.07314828	-0.049182092	0.139717012	0.122686034	0.726139332	0.838855935	Not Sig	411.5577359	-0.357648614	0.125465297	8.133956372	0.004344385	0.218431972	Not Sig	110273	NA	1	8	14	86994.56667	0.364958764	12036.91667	0.816181566	11-15	9.06840296355409e-06	7.25472237084327e-05	1	4	325.5	2985.5
ADGRG6	T=W	NW_005081632.1	1367946	1478219	Nestling Female Brain	Nestling Female	Hyp	322.3705225	-0.767375667	0.20878362	12.97643881	0.000315435	0.00107248	Sig	1503.922297	-0.707051719	0.201729821	12.16937409	0.000485806	0.054062181	Not Sig	110273	NA	1	8	14	86994.56667	0.364958764	12036.91667	0.816181566	11-15	9.06840296355409e-06	7.25472237084327e-05	1	4	325.5	2985.5
ADGRG6	T=W	NW_005081632.1	1367946	1478219	Nestling Female Brain	Nestling Female	AMV	265.6481514	-0.562185356	0.144733816	14.88060773	0.000114534	0.000508769	Sig	986.4179944	-0.20083902	0.211130113	0.907235786	0.340848911	0.996634902	Not Sig	110273	NA	1	8	14	86994.56667	0.364958764	12036.91667	0.816181566	11-15	9.06840296355409e-06	7.25472237084327e-05	1	4	325.5	2985.5
ADGRG6	T=W	NW_005081632.1	1367946	1478219	Nestling Male Brain	Nestling Male	Hyp	487.1889861	-0.499006705	0.11735376	17.88719902	2.34e-05	0.000155267	Sig	1993.517012	-0.398382867	0.227205214	3.030999885	0.081687662	0.878886172	Not Sig	110273	NA	1	8	14	86994.56667	0.364958764	12036.91667	0.816181566	11-15	9.06840296355409e-06	7.25472237084327e-05	1	4	325.5	2985.5
ADGRG6	T=W	NW_005081632.1	1367946	1478219	Nestling Male Brain	Nestling Male	AMV	289.1231962	-0.719461121	0.171948871	17.11724571	3.51e-05	0.000224517	Sig	1198.235467	-0.389367382	0.263177453	2.149096666	0.1426538	0.674667046	Not Sig	110273	NA	1	8	14	86994.56667	0.364958764	12036.91667	0.816181566	11-15	9.06840296355409e-06	7.25472237084327e-05	1	4	325.5	2985.5
ADI1	W<T	NW_005081582.1	3781916	3787434	Adult Female Brain	Adult Female	Hyp	970.1081972	-1.083463696	0.0815742	173.5680213	1.23e-39	1.29e-37	Sig	3629.126603	-0.450014089	0.108176099	17.39730553	3.03e-05	0.009208695	Sig	5518	NA	NA	3	35	88335.5	0.330995519	11259.4	0.88981289	31+	NA	0.00054367524465386	NA	10	5771	7475.5
ADI1	W<T	NW_005081582.1	3781916	3787434	Adult Female Brain	Adult Female	AMV	953.0503191	-1.268042897	0.101570589	151.2686497	9.16e-35	5.42e-33	Sig	3908.772117	-0.622292348	0.115536092	29.16999511	6.63e-08	4.78e-05	Sig	5518	NA	NA	3	35	88335.5	0.330995519	11259.4	0.88981289	31+	NA	0.00054367524465386	NA	10	5772	7475.5
ADI1	W<T	NW_005081582.1	3781916	3787434	Adult Male Brain	Adult Male	Hyp	429.9353092	-0.988163138	0.081976649	143.0814853	5.64e-33	2.05e-31	Sig	1821.109907	-0.452953607	0.052701725	73.986832	7.86e-18	1.08e-14	Sig	5518	NA	NA	3	35	88335.5	0.330995519	11259.4	0.88981289	31+	NA	0.00054367524465386	NA	10	5775	7475.5
ADI1	W<T	NW_005081582.1	3781916	3787434	Adult Male Brain	Adult Male	AMV	472.0721938	-1.156712101	0.070501013	266.3233288	7.18e-60	6.26e-58	Sig	1889.585352	-0.366087408	0.078983954	21.52799975	3.49e-06	0.001240413	Sig	5518	NA	NA	3	35	88335.5	0.330995519	11259.4	0.88981289	31+	NA	0.00054367524465386	NA	10	5776	7475.5
ADI1	W<T	NW_005081582.1	3781916	3787434	Nestling Female Brain	Nestling Female	Hyp	677.4672682	-0.959990714	0.12623587	56.30309736	6.21e-14	8.37e-13	Sig	2657.065319	-0.585921293	0.105013457	30.93053732	2.67e-08	2.7e-05	Sig	5518	NA	NA	3	35	88335.5	0.330995519	11259.4	0.88981289	31+	NA	0.00054367524465386	NA	10	5777	7475.5
ADI1	T=W	NW_005081582.1	3781916	3787434	Nestling Female Brain	Nestling Female	AMV	605.2713757	-1.293597662	0.127705685	98.7861982	2.81e-23	1.16e-21	Sig	2064.520681	-0.385919823	0.166612558	5.380875857	0.020358655	0.996634902	Not Sig	5518	NA	NA	3	35	88335.5	0.330995519	11259.4	0.88981289	31+	NA	0.00054367524465386	NA	10	5778	7475.5
ADI1	T=W	NW_005081582.1	3781916	3787434	Nestling Male Brain	Nestling Male	Hyp	799.4176897	-1.13603992	0.083182084	183.2776512	9.33e-42	1.46e-39	Sig	3003.180113	-0.302450823	0.083833516	12.88837346	0.00033063	0.075347021	Not Sig	5518	NA	NA	3	35	88335.5	0.330995519	11259.4	0.88981289	31+	NA	0.00054367524465386	NA	10	5779	7475.5
ADI1	T=W	NW_005081582.1	3781916	3787434	Nestling Male Brain	Nestling Male	AMV	690.3928535	-1.407741805	0.092138778	227.670965	1.92e-51	4.97e-49	Sig	2319.957521	-0.25952613	0.144828541	3.173705433	0.074832491	0.596954164	Not Sig	5518	NA	NA	3	35	88335.5	0.330995519	11259.4	0.88981289	31+	NA	0.00054367524465386	NA	10	5780	7475.5
ADSS	T=W	NW_005081620.1	2212055	2249058	Adult Female Brain	Adult Female	Hyp	949.4045661	-0.188958749	0.074445764	6.437667417	0.011172526	0.033264376	Sig	4719.316287	-2.92e-05	0.059564406	1.49e-05	0.996919996	0.998935138	Not Sig	37003	NA	NA	NA	7	106326.4333	0.130917592	15417.93333	0.522695773	6-10	NA	NA	NA	NA	5781	8031
ADSS	T=W	NW_005081620.1	2212055	2249058	Adult Female Brain	Adult Female	AMV	1416.839332	-0.429097596	0.072473696	34.90217496	3.47e-09	3.34e-08	Sig	6796.796166	-0.002559921	0.087354409	0.000861059	0.976590391	0.997063119	Not Sig	37003	NA	NA	NA	7	106326.4333	0.130917592	15417.93333	0.522695773	6-10	NA	NA	NA	NA	5782	8032
ADSS	T=W	NW_005081620.1	2212055	2249058	Adult Male Brain	Adult Male	Hyp	446.3726775	-0.10971946	0.057824427	3.595671021	0.057930237	0.109806503	Not Sig	2267.871375	0.015879334	0.043840601	0.131554356	0.716825842	0.987192483	Not Sig	37003	NA	NA	NA	7	106326.4333	0.130917592	15417.93333	0.522695773	6-10	NA	NA	NA	NA	5785	8035
ADSS	T=W	NW_005081620.1	2212055	2249058	Adult Male Brain	Adult Male	AMV	536.1172065	-0.450842081	0.050823464	78.68861016	7.27e-19	1.19e-17	Sig	2873.276469	-0.196824602	0.064741981	9.255418705	0.002347996	0.150656911	Not Sig	37003	NA	NA	NA	7	106326.4333	0.130917592	15417.93333	0.522695773	6-10	NA	NA	NA	NA	5786	8036
ADSS	T=W	NW_005081620.1	2212055	2249058	Nestling Female Brain	Nestling Female	Hyp	840.4310917	0.040840688	0.055176806	0.54728151	0.4594306	0.590371167	Not Sig	4291.009707	-0.045397754	0.057635559	0.620373245	0.43090862	0.970030647	Not Sig	37003	NA	NA	NA	7	106326.4333	0.130917592	15417.93333	0.522695773	6-10	NA	NA	NA	NA	5787	8037
ADSS	T=W	NW_005081620.1	2212055	2249058	Nestling Female Brain	Nestling Female	AMV	1600.166286	-0.046165374	0.065102237	0.50158781	0.478803282	0.630485237	Not Sig	7985.678706	-0.181095617	0.14716852	1.51732187	0.218025224	0.996634902	Not Sig	37003	NA	NA	NA	7	106326.4333	0.130917592	15417.93333	0.522695773	6-10	NA	NA	NA	NA	5788	8038
ADSS	T=W	NW_005081620.1	2212055	2249058	Nestling Male Brain	Nestling Male	Hyp	878.2969867	-0.018905012	0.072726397	0.06749848	0.795014428	0.891231559	Not Sig	4619.677149	0.017344472	0.072128214	0.057919987	0.809814213	1	Not Sig	37003	NA	NA	NA	7	106326.4333	0.130917592	15417.93333	0.522695773	6-10	NA	NA	NA	NA	5789	8039
ADSS	T=W	NW_005081620.1	2212055	2249058	Nestling Male Brain	Nestling Male	AMV	1723.993223	-0.093564026	0.072959178	1.64017522	0.200301429	0.344952034	Not Sig	7810.167272	0.01781363	0.168409583	0.011196311	0.915731023	0.985796474	Not Sig	37003	NA	NA	NA	7	106326.4333	0.130917592	15417.93333	0.522695773	6-10	NA	NA	NA	NA	5790	8040
AFDN	T=W	NW_005081574.1	354953	435976	Adult Female Brain	Adult Female	Hyp	1828.397078	-0.116907577	0.064488332	3.280321932	0.070115174	0.151006246	Not Sig	7212.294902	0.040462366	0.113471447	0.127039398	0.721521661	0.998912819	Not Sig	81023	NA	NA	9	13	90029.76	0.392109877	13007.62	0.522260481	11-15	NA	0.000111079569998642	NA	6	5791	4035.5
AFDN	T=W	NW_005081574.1	354953	435976	Adult Female Brain	Adult Female	AMV	1487.444471	-0.076503131	0.065279811	1.372326769	0.241412515	0.396448074	Not Sig	5269.988457	0.083228206	0.1252089	0.441041226	0.506620328	0.972009808	Not Sig	81023	NA	NA	9	13	90029.76	0.392109877	13007.62	0.522260481	11-15	NA	0.000111079569998642	NA	6	5792	4035.5
AFDN	T=W	NW_005081574.1	354953	435976	Adult Male Brain	Adult Male	Hyp	715.8757803	-0.077187699	0.05109691	2.27811954	0.131210877	0.219799112	Not Sig	2604.782237	0.050426387	0.103334585	0.237970403	0.625675855	0.981669138	Not Sig	81023	NA	NA	9	13	90029.76	0.392109877	13007.62	0.522260481	11-15	NA	0.000111079569998642	NA	6	5795	4035.5
AFDN	T=W	NW_005081574.1	354953	435976	Adult Male Brain	Adult Male	AMV	504.9259412	-0.206247575	0.058941484	12.22282897	0.000472083	0.001431301	Sig	2120.333656	-0.121117766	0.096622649	1.572830456	0.209796439	0.801097949	Not Sig	81023	NA	NA	9	13	90029.76	0.392109877	13007.62	0.522260481	11-15	NA	0.000111079569998642	NA	6	5796	4035.5
AFDN	T=W	NW_005081574.1	354953	435976	Nestling Female Brain	Nestling Female	Hyp	1825.577428	0.127087844	0.046375368	7.496108134	0.006183247	0.015158457	Sig	7470.090881	0.040155895	0.096733018	0.172351882	0.678030019	0.99229163	Not Sig	81023	NA	NA	9	13	90029.76	0.392109877	13007.62	0.522260481	11-15	NA	0.000111079569998642	NA	6	5797	4035.5
AFDN	T=W	NW_005081574.1	354953	435976	Nestling Female Brain	Nestling Female	AMV	1922.107589	0.107770094	0.056695248	3.606875587	0.057541128	0.117234384	Not Sig	7110.305095	-0.124699921	0.15244885	0.670187801	0.412986139	0.996634902	Not Sig	81023	NA	NA	9	13	90029.76	0.392109877	13007.62	0.522260481	11-15	NA	0.000111079569998642	NA	6	5798	4035.5
AFDN	T=W	NW_005081574.1	354953	435976	Nestling Male Brain	Nestling Male	Hyp	1849.858204	0.026632172	0.048477017	0.301742612	0.582792017	0.76286428	Not Sig	8048.594933	-0.150959391	0.124642959	1.459930346	0.226941204	0.995064234	Not Sig	81023	NA	NA	9	13	90029.76	0.392109877	13007.62	0.522260481	11-15	NA	0.000111079569998642	NA	6	5799	4035.5
AFDN	T=W	NW_005081574.1	354953	435976	Nestling Male Brain	Nestling Male	AMV	2024.690904	-0.055942191	0.072293692	0.597053393	0.439704504	0.623389033	Not Sig	8470.548858	-0.200867923	0.17429124	1.316499294	0.251221286	0.7501328	Not Sig	81023	NA	NA	9	13	90029.76	0.392109877	13007.62	0.522260481	11-15	NA	0.000111079569998642	NA	6	5800	4035.5
AFG1L	T=W	NW_005081561.1	1921293	1979202	Adult Female Brain	Adult Female	Hyp	919.9063792	-0.26376996	0.082686745	10.15094892	0.00144227	0.005281622	Sig	2845.528309	0.226477518	0.180599435	1.563715032	0.211122096	0.998912819	Not Sig	57909	NA	2	1	8	70516.86667	0.692837197	17878.7	0.096572534	6-10	3.45369458978743e-05	1.72684729489371e-05	3	1	1525.5	745.5
AFG1L	T=W	NW_005081561.1	1921293	1979202	Adult Female Brain	Adult Female	AMV	767.6371449	-0.21969216	0.093555311	5.498814095	0.019029375	0.049247104	Sig	2472.080063	-0.009121522	0.074023465	0.015195745	0.901892485	0.996882595	Not Sig	57909	NA	2	1	8	70516.86667	0.692837197	17878.7	0.096572534	6-10	3.45369458978743e-05	1.72684729489371e-05	3	1	1525.5	745.5
AFG1L	T=W	NW_005081561.1	1921293	1979202	Adult Male Brain	Adult Male	Hyp	402.6875264	-0.105404313	0.06033443	3.048089817	0.080832162	0.145858378	Not Sig	1533.621726	-0.101705942	0.056512255	3.241886204	0.071777958	0.7639956	Not Sig	57909	NA	2	1	8	70516.86667	0.692837197	17878.7	0.096572534	6-10	3.45369458978743e-05	1.72684729489371e-05	3	1	1525.5	745.5
AFG1L	T=W	NW_005081561.1	1921293	1979202	Adult Male Brain	Adult Male	AMV	314.9704415	-0.264430288	0.068926408	14.69624726	0.000126298	0.000415432	Sig	1148.580551	-0.086712315	0.059236544	2.143889454	0.143138581	0.737803726	Not Sig	57909	NA	2	1	8	70516.86667	0.692837197	17878.7	0.096572534	6-10	3.45369458978743e-05	1.72684729489371e-05	3	1	1525.5	745.5
AFG1L	T=W	NW_005081561.1	1921293	1979202	Nestling Female Brain	Nestling Female	Hyp	699.2759508	0.064626364	0.069869369	0.85272819	0.35578169	0.47852868	Not Sig	2311.201519	-0.037072473	0.143670761	0.066584975	0.796375537	0.996728869	Not Sig	57909	NA	2	1	8	70516.86667	0.692837197	17878.7	0.096572534	6-10	3.45369458978743e-05	1.72684729489371e-05	3	1	1525.5	745.5
AFG1L	T=W	NW_005081561.1	1921293	1979202	Nestling Female Brain	Nestling Female	AMV	481.9291297	-0.155970826	0.132427968	1.369342465	0.241924889	0.388807858	Not Sig	1509.239535	-0.120134251	0.123858108	0.942728109	0.331577228	0.996634902	Not Sig	57909	NA	2	1	8	70516.86667	0.692837197	17878.7	0.096572534	6-10	3.45369458978743e-05	1.72684729489371e-05	3	1	1525.5	745.5
AFG1L	T=W	NW_005081561.1	1921293	1979202	Nestling Male Brain	Nestling Male	Hyp	692.427242	0.1643388	0.083712834	3.845742343	0.04987244	0.117733427	Not Sig	2543.905679	-0.221448717	0.140646662	2.461650563	0.11665614	0.942076488	Not Sig	57909	NA	2	1	8	70516.86667	0.692837197	17878.7	0.096572534	6-10	3.45369458978743e-05	1.72684729489371e-05	3	1	1525.5	745.5
AFG1L	T=W	NW_005081561.1	1921293	1979202	Nestling Male Brain	Nestling Male	AMV	474.5609005	-0.226529166	0.104619459	4.674637338	0.030611165	0.075795589	Not Sig	1643.165857	-0.260550818	0.120054994	4.657344444	0.030920979	0.527376339	Not Sig	57909	NA	2	1	8	70516.86667	0.692837197	17878.7	0.096572534	6-10	3.45369458978743e-05	1.72684729489371e-05	3	1	1525.5	745.5
AFTPH	T=W	NW_005081615.1	1670171	1712307	Adult Female Brain	Adult Female	Hyp	1036.570705	-0.032484844	0.072230103	0.202178966	0.652967766	0.810235091	Not Sig	6286.735189	0.017381286	0.080055928	0.047135145	0.828125505	0.998912819	Not Sig	42136	NA	2	2	19	NA	-1	NA	-1	16-20	4.74653502942852e-05	4.74653502942852e-05	4	3	2065.5	2105.5
AFTPH	T=W	NW_005081615.1	1670171	1712307	Adult Female Brain	Adult Female	AMV	1181.694679	-0.073013843	0.068693431	1.129419266	0.287899244	0.452714185	Not Sig	6787.390109	0.069919248	0.044454964	2.470156698	0.116026357	0.780855812	Not Sig	42136	NA	2	2	19	NA	-1	NA	-1	16-20	4.74653502942852e-05	4.74653502942852e-05	4	3	2065.5	2105.5
AFTPH	T=W	NW_005081615.1	1670171	1712307	Adult Male Brain	Adult Male	Hyp	470.6455844	-0.02215209	0.059591004	0.137930864	0.71034674	0.818477204	Not Sig	3163.331823	0.06214024	0.040375924	2.368128281	0.123835449	0.865761656	Not Sig	42136	NA	2	2	19	NA	-1	NA	-1	16-20	4.74653502942852e-05	4.74653502942852e-05	4	3	2065.5	2105.5
AFTPH	T=W	NW_005081615.1	1670171	1712307	Adult Male Brain	Adult Male	AMV	452.4129672	-0.264437159	0.069900518	14.25795012	0.000159386	0.000514561	Sig	3217.071358	-0.051898003	0.041296349	1.579995196	0.208761385	0.799690891	Not Sig	42136	NA	2	2	19	NA	-1	NA	-1	16-20	4.74653502942852e-05	4.74653502942852e-05	4	3	2065.5	2105.5
AFTPH	T=W	NW_005081615.1	1670171	1712307	Nestling Female Brain	Nestling Female	Hyp	763.1723371	0.114727858	0.060117967	3.636062538	0.056540503	0.106411074	Not Sig	4333.960529	0.08851404	0.071076407	1.551055688	0.21297966	0.870960025	Not Sig	42136	NA	2	2	19	NA	-1	NA	-1	16-20	4.74653502942852e-05	4.74653502942852e-05	4	3	2065.5	2105.5
AFTPH	T=W	NW_005081615.1	1670171	1712307	Nestling Female Brain	Nestling Female	AMV	726.1926435	-0.076161711	0.075276464	1.021710431	0.312113633	0.465824376	Not Sig	4212.739573	-0.103203743	0.112053801	0.849595109	0.356666905	0.996634902	Not Sig	42136	NA	2	2	19	NA	-1	NA	-1	16-20	4.74653502942852e-05	4.74653502942852e-05	4	3	2065.5	2105.5
AFTPH	T=W	NW_005081615.1	1670171	1712307	Nestling Male Brain	Nestling Male	Hyp	753.7957814	0.07849543	0.090886848	0.742649617	0.388813431	0.594129907	Not Sig	4915.247076	-0.058916791	0.058519393	1.011937681	0.314439078	0.995064234	Not Sig	42136	NA	2	2	19	NA	-1	NA	-1	16-20	4.74653502942852e-05	4.74653502942852e-05	4	3	2065.5	2105.5
AFTPH	T=W	NW_005081615.1	1670171	1712307	Nestling Male Brain	Nestling Male	AMV	792.976967	-0.043333697	0.088008189	0.241914423	0.622826824	0.778838123	Not Sig	4692.572888	-0.113535733	0.107380008	1.112770213	0.291480557	0.775514897	Not Sig	42136	NA	2	2	19	NA	-1	NA	-1	16-20	4.74653502942852e-05	4.74653502942852e-05	4	3	2065.5	2105.5
AGPAT4	T=W	NW_005081574.1	3533620	3602502	Adult Female Brain	Adult Female	Hyp	671.0418868	-0.189796261	0.10566941	3.208635578	0.073250544	0.156158867	Not Sig	1650.528343	-0.107656635	0.148966074	0.52322383	0.469469719	0.998912819	Not Sig	68882	NA	NA	NA	10	95298.92	0.265186051	11333.716	0.323541667	6-10	NA	NA	NA	NA	5801	8041
AGPAT4	T=W	NW_005081574.1	3533620	3602502	Adult Female Brain	Adult Female	AMV	180.4828727	-0.518990927	0.183085595	7.965043737	0.004768934	0.014845898	Sig	370.8803681	-0.103697114	0.184746845	0.315585968	0.57427247	0.983434407	Not Sig	68882	NA	NA	NA	10	95298.92	0.265186051	11333.716	0.323541667	6-10	NA	NA	NA	NA	5802	8042
AGPAT4	T=W	NW_005081574.1	3533620	3602502	Adult Male Brain	Adult Male	Hyp	325.674917	-0.216892748	0.063525501	11.6469352	0.000643084	0.002025522	Sig	946.1121692	-0.04724056	0.141176191	0.112036012	0.737837965	0.989305346	Not Sig	68882	NA	NA	NA	10	95298.92	0.265186051	11333.716	0.323541667	6-10	NA	NA	NA	NA	5805	8045
AGPAT4	T=W	NW_005081574.1	3533620	3602502	Adult Male Brain	Adult Male	AMV	72.76852634	-0.239458386	0.154799485	2.366478059	0.123966449	0.20747025	Not Sig	245.3602976	-0.286408536	0.176550618	2.633282033	0.104645199	0.694908031	Not Sig	68882	NA	NA	NA	10	95298.92	0.265186051	11333.716	0.323541667	6-10	NA	NA	NA	NA	5806	8046
AGPAT4	T=W	NW_005081574.1	3533620	3602502	Nestling Female Brain	Nestling Female	Hyp	946.2526616	-0.152407022	0.061517721	6.119757897	0.013367911	0.030267519	Sig	2685.441731	-0.526439682	0.231572436	5.140181335	0.023378206	0.424911564	Not Sig	68882	NA	NA	NA	10	95298.92	0.265186051	11333.716	0.323541667	6-10	NA	NA	NA	NA	5807	8047
AGPAT4	T=W	NW_005081574.1	3533620	3602502	Nestling Female Brain	Nestling Female	AMV	502.8665698	-0.20189755	0.104028445	3.744781502	0.052972653	0.109434522	Not Sig	1120.681921	-0.103895317	0.211068118	0.242646747	0.622300996	0.996634902	Not Sig	68882	NA	NA	NA	10	95298.92	0.265186051	11333.716	0.323541667	6-10	NA	NA	NA	NA	5808	8048
AGPAT4	T=W	NW_005081574.1	3533620	3602502	Nestling Male Brain	Nestling Male	Hyp	1687.678776	-0.382937039	0.072502894	27.71225899	1.41e-07	1.44e-06	Sig	3395.256166	0.479508976	0.28900617	2.778378967	0.095544829	0.899156401	Not Sig	68882	NA	NA	NA	10	95298.92	0.265186051	11333.716	0.323541667	6-10	NA	NA	NA	NA	5809	8049
AGPAT4	T=W	NW_005081574.1	3533620	3602502	Nestling Male Brain	Nestling Male	AMV	464.8451363	-0.182216421	0.128621207	1.990444301	0.158294431	0.293085396	Not Sig	1177.056684	-0.115175581	0.203487373	0.318758816	0.572354507	0.889229809	Not Sig	68882	NA	NA	NA	10	95298.92	0.265186051	11333.716	0.323541667	6-10	NA	NA	NA	NA	5810	8050
AGPAT5	T=W	NW_005081876.1	117210	171658	Adult Female Brain	Adult Female	Hyp	2109.497244	-0.35224623	0.057147809	37.89353022	7.47e-10	9.35e-09	Sig	13518.88176	-0.267745214	0.095479938	7.896386498	0.004953365	0.342053289	Not Sig	54448	NA	NA	1	13	NA	-1	NA	-1	11-15	NA	1.83661475168969e-05	NA	2	5811	805.5
AGPAT5	T=W	NW_005081876.1	117210	171658	Adult Female Brain	Adult Female	AMV	2983.651251	-0.377093112	0.049722276	57.35990542	3.63e-14	5.73e-13	Sig	18714.63195	-0.112054104	0.075327201	2.217387634	0.136463794	0.808274279	Not Sig	54448	NA	NA	1	13	NA	-1	NA	-1	11-15	NA	1.83661475168969e-05	NA	2	5812	805.5
AGPAT5	T=W	NW_005081876.1	117210	171658	Adult Male Brain	Adult Male	Hyp	1207.9203	-0.183585421	0.038146374	23.14235498	1.5e-06	7.19e-06	Sig	8281.227042	-0.023779743	0.043419106	0.300089785	0.583826139	0.981669138	Not Sig	54448	NA	NA	1	13	NA	-1	NA	-1	11-15	NA	1.83661475168969e-05	NA	2	5815	805.5
AGPAT5	T=W	NW_005081876.1	117210	171658	Adult Male Brain	Adult Male	AMV	1586.973646	-0.147643021	0.030698495	23.12668252	1.52e-06	6.78e-06	Sig	10919.58506	-0.010033872	0.045293608	0.049111446	0.8246167	0.979271722	Not Sig	54448	NA	NA	1	13	NA	-1	NA	-1	11-15	NA	1.83661475168969e-05	NA	2	5816	805.5
AGPAT5	T=W	NW_005081876.1	117210	171658	Nestling Female Brain	Nestling Female	Hyp	1826.508905	-0.242169583	0.044878363	29.06280148	7.01e-08	4.5e-07	Sig	11242.61567	-0.151194402	0.063352635	5.693417887	0.017028657	0.381123214	Not Sig	54448	NA	NA	1	13	NA	-1	NA	-1	11-15	NA	1.83661475168969e-05	NA	2	5817	805.5
AGPAT5	T=W	NW_005081876.1	117210	171658	Nestling Female Brain	Nestling Female	AMV	2327.711518	-0.409151964	0.047004675	75.5364395	3.59e-18	1.06e-16	Sig	12555.41707	-0.093938944	0.117690426	0.637934259	0.424459823	0.996634902	Not Sig	54448	NA	NA	1	13	NA	-1	NA	-1	11-15	NA	1.83661475168969e-05	NA	2	5818	805.5
AGPAT5	T=W	NW_005081876.1	117210	171658	Nestling Male Brain	Nestling Male	Hyp	1874.054724	-0.186580167	0.060035926	9.634220749	0.001909852	0.007563291	Sig	12184.58733	-0.119784897	0.057740696	4.28789918	0.038384567	0.711171452	Not Sig	54448	NA	NA	1	13	NA	-1	NA	-1	11-15	NA	1.83661475168969e-05	NA	2	5819	805.5
AGPAT5	T=W	NW_005081876.1	117210	171658	Nestling Male Brain	Nestling Male	AMV	2496.993174	-0.242413902	0.061044028	15.72964413	7.31e-05	0.000427274	Sig	13637.31951	-0.073231805	0.100551863	0.528795084	0.467113872	0.850219545	Not Sig	54448	NA	NA	1	13	NA	-1	NA	-1	11-15	NA	1.83661475168969e-05	NA	2	5820	805.5
AGT	W<T	NW_005081653.1	922303	933218	Adult Female Brain	Adult Female	Hyp	37920.04754	-0.718385868	0.025927544	760.248962	2.37e-167	1.25e-164	Sig	111255.3527	-0.385076225	0.076973582	25.155696	5.29e-07	0.000431776	Sig	10915	NA	NA	3	25	101557	0.162672901	16216.7	0.459459459	21-25	NA	0.000274851122308749	NA	9	5821	6575.5
AGT	T=W	NW_005081653.1	922303	933218	Adult Female Brain	Adult Female	AMV	53394.45018	-0.460659243	0.021338054	464.1723946	5.94e-103	3.19e-100	Sig	150389.6418	-0.240964399	0.100785492	5.738595757	0.016596056	0.420001086	Not Sig	10915	NA	NA	3	25	101557	0.162672901	16216.7	0.459459459	21-25	NA	0.000274851122308749	NA	9	5822	6575.5
AGT	W<T	NW_005081653.1	922303	933218	Adult Male Brain	Adult Male	Hyp	16190.45204	-0.771489351	0.039290718	380.7335591	8.61e-85	1.29e-82	Sig	48923.6173	-0.376955862	0.055620137	46.01290163	1.17e-11	6.44e-09	Sig	10915	NA	NA	3	25	101557	0.162672901	16216.7	0.459459459	21-25	NA	0.000274851122308749	NA	9	5825	6575.5
AGT	W<T	NW_005081653.1	922303	933218	Adult Male Brain	Adult Male	AMV	20326.44287	-0.505907374	0.041124914	150.3389773	1.46e-34	5.46e-33	Sig	59828.9873	-0.302423401	0.069759344	18.82922638	1.43e-05	0.004121312	Sig	10915	NA	NA	3	25	101557	0.162672901	16216.7	0.459459459	21-25	NA	0.000274851122308749	NA	9	5826	6575.5
AGT	T=W	NW_005081653.1	922303	933218	Nestling Female Brain	Nestling Female	Hyp	16660.62216	-0.591729619	0.02522415	546.7265317	6.49e-121	2.24e-118	Sig	50597.57457	-0.392663605	0.166545544	5.541657297	0.018568989	0.391212181	Not Sig	10915	NA	NA	3	25	101557	0.162672901	16216.7	0.459459459	21-25	NA	0.000274851122308749	NA	9	5827	6575.5
AGT	T=W	NW_005081653.1	922303	933218	Nestling Female Brain	Nestling Female	AMV	18012.90002	-0.854614614	0.047410298	319.6987737	1.68e-71	1.74e-68	Sig	46105.47519	-0.209337581	0.156129495	1.801985445	0.179472649	0.996634902	Not Sig	10915	NA	NA	3	25	101557	0.162672901	16216.7	0.459459459	21-25	NA	0.000274851122308749	NA	9	5828	6575.5
AGT	T=W	NW_005081653.1	922303	933218	Nestling Male Brain	Nestling Male	Hyp	15510.06764	-0.616962968	0.053868824	129.9724265	4.16e-30	3.24e-28	Sig	50405.92447	-0.425655559	0.183007574	5.325252411	0.021018564	0.598598112	Not Sig	10915	NA	NA	3	25	101557	0.162672901	16216.7	0.459459459	21-25	NA	0.000274851122308749	NA	9	5829	6575.5
AGT	T=W	NW_005081653.1	922303	933218	Nestling Male Brain	Nestling Male	AMV	19601.69927	-0.848007231	0.042860796	385.8327152	6.69e-86	6.92e-83	Sig	50541.09733	-0.179913609	0.167409815	1.145826969	0.284424418	0.770637308	Not Sig	10915	NA	NA	3	25	101557	0.162672901	16216.7	0.459459459	21-25	NA	0.000274851122308749	NA	9	5830	6575.5
AHCTF1	T=W	NW_005081620.1	3180951	3189755	Adult Female Brain	Adult Female	Hyp	17.78891015	-1.719398022	0.596471203	7.416410047	0.006463164	0.020216624	Sig	1090.58493	-0.494625053	0.416398641	1.418755284	0.233608386	0.998912819	Not Sig	8804	NA	3	1	0	32914.1	0.995908825	5504.85	0.997920998	0	0.000340754202635166	0.000113584734211722	9	6	5075.5	4115.5
AHCTF1	T=W	NW_005081620.1	3180951	3189755	Adult Female Brain	Adult Female	AMV	10.12259233	0.223187603	0.702490258	0.096791396	0.7557146	0.853456866	Not Sig	534.3681782	0.670343885	0.415514536	2.544851119	0.110654341	0.77347281	Not Sig	8804	NA	3	1	0	32914.1	0.995908825	5504.85	0.997920998	0	0.000340754202635166	0.000113584734211722	9	6	5075.5	4115.5
AHCTF1	T=W	NW_005081620.1	3180951	3189755	Adult Male Brain	Adult Male	Hyp	9.181983433	-0.368200042	0.437462918	0.685091196	0.407839083	0.550059891	Not Sig	644.2006703	-0.099764201	0.165684824	0.362863289	0.546920322	0.981669138	Not Sig	8804	NA	3	1	0	32914.1	0.995908825	5504.85	0.997920998	0	0.000340754202635166	0.000113584734211722	9	6	5075.5	4115.5
AHCTF1	T=W	NW_005081620.1	3180951	3189755	Adult Male Brain	Adult Male	AMV	5.874279874	-0.761706463	0.634062241	1.252898431	0.262999614	0.388555927	Not Sig	378.2722778	0.25759792	0.15464476	2.763458419	0.09643955	0.685433747	Not Sig	8804	NA	3	1	0	32914.1	0.995908825	5504.85	0.997920998	0	0.000340754202635166	0.000113584734211722	9	6	5075.5	4115.5
AHCTF1	T=W	NW_005081620.1	3180951	3189755	Nestling Female Brain	Nestling Female	Hyp	14.6196278	-0.688180517	0.500928044	1.756877804	0.185014428	0.285931388	Not Sig	743.5210102	-0.904403799	0.357282601	6.306942676	0.012026606	0.327499067	Not Sig	8804	NA	3	1	0	32914.1	0.995908825	5504.85	0.997920998	0	0.000340754202635166	0.000113584734211722	9	6	5075.5	4115.5
AHCTF1	T=W	NW_005081620.1	3180951	3189755	Nestling Female Brain	Nestling Female	AMV	6.908584088	0.081659813	0.827226796	0.008467584	0.926682565	0.956247712	Not Sig	542.7994418	0.357162024	0.330140449	1.160679339	0.281324696	0.996634902	Not Sig	8804	NA	3	1	0	32914.1	0.995908825	5504.85	0.997920998	0	0.000340754202635166	0.000113584734211722	9	6	5075.5	4115.5
AHCTF1	T=W	NW_005081620.1	3180951	3189755	Nestling Male Brain	Nestling Male	Hyp	15.10612905	-0.382018927	0.517732965	0.525169364	0.46864487	0.665232263	Not Sig	982.9206624	-0.047921255	0.400834004	0.014272206	0.904905907	1	Not Sig	8804	NA	3	1	0	32914.1	0.995908825	5504.85	0.997920998	0	0.000340754202635166	0.000113584734211722	9	6	5075.5	4115.5
AHCTF1	T=W	NW_005081620.1	3180951	3189755	Nestling Male Brain	Nestling Male	AMV	10.64108684	-0.049402261	0.753807013	0.003627175	0.951975613	0.982504736	Not Sig	515.9113298	0.367604943	0.33117263	1.247043386	0.264117927	0.758573518	Not Sig	8804	NA	3	1	0	32914.1	0.995908825	5504.85	0.997920998	0	0.000340754202635166	0.000113584734211722	9	6	5075.5	4115.5
AHI1	T=W	NW_005081596.1	315199	398813	Adult Female Brain	Adult Female	Hyp	353.842723	0.03000656	0.136515797	0.04803302	0.826522012	0.911515881	Not Sig	1138.519352	0.131530493	0.130253561	1.017190033	0.31318647	0.998912819	Not Sig	83614	NA	3	10	14	66118.16	0.775686733	13585.62	0.457899775	11-15	3.58791589925132e-05	0.000119597196641711	3	6	1615.5	4285.5
AHI1	T=W	NW_005081596.1	315199	398813	Adult Female Brain	Adult Female	AMV	189.1106807	0.478905677	0.216491063	4.749217652	0.029311618	0.072088191	Not Sig	631.3239419	0.12901202	0.12527512	1.057565473	0.303771102	0.920944071	Not Sig	83614	NA	3	10	14	66118.16	0.775686733	13585.62	0.457899775	11-15	3.58791589925132e-05	0.000119597196641711	3	6	1615.5	4285.5
AHI1	T=W	NW_005081596.1	315199	398813	Adult Male Brain	Adult Male	Hyp	131.0555056	0.041426081	0.107917283	0.146722084	0.701687742	0.812968618	Not Sig	523.3464533	-0.004448707	0.069051526	0.004725406	0.945195314	0.992784155	Not Sig	83614	NA	3	10	14	66118.16	0.775686733	13585.62	0.457899775	11-15	3.58791589925132e-05	0.000119597196641711	3	6	1615.5	4285.5
AHI1	T=W	NW_005081596.1	315199	398813	Adult Male Brain	Adult Male	AMV	64.0234793	0.334249289	0.173585454	3.648172846	0.056130758	0.104657349	Not Sig	266.5454931	-0.015344861	0.128369768	0.014570568	0.903921842	0.989706605	Not Sig	83614	NA	3	10	14	66118.16	0.775686733	13585.62	0.457899775	11-15	3.58791589925132e-05	0.000119597196641711	3	6	1615.5	4285.5
AHI1	T=W	NW_005081596.1	315199	398813	Nestling Female Brain	Nestling Female	Hyp	279.9025677	-0.043736828	0.118384446	0.134847194	0.713458309	0.805943645	Not Sig	931.7369178	0.114494811	0.098032873	1.364074444	0.242832591	0.885522112	Not Sig	83614	NA	3	10	14	66118.16	0.775686733	13585.62	0.457899775	11-15	3.58791589925132e-05	0.000119597196641711	3	6	1615.5	4285.5
AHI1	T=W	NW_005081596.1	315199	398813	Nestling Female Brain	Nestling Female	AMV	193.5942719	-0.062898302	0.18146989	0.117678267	0.731566367	0.836653248	Not Sig	572.1871038	0.187711547	0.140961189	1.769039494	0.183500994	0.996634902	Not Sig	83614	NA	3	10	14	66118.16	0.775686733	13585.62	0.457899775	11-15	3.58791589925132e-05	0.000119597196641711	3	6	1615.5	4285.5
AHI1	T=W	NW_005081596.1	315199	398813	Nestling Male Brain	Nestling Male	Hyp	245.7614617	-0.019946938	0.133555287	0.022243523	0.881441092	0.937174235	Not Sig	989.8056368	-0.313572458	0.125948718	6.13758552	0.013233789	0.519498818	Not Sig	83614	NA	3	10	14	66118.16	0.775686733	13585.62	0.457899775	11-15	3.58791589925132e-05	0.000119597196641711	3	6	1615.5	4285.5
AHI1	T=W	NW_005081596.1	315199	398813	Nestling Male Brain	Nestling Male	AMV	187.5047487	-0.072813206	0.187345164	0.148945604	0.69954502	0.822760336	Not Sig	671.0524862	-0.207851635	0.176948587	1.368289872	0.242105925	0.743875894	Not Sig	83614	NA	3	10	14	66118.16	0.775686733	13585.62	0.457899775	11-15	3.58791589925132e-05	0.000119597196641711	3	6	1615.5	4285.5
AHSA2P	T=W	NW_005081577.1	3802749	3812702	Adult Female Brain	Adult Female	Hyp	NA	NA	NA	NA	NA	NA	NA	6705.475521	-0.318218939	0.131249912	5.905797973	0.015091128	0.560312699	Not Sig	9953	NA	1	1	31	90092.1	0.300798753	4909.1	0.366177498	31+	0.000100472219431327	0.000100472219431327	6	5	3365.5	3835.5
AHSA2P	T=W	NW_005081577.1	3802749	3812702	Adult Female Brain	Adult Female	AMV	NA	NA	NA	NA	NA	NA	NA	5652.441034	-0.205586041	0.141125158	2.129588526	0.144479536	0.82087378	Not Sig	9953	NA	1	1	31	90092.1	0.300798753	4909.1	0.366177498	31+	0.000100472219431327	0.000100472219431327	6	5	3365.5	3835.5
AHSA2P	T=W	NW_005081577.1	3802749	3812702	Adult Male Brain	Adult Male	Hyp	617.8657469	-0.369464017	0.059753154	38.09134088	6.75e-10	4.93e-09	Sig	2844.670536	-0.093468983	0.12429751	0.56600844	0.45184943	0.970132487	Not Sig	9953	NA	1	1	31	90092.1	0.300798753	4909.1	0.366177498	31+	0.000100472219431327	0.000100472219431327	6	5	3365.5	3835.5
AHSA2P	T=W	NW_005081577.1	3802749	3812702	Adult Male Brain	Adult Male	AMV	474.0562421	-0.276955072	0.068047795	16.50385358	4.86e-05	0.00017392	Sig	2520.599299	-0.100879744	0.109372619	0.851576369	0.356106773	0.882689646	Not Sig	9953	NA	1	1	31	90092.1	0.300798753	4909.1	0.366177498	31+	0.000100472219431327	0.000100472219431327	6	5	3365.5	3835.5
AHSA2P	T=W	NW_005081577.1	3802749	3812702	Nestling Female Brain	Nestling Female	Hyp	NA	NA	NA	NA	NA	NA	NA	3933.948259	-0.080326051	0.08529369	0.886768405	0.346354545	0.94334723	Not Sig	9953	NA	1	1	31	90092.1	0.300798753	4909.1	0.366177498	31+	0.000100472219431327	0.000100472219431327	6	5	3365.5	3835.5
AHSA2P	T=W	NW_005081577.1	3802749	3812702	Nestling Female Brain	Nestling Female	AMV	NA	NA	NA	NA	NA	NA	NA	4993.943062	-0.19793943	0.161119704	1.512459723	0.218764138	0.996634902	Not Sig	9953	NA	1	1	31	90092.1	0.300798753	4909.1	0.366177498	31+	0.000100472219431327	0.000100472219431327	6	5	3365.5	3835.5
AHSA2P	T=W	NW_005081577.1	3802749	3812702	Nestling Male Brain	Nestling Male	Hyp	NA	NA	NA	NA	NA	NA	NA	4151.753634	-0.145906336	0.084213981	2.988206394	0.08387302	0.889104158	Not Sig	9953	NA	1	1	31	90092.1	0.300798753	4909.1	0.366177498	31+	0.000100472219431327	0.000100472219431327	6	5	3365.5	3835.5
AHSA2P	T=W	NW_005081577.1	3802749	3812702	Nestling Male Brain	Nestling Male	AMV	NA	NA	NA	NA	NA	NA	NA	4704.000084	-0.084767668	0.143461579	0.347881404	0.555314873	0.884832197	Not Sig	9953	NA	1	1	31	90092.1	0.300798753	4909.1	0.366177498	31+	0.000100472219431327	0.000100472219431327	6	5	3365.5	3835.5
AIDA	T=W	NW_005081821.1	328044	363487	Adult Female Brain	Adult Female	Hyp	984.7136278	-0.206020818	0.07714065	7.121696564	0.007615661	0.023403682	Sig	4538.497367	-0.110987683	0.084557946	1.726321362	0.188881376	0.998912819	Not Sig	35443	NA	NA	1	5	75674.3	0.581855965	26838.13333	0.11936937	1-5	NA	2.82143159439099e-05	NA	2	5831	1135.5
AIDA	T=W	NW_005081821.1	328044	363487	Adult Female Brain	Adult Female	AMV	568.5973428	-0.187038529	0.104381213	3.202995892	0.073503509	0.157885538	Not Sig	2326.36975	0.08127399	0.064031785	1.608310308	0.204729483	0.86566271	Not Sig	35443	NA	NA	1	5	75674.3	0.581855965	26838.13333	0.11936937	1-5	NA	2.82143159439099e-05	NA	2	5832	1135.5
AIDA	T=W	NW_005081821.1	328044	363487	Adult Male Brain	Adult Male	Hyp	509.8967661	-0.15108772	0.049230141	9.415021263	0.002152151	0.00608619	Sig	2326.814443	0.040342935	0.044151482	0.834549402	0.360960312	0.964851606	Not Sig	35443	NA	NA	1	5	75674.3	0.581855965	26838.13333	0.11936937	1-5	NA	2.82143159439099e-05	NA	2	5835	1135.5
AIDA	T=W	NW_005081821.1	328044	363487	Adult Male Brain	Adult Male	AMV	237.3008273	-0.005056365	0.099563176	0.002562283	0.959629126	0.979370233	Not Sig	1095.912412	-0.046504161	0.062064382	0.561843619	0.453518373	0.911510388	Not Sig	35443	NA	NA	1	5	75674.3	0.581855965	26838.13333	0.11936937	1-5	NA	2.82143159439099e-05	NA	2	5836	1135.5
AIDA	T=W	NW_005081821.1	328044	363487	Nestling Female Brain	Nestling Female	Hyp	1108.998158	-0.131869959	0.04434052	8.842875503	0.002942352	0.007904712	Sig	4868.346241	-0.097763768	0.054821695	3.179849172	0.074551611	0.671148447	Not Sig	35443	NA	NA	1	5	75674.3	0.581855965	26838.13333	0.11936937	1-5	NA	2.82143159439099e-05	NA	2	5837	1135.5
AIDA	T=W	NW_005081821.1	328044	363487	Nestling Female Brain	Nestling Female	AMV	835.5519372	-0.07132674	0.093755917	0.575498899	0.448082037	0.602292089	Not Sig	3548.95201	-0.086740473	0.077562787	1.251937915	0.263182669	0.996634902	Not Sig	35443	NA	NA	1	5	75674.3	0.581855965	26838.13333	0.11936937	1-5	NA	2.82143159439099e-05	NA	2	5838	1135.5
AIDA	T=W	NW_005081821.1	328044	363487	Nestling Male Brain	Nestling Male	Hyp	1119.916957	-0.107375995	0.069768571	2.363954945	0.12416704	0.249475322	Not Sig	5164.484073	-0.119949787	0.070583298	2.877581537	0.089820832	0.897132462	Not Sig	35443	NA	NA	1	5	75674.3	0.581855965	26838.13333	0.11936937	1-5	NA	2.82143159439099e-05	NA	2	5839	1135.5
AIDA	T=W	NW_005081821.1	328044	363487	Nestling Male Brain	Nestling Male	AMV	891.3136903	-0.071574901	0.095183503	0.563011069	0.453049575	0.631949205	Not Sig	3723.330326	-0.059740165	0.10323663	0.33405545	0.563280794	0.886340603	Not Sig	35443	NA	NA	1	5	75674.3	0.581855965	26838.13333	0.11936937	1-5	NA	2.82143159439099e-05	NA	2	5840	1135.5
AIG1	T=W	NW_005081632.1	1000560	1088013	Adult Female Brain	Adult Female	Hyp	1041.857856	-0.180773457	0.094800058	3.613063767	0.057327417	0.127921688	Not Sig	3535.81548	0.022163898	0.07300499	0.092278453	0.761300315	0.998912819	Not Sig	87453	NA	1	3	8	73026.18	0.639723359	12642.74	0.427043919	6-10	1.14347135032532e-05	3.43041405097595e-05	1	2	475.5	1515.5
AIG1	T=W	NW_005081632.1	1000560	1088013	Adult Female Brain	Adult Female	AMV	876.3506605	-0.239161259	0.08597996	7.718720634	0.005465111	0.016722306	Sig	3145.324728	-0.010318395	0.098078605	0.011076459	0.916181595	0.99695917	Not Sig	87453	NA	1	3	8	73026.18	0.639723359	12642.74	0.427043919	6-10	1.14347135032532e-05	3.43041405097595e-05	1	2	475.5	1515.5
AIG1	T=W	NW_005081632.1	1000560	1088013	Adult Male Brain	Adult Male	Hyp	501.9781499	-0.087792789	0.05376871	2.6631874	0.102694758	0.180962957	Not Sig	2258.772619	0.046699588	0.048999537	0.907896824	0.34067307	0.961430174	Not Sig	87453	NA	1	3	8	73026.18	0.639723359	12642.74	0.427043919	6-10	1.14347135032532e-05	3.43041405097595e-05	1	2	475.5	1515.5
AIG1	T=W	NW_005081632.1	1000560	1088013	Adult Male Brain	Adult Male	AMV	400.0380957	-0.269053495	0.075866947	12.51668292	0.000403334	0.001230053	Sig	1820.191811	-0.00046057	0.058959141	0.000110188	0.991624705	0.995916231	Not Sig	87453	NA	1	3	8	73026.18	0.639723359	12642.74	0.427043919	6-10	1.14347135032532e-05	3.43041405097595e-05	1	2	475.5	1515.5
AIG1	T=W	NW_005081632.1	1000560	1088013	Nestling Female Brain	Nestling Female	Hyp	986.2065561	-0.003724781	0.057931097	0.004119886	0.948821852	0.962747809	Not Sig	3365.460887	0.081226038	0.100189562	0.657127224	0.417575977	0.969654893	Not Sig	87453	NA	1	3	8	73026.18	0.639723359	12642.74	0.427043919	6-10	1.14347135032532e-05	3.43041405097595e-05	1	2	475.5	1515.5
AIG1	T=W	NW_005081632.1	1000560	1088013	Nestling Female Brain	Nestling Female	AMV	981.7247068	-0.206066979	0.082093714	6.272998324	0.012259153	0.032122083	Sig	3049.083835	0.172743175	0.173776897	0.984858342	0.321002296	0.996634902	Not Sig	87453	NA	1	3	8	73026.18	0.639723359	12642.74	0.427043919	6-10	1.14347135032532e-05	3.43041405097595e-05	1	2	475.5	1515.5
AIG1	T=W	NW_005081632.1	1000560	1088013	Nestling Male Brain	Nestling Male	Hyp	948.4330186	-0.089913747	0.073722595	1.484929261	0.223004883	0.393771143	Not Sig	3402.580048	0.082927817	0.113946786	0.530766439	0.466284811	0.995064234	Not Sig	87453	NA	1	3	8	73026.18	0.639723359	12642.74	0.427043919	6-10	1.14347135032532e-05	3.43041405097595e-05	1	2	475.5	1515.5
AIG1	T=W	NW_005081632.1	1000560	1088013	Nestling Male Brain	Nestling Male	AMV	1014.379415	-0.109391247	0.07040869	2.411798937	0.120423909	0.234724568	Not Sig	2892.370485	0.247903581	0.167689958	2.204549466	0.137604091	0.668646448	Not Sig	87453	NA	1	3	8	73026.18	0.639723359	12642.74	0.427043919	6-10	1.14347135032532e-05	3.43041405097595e-05	1	2	475.5	1515.5
AK9	T=W	NW_005081561.1	1372556	1432253	Adult Male Brain	Adult Male	Hyp	113.9314682	0.290351416	0.128283639	5.074070275	0.024286293	0.052462383	Not Sig	344.7898784	0.169532874	0.102252556	2.742257177	0.097726639	0.826593134	Not Sig	59697	NA	10	19	15	110219.25	0.100379895	16020.6	0.378426022	11-15	0.000167512605323551	0.000318273950114746	8	9	4105.5	6795.5
AK9	T=W	NW_005081561.1	1372556	1432253	Adult Male Brain	Adult Male	AMV	40.03743116	0.436635111	0.225807236	3.626164964	0.056877739	0.105861414	Not Sig	109.4225222	0.097796258	0.20416282	0.229280619	0.632057752	0.953038112	Not Sig	59697	NA	10	19	15	110219.25	0.100379895	16020.6	0.378426022	11-15	0.000167512605323551	0.000318273950114746	8	9	4105.5	6795.5
AKAP12	T=W	NW_005081596.1	1597993	1614727	Adult Female Brain	Adult Female	Hyp	4297.827679	-0.570102405	0.049884771	129.7337673	4.69e-30	2.46e-28	Sig	13749.11814	-0.225326139	0.104361221	4.678853086	0.030536129	0.697886759	Not Sig	16734	NA	27	16	7	96472.7	0.217319307	15851.95	0.487525988	6-10	0.00161348153460022	0.000956137205689016	10	10	5585.5	7835.5
AKAP12	T=W	NW_005081596.1	1597993	1614727	Adult Female Brain	Adult Female	AMV	948.0751784	-0.731485495	0.084078137	75.04871582	4.59e-18	9.67e-17	Sig	3745.082714	-0.689115939	0.249919918	7.640938214	0.005705823	0.245888681	Not Sig	16734	NA	27	16	7	96472.7	0.217319307	15851.95	0.487525988	6-10	0.00161348153460022	0.000956137205689016	10	10	5585.5	7835.5
AKAP12	T=W	NW_005081596.1	1597993	1614727	Adult Male Brain	Adult Male	Hyp	1595.044326	-0.422236051	0.034860949	146.4996194	1.01e-33	3.79e-32	Sig	5147.493939	-0.062452227	0.051203226	1.488628237	0.222429419	0.933702655	Not Sig	16734	NA	27	16	7	96472.7	0.217319307	15851.95	0.487525988	6-10	0.00161348153460022	0.000956137205689016	10	10	5585.5	7835.5
AKAP12	T=W	NW_005081596.1	1597993	1614727	Adult Male Brain	Adult Male	AMV	457.9522845	-0.465665671	0.070855832	42.97708059	5.54e-11	4.23e-10	Sig	1474.310221	-0.160993604	0.156052839	1.06597967	0.301855312	0.851887174	Not Sig	16734	NA	27	16	7	96472.7	0.217319307	15851.95	0.487525988	6-10	0.00161348153460022	0.000956137205689016	10	10	5585.5	7835.5
AKAP12	T=W	NW_005081596.1	1597993	1614727	Nestling Female Brain	Nestling Female	Hyp	5644.248208	-0.014019193	0.058078193	0.058099986	0.809524591	0.860119878	Not Sig	18150.85452	-0.148565442	0.059825097	6.164320592	0.013035243	0.341371445	Not Sig	16734	NA	27	16	7	96472.7	0.217319307	15851.95	0.487525988	6-10	0.00161348153460022	0.000956137205689016	10	10	5585.5	7835.5
AKAP12	T=W	NW_005081596.1	1597993	1614727	Nestling Female Brain	Nestling Female	AMV	3166.294414	-0.388534466	0.080050298	23.32990621	1.36e-06	8.88e-06	Sig	8882.816435	-0.135136367	0.230072816	0.345597937	0.556615672	0.996634902	Not Sig	16734	NA	27	16	7	96472.7	0.217319307	15851.95	0.487525988	6-10	0.00161348153460022	0.000956137205689016	10	10	5585.5	7835.5
AKAP12	T=W	NW_005081596.1	1597993	1614727	Nestling Male Brain	Nestling Male	Hyp	6359.856368	-0.013578695	0.047170414	0.082645517	0.773743793	0.885297327	Not Sig	20920.70716	-0.087339391	0.108987798	0.640502484	0.423528899	0.995064234	Not Sig	16734	NA	27	16	7	96472.7	0.217319307	15851.95	0.487525988	6-10	0.00161348153460022	0.000956137205689016	10	10	5585.5	7835.5
AKAP12	T=W	NW_005081596.1	1597993	1614727	Nestling Male Brain	Nestling Male	AMV	4267.064742	-0.409269983	0.060825653	45.03474861	1.94e-11	3.93e-10	Sig	12070.62548	0.011265971	0.310048949	0.001320788	0.971009142	0.999292185	Not Sig	16734	NA	27	16	7	96472.7	0.217319307	15851.95	0.487525988	6-10	0.00161348153460022	0.000956137205689016	10	10	5585.5	7835.5
AKAP7	T=W	NW_005081729.1	177236	255062	Adult Female Brain	Adult Female	Hyp	408.547417	-0.053152405	0.129418326	0.167650305	0.682208554	0.834692888	Not Sig	962.7397179	0.059743597	0.131638861	0.205748217	0.650120517	0.998912819	Not Sig	77826	NA	1	1	24	66816.04	0.765634132	8779.542	0.756987396	21-25	1.28491763677948e-05	1.28491763677948e-05	1	1	550.5	555.5
AKAP7	T=W	NW_005081729.1	177236	255062	Adult Female Brain	Adult Female	Hyp	408.547417	-0.053152405	0.129418326	0.167650305	0.682208554	0.834692888	Not Sig	962.7397179	0.059743597	0.131638861	0.205748217	0.650120517	0.998912819	Not Sig	77826	NA	1	2	24	66816.04	0.765634132	8779.542	0.756987396	21-25	1.28491763677948e-05	2.56983527355896e-05	1	2	550.5	1075.5
AKAP7	T=W	NW_005081729.1	177236	255062	Adult Female Brain	Adult Female	AMV	794.5693336	0.142503758	0.083808446	2.889266277	0.089171527	0.182767596	Not Sig	1719.54009	0.11706496	0.105568243	1.227171846	0.267957752	0.906256628	Not Sig	77826	NA	1	1	24	66816.04	0.765634132	8779.542	0.756987396	21-25	1.28491763677948e-05	1.28491763677948e-05	1	1	550.5	555.5
AKAP7	T=W	NW_005081729.1	177236	255062	Adult Female Brain	Adult Female	AMV	794.5693336	0.142503758	0.083808446	2.889266277	0.089171527	0.182767596	Not Sig	1719.54009	0.11706496	0.105568243	1.227171846	0.267957752	0.906256628	Not Sig	77826	NA	1	2	24	66816.04	0.765634132	8779.542	0.756987396	21-25	1.28491763677948e-05	2.56983527355896e-05	1	2	550.5	1075.5
AKAP7	T=W	NW_005081729.1	177236	255062	Adult Male Brain	Adult Male	Hyp	217.2160542	-0.00930292	0.087914645	0.011156425	0.915880699	0.945686621	Not Sig	655.1310294	-0.000113223	0.151744717	8.44e-07	0.999267043	0.999339934	Not Sig	77826	NA	1	1	24	66816.04	0.765634132	8779.542	0.756987396	21-25	1.28491763677948e-05	1.28491763677948e-05	1	1	550.5	555.5
AKAP7	T=W	NW_005081729.1	177236	255062	Adult Male Brain	Adult Male	Hyp	217.2160542	-0.00930292	0.087914645	0.011156425	0.915880699	0.945686621	Not Sig	655.1310294	-0.000113223	0.151744717	8.44e-07	0.999267043	0.999339934	Not Sig	77826	NA	1	2	24	66816.04	0.765634132	8779.542	0.756987396	21-25	1.28491763677948e-05	2.56983527355896e-05	1	2	550.5	1075.5
AKAP7	T=W	NW_005081729.1	177236	255062	Adult Male Brain	Adult Male	AMV	454.7304278	0.058099529	0.053980901	1.157740632	0.281934607	0.41165028	Not Sig	1040.977527	0.043390727	0.100324594	0.18695672	0.665461676	0.956681008	Not Sig	77826	NA	1	1	24	66816.04	0.765634132	8779.542	0.756987396	21-25	1.28491763677948e-05	1.28491763677948e-05	1	1	550.5	555.5
AKAP7	T=W	NW_005081729.1	177236	255062	Adult Male Brain	Adult Male	AMV	454.7304278	0.058099529	0.053980901	1.157740632	0.281934607	0.41165028	Not Sig	1040.977527	0.043390727	0.100324594	0.18695672	0.665461676	0.956681008	Not Sig	77826	NA	1	2	24	66816.04	0.765634132	8779.542	0.756987396	21-25	1.28491763677948e-05	2.56983527355896e-05	1	2	550.5	1075.5
AKAP7	T=W	NW_005081729.1	177236	255062	Nestling Female Brain	Nestling Female	Hyp	635.4784274	0.108626758	0.063185909	2.951128108	0.085817634	0.150072321	Not Sig	1538.784235	-0.031651615	0.096427158	0.107773468	0.742693391	0.993478163	Not Sig	77826	NA	1	1	24	66816.04	0.765634132	8779.542	0.756987396	21-25	1.28491763677948e-05	1.28491763677948e-05	1	1	550.5	555.5
AKAP7	T=W	NW_005081729.1	177236	255062	Nestling Female Brain	Nestling Female	Hyp	635.4784274	0.108626758	0.063185909	2.951128108	0.085817634	0.150072321	Not Sig	1538.784235	-0.031651615	0.096427158	0.107773468	0.742693391	0.993478163	Not Sig	77826	NA	1	2	24	66816.04	0.765634132	8779.542	0.756987396	21-25	1.28491763677948e-05	2.56983527355896e-05	1	2	550.5	1075.5
AKAP7	T=W	NW_005081729.1	177236	255062	Nestling Female Brain	Nestling Female	AMV	1617.030532	-0.120060421	0.076901632	2.425788516	0.119353171	0.220590236	Not Sig	3668.583032	-0.261339662	0.146384793	3.195314435	0.073849567	0.996634902	Not Sig	77826	NA	1	1	24	66816.04	0.765634132	8779.542	0.756987396	21-25	1.28491763677948e-05	1.28491763677948e-05	1	1	550.5	555.5
AKAP7	T=W	NW_005081729.1	177236	255062	Nestling Female Brain	Nestling Female	AMV	1617.030532	-0.120060421	0.076901632	2.425788516	0.119353171	0.220590236	Not Sig	3668.583032	-0.261339662	0.146384793	3.195314435	0.073849567	0.996634902	Not Sig	77826	NA	1	2	24	66816.04	0.765634132	8779.542	0.756987396	21-25	1.28491763677948e-05	2.56983527355896e-05	1	2	550.5	1075.5
AKAP7	T=W	NW_005081729.1	177236	255062	Nestling Male Brain	Nestling Male	Hyp	685.9876838	0.126802946	0.087622395	2.088339781	0.148427295	0.287643676	Not Sig	1679.013636	0.1006034	0.138062036	0.532267226	0.465655227	0.995064234	Not Sig	77826	NA	1	1	24	66816.04	0.765634132	8779.542	0.756987396	21-25	1.28491763677948e-05	1.28491763677948e-05	1	1	550.5	555.5
AKAP7	T=W	NW_005081729.1	177236	255062	Nestling Male Brain	Nestling Male	Hyp	685.9876838	0.126802946	0.087622395	2.088339781	0.148427295	0.287643676	Not Sig	1679.013636	0.1006034	0.138062036	0.532267226	0.465655227	0.995064234	Not Sig	77826	NA	1	2	24	66816.04	0.765634132	8779.542	0.756987396	21-25	1.28491763677948e-05	2.56983527355896e-05	1	2	550.5	1075.5
AKAP7	T=W	NW_005081729.1	177236	255062	Nestling Male Brain	Nestling Male	AMV	1849.453831	-0.027517162	0.086422128	0.100811608	0.750857838	0.848441731	Not Sig	4081.711601	-0.028919865	0.182471993	0.025089566	0.874144086	0.97785055	Not Sig	77826	NA	1	1	24	66816.04	0.765634132	8779.542	0.756987396	21-25	1.28491763677948e-05	1.28491763677948e-05	1	1	550.5	555.5
AKAP7	T=W	NW_005081729.1	177236	255062	Nestling Male Brain	Nestling Male	AMV	1849.453831	-0.027517162	0.086422128	0.100811608	0.750857838	0.848441731	Not Sig	4081.711601	-0.028919865	0.182471993	0.025089566	0.874144086	0.97785055	Not Sig	77826	NA	1	2	24	66816.04	0.765634132	8779.542	0.756987396	21-25	1.28491763677948e-05	2.56983527355896e-05	1	2	550.5	1075.5
AKIRIN2	T=W	NW_005081569.1	4127106	4132833	Adult Female Brain	Adult Female	Hyp	49.83696789	-0.239038803	0.532522666	0.154739898	0.694046279	0.842009802	Not Sig	7243.138532	0.022854121	0.05084137	0.201984087	0.653124092	0.998912819	Not Sig	5727	NA	NA	NA	26	51609.3	0.945256185	3575.1	0.598881901	26-30	NA	NA	NA	NA	5841	8051
AKIRIN2	T=W	NW_005081569.1	4127106	4132833	Adult Female Brain	Adult Female	AMV	70.73448763	0.98272505	1.058513821	0.564771644	0.452344038	0.614181412	Not Sig	7282.925457	0.010537257	0.058942389	0.031954371	0.858127838	0.994572471	Not Sig	5727	NA	NA	NA	26	51609.3	0.945256185	3575.1	0.598881901	26-30	NA	NA	NA	NA	5842	8052
AKIRIN2	T=W	NW_005081569.1	4127106	4132833	Adult Male Brain	Adult Male	Hyp	1.466399896	2.675266295	2.411723475	1.063817959	0.302346009	0.435113546	Not Sig	3499.311691	0.014584164	0.04065052	0.129522471	0.718927672	0.987192483	Not Sig	5727	NA	NA	NA	26	51609.3	0.945256185	3575.1	0.598881901	26-30	NA	NA	NA	NA	5845	8055
AKIRIN2	T=W	NW_005081569.1	4127106	4132833	Adult Male Brain	Adult Male	AMV	1.67132571	2.160724992	2.616024247	0.557787648	0.455153009	0.606484137	Not Sig	3258.028433	0.081311499	0.051082484	2.53192866	0.11156378	0.704685558	Not Sig	5727	NA	NA	NA	26	51609.3	0.945256185	3575.1	0.598881901	26-30	NA	NA	NA	NA	5846	8056
AKIRIN2	T=W	NW_005081569.1	4127106	4132833	Nestling Female Brain	Nestling Female	Hyp	35.44107784	-1.316387365	0.969077898	1.282727932	0.257392438	0.373309032	Not Sig	6580.072496	0.100581444	0.097110446	1.072514473	0.300378176	0.920677675	Not Sig	5727	NA	NA	NA	26	51609.3	0.945256185	3575.1	0.598881901	26-30	NA	NA	NA	NA	5847	8057
AKIRIN2	T=W	NW_005081569.1	4127106	4132833	Nestling Female Brain	Nestling Female	AMV	35.35515065	1.064996317	0.782057075	1.116970891	0.290571636	0.444226947	Not Sig	6845.251265	-0.01361898	0.115739911	0.013860406	0.906281417	0.996634902	Not Sig	5727	NA	NA	NA	26	51609.3	0.945256185	3575.1	0.598881901	26-30	NA	NA	NA	NA	5848	8058
AKIRIN2	T=W	NW_005081569.1	4127106	4132833	Nestling Male Brain	Nestling Male	Hyp	22.57801253	-0.297104497	0.57794885	0.222390579	0.637224423	0.802298454	Not Sig	6625.865913	0.004605012	0.092371833	0.002493528	0.960173993	1	Not Sig	5727	NA	NA	NA	26	51609.3	0.945256185	3575.1	0.598881901	26-30	NA	NA	NA	NA	5849	8059
AKIRIN2	T=W	NW_005081569.1	4127106	4132833	Nestling Male Brain	Nestling Male	AMV	51.81771265	-3.802496	1.08179969	7.949725594	0.004809467	0.01632065	Sig	6689.288239	0.030244866	0.091324335	0.109807739	0.740363128	0.942674966	Not Sig	5727	NA	NA	NA	26	51609.3	0.945256185	3575.1	0.598881901	26-30	NA	NA	NA	NA	5850	8060
AKT3	T=W	NW_005081620.1	1871641	2006775	Adult Female Brain	Adult Female	Hyp	2635.453821	-0.62967183	0.142798602	19.07995668	1.25e-05	7.24e-05	Sig	10452.63182	-0.28788484	0.202726402	2.025476416	0.154680408	0.998912819	Not Sig	135134	NA	NA	1	13	112797.8	0.115770505	14945.0875	0.331546014	11-15	NA	7.40006216052215e-06	NA	1	5851	245.5
AKT3	T=W	NW_005081620.1	1871641	2006775	Adult Female Brain	Adult Female	AMV	5004.810149	-0.32513224	0.056894148	32.48984364	1.2e-08	1.04e-07	Sig	18751.61196	0.096889894	0.122661431	0.622553405	0.430100004	0.959878654	Not Sig	135134	NA	NA	1	13	112797.8	0.115770505	14945.0875	0.331546014	11-15	NA	7.40006216052215e-06	NA	1	5852	245.5
AKT3	W<T	NW_005081620.1	1871641	2006775	Adult Male Brain	Adult Male	Hyp	1108.419212	-0.236066059	0.038605295	37.36236358	9.81e-10	6.88e-09	Sig	4584.5959	-0.158318851	0.042182297	14.10418272	0.000172959	0.018240496	Sig	135134	NA	NA	1	13	112797.8	0.115770505	14945.0875	0.331546014	11-15	NA	7.40006216052215e-06	NA	1	5855	245.5
AKT3	T=W	NW_005081620.1	1871641	2006775	Adult Male Brain	Adult Male	AMV	1806.956859	-0.185484977	0.028285975	42.99802088	5.48e-11	4.21e-10	Sig	6994.351793	-0.174409826	0.07061444	6.108902995	0.013450259	0.403763145	Not Sig	135134	NA	NA	1	13	112797.8	0.115770505	14945.0875	0.331546014	11-15	NA	7.40006216052215e-06	NA	1	5856	245.5
AKT3	T=W	NW_005081620.1	1871641	2006775	Nestling Female Brain	Nestling Female	Hyp	1830.149269	0.078837801	0.319098881	0.056672018	0.811835447	0.860711623	Not Sig	8054.017518	-0.250542006	0.103829191	5.815574851	0.015884861	0.367395209	Not Sig	135134	NA	NA	1	13	112797.8	0.115770505	14945.0875	0.331546014	11-15	NA	7.40006216052215e-06	NA	1	5857	245.5
AKT3	T=W	NW_005081620.1	1871641	2006775	Nestling Female Brain	Nestling Female	AMV	2498.938291	-0.499690178	0.279510221	3.013918307	0.082552514	0.160604985	Not Sig	11066.31342	-0.526914643	0.25065284	4.430607153	0.035299949	0.996634902	Not Sig	135134	NA	NA	1	13	112797.8	0.115770505	14945.0875	0.331546014	11-15	NA	7.40006216052215e-06	NA	1	5858	245.5
AKT3	T=W	NW_005081620.1	1871641	2006775	Nestling Male Brain	Nestling Male	Hyp	1942.45813	-0.016864171	0.078903687	0.045338054	0.831383633	0.910834948	Not Sig	8920.302597	-0.185974776	0.110307237	2.825435385	0.092781729	0.897902777	Not Sig	135134	NA	NA	1	13	112797.8	0.115770505	14945.0875	0.331546014	11-15	NA	7.40006216052215e-06	NA	1	5859	245.5
AKT3	T=W	NW_005081620.1	1871641	2006775	Nestling Male Brain	Nestling Male	AMV	2533.237155	-0.463203691	0.253691719	3.170288306	0.074989208	0.159699239	Not Sig	13917.44269	-0.384638791	0.225245521	2.862949632	0.090641149	0.626373833	Not Sig	135134	NA	NA	1	13	112797.8	0.115770505	14945.0875	0.331546014	11-15	NA	7.40006216052215e-06	NA	1	5860	245.5
ALDH8A1	T=W	NW_005081596.1	143903	157035	Adult Female Brain	Adult Female	Hyp	20.39446077	-0.241795683	0.686941132	0.099444884	0.752496815	0.874806532	Not Sig	151.322538	-0.313189991	0.258080599	1.482272554	0.223419298	0.998912819	Not Sig	13132	NA	1	2	3	73957.8	0.627897915	13716.9	0.66995842	1-5	7.61498629302467e-05	0.000152299725860493	6	7	2915.5	5105.5
ALDH8A1	T=W	NW_005081596.1	143903	157035	Adult Female Brain	Adult Female	AMV	12.30748726	-0.624310529	0.763559852	0.578653535	0.446840577	0.61175218	Not Sig	112.7159631	-0.417055875	0.28887293	2.091973063	0.148074722	0.824884551	Not Sig	13132	NA	1	2	3	73957.8	0.627897915	13716.9	0.66995842	1-5	7.61498629302467e-05	0.000152299725860493	6	7	2915.5	5105.5
ALDH8A1	T=W	NW_005081596.1	143903	157035	Adult Male Brain	Adult Male	Hyp	4.034077528	-0.15347797	1.197873804	0.01167791	0.913944624	0.945686621	Not Sig	36.17730856	-0.365146858	0.254096092	2.063135606	0.150899379	0.901309303	Not Sig	13132	NA	1	2	3	73957.8	0.627897915	13716.9	0.66995842	1-5	7.61498629302467e-05	0.000152299725860493	6	7	2915.5	5105.5
ALDH8A1	T=W	NW_005081596.1	143903	157035	Adult Male Brain	Adult Male	AMV	4.025780458	-2.086066061	1.138026178	2.627377028	0.105035103	0.180701838	Not Sig	24.64073593	-0.050997352	0.305365365	0.027909139	0.867322615	0.986274164	Not Sig	13132	NA	1	2	3	73957.8	0.627897915	13716.9	0.66995842	1-5	7.61498629302467e-05	0.000152299725860493	6	7	2915.5	5105.5
ALDH8A1	T=W	NW_005081596.1	143903	157035	Nestling Female Brain	Nestling Female	Hyp	22.48512701	-0.347615229	0.527632999	0.358549707	0.549312797	0.675726418	Not Sig	139.2096828	0.194476617	0.220136484	0.780375082	0.377026451	0.957380218	Not Sig	13132	NA	1	2	3	73957.8	0.627897915	13716.9	0.66995842	1-5	7.61498629302467e-05	0.000152299725860493	6	7	2915.5	5105.5
ALDH8A1	T=W	NW_005081596.1	143903	157035	Nestling Female Brain	Nestling Female	AMV	18.60652747	-1.248436823	0.910698157	1.14649718	0.284283615	0.436548281	Not Sig	101.6620073	-0.045844715	0.264782535	0.030149721	0.862150948	0.996634902	Not Sig	13132	NA	1	2	3	73957.8	0.627897915	13716.9	0.66995842	1-5	7.61498629302467e-05	0.000152299725860493	6	7	2915.5	5105.5
ALDH8A1	T=W	NW_005081596.1	143903	157035	Nestling Male Brain	Nestling Male	Hyp	17.07689405	-0.824609074	0.670583149	1.108424377	0.292424711	0.491395138	Not Sig	161.51701	-0.592370392	0.198189205	8.765193827	0.003070334	0.266581355	Not Sig	13132	NA	1	2	3	73957.8	0.627897915	13716.9	0.66995842	1-5	7.61498629302467e-05	0.000152299725860493	6	7	2915.5	5105.5
ALDH8A1	T=W	NW_005081596.1	143903	157035	Nestling Male Brain	Nestling Male	AMV	15.03442762	-0.278150564	0.87901572	0.071015935	0.789863284	0.880935882	Not Sig	121.7165752	-0.316225057	0.184697272	2.892850774	0.088973363	0.621529918	Not Sig	13132	NA	1	2	3	73957.8	0.627897915	13716.9	0.66995842	1-5	7.61498629302467e-05	0.000152299725860493	6	7	2915.5	5105.5
ALK	T=W	NW_005081742.1	404906	709885	Adult Female Brain	Adult Female	Hyp	1428.218845	-0.339119369	0.069170881	23.96166784	9.83e-07	7.17e-06	Sig	4689.957237	0.002336125	0.110287863	0.000449289	0.983088964	0.998912819	Not Sig	304979	NA	4	3	9	78671.61875	0.527359731	23744.4625	0.169147731	6-10	1.31156571436066e-05	9.83674285770496e-06	2	1	595.5	385.5
ALK	T=W	NW_005081742.1	404906	709885	Adult Female Brain	Adult Female	AMV	851.9217051	-0.455741799	0.118769581	14.49681267	0.000140397	0.000598358	Sig	2438.620765	0.247468494	0.102905801	5.748013059	0.016507317	0.420001086	Not Sig	304979	NA	4	3	9	78671.61875	0.527359731	23744.4625	0.169147731	6-10	1.31156571436066e-05	9.83674285770496e-06	2	1	595.5	385.5
ALK	T=W	NW_005081742.1	404906	709885	Adult Male Brain	Adult Male	Hyp	597.0105693	-0.266647909	0.052015201	26.24318472	3.01e-07	1.61e-06	Sig	1928.845392	-0.072693911	0.065573548	1.229691575	0.267467028	0.949711687	Not Sig	304979	NA	4	3	9	78671.61875	0.527359731	23744.4625	0.169147731	6-10	1.31156571436066e-05	9.83674285770496e-06	2	1	595.5	385.5
ALK	T=W	NW_005081742.1	404906	709885	Adult Male Brain	Adult Male	AMV	236.1937969	-0.175738415	0.070474735	6.216333459	0.012657698	0.02817011	Sig	807.9505262	-0.194486652	0.116050712	2.811621413	0.093583746	0.682173729	Not Sig	304979	NA	4	3	9	78671.61875	0.527359731	23744.4625	0.169147731	6-10	1.31156571436066e-05	9.83674285770496e-06	2	1	595.5	385.5
ALK	T=W	NW_005081742.1	404906	709885	Nestling Female Brain	Nestling Female	Hyp	1680.65637	0.107249382	0.046064579	5.412796542	0.019989668	0.043601788	Sig	5584.056429	-0.044652763	0.137994243	0.104707944	0.746251436	0.993626211	Not Sig	304979	NA	4	3	9	78671.61875	0.527359731	23744.4625	0.169147731	6-10	1.31156571436066e-05	9.83674285770496e-06	2	1	595.5	385.5
ALK	T=W	NW_005081742.1	404906	709885	Nestling Female Brain	Nestling Female	AMV	835.932258	0.009382814	0.090680652	0.010652485	0.917795606	0.952776783	Not Sig	2585.30274	-0.096333152	0.170197601	0.320814029	0.571118854	0.996634902	Not Sig	304979	NA	4	3	9	78671.61875	0.527359731	23744.4625	0.169147731	6-10	1.31156571436066e-05	9.83674285770496e-06	2	1	595.5	385.5
ALK	T=W	NW_005081742.1	404906	709885	Nestling Male Brain	Nestling Male	Hyp	1546.268916	0.017321656	0.064138262	0.072782248	0.787328085	0.888997518	Not Sig	5857.436897	-0.206688812	0.161060899	1.635746501	0.200910065	0.986999268	Not Sig	304979	NA	4	3	9	78671.61875	0.527359731	23744.4625	0.169147731	6-10	1.31156571436066e-05	9.83674285770496e-06	2	1	595.5	385.5
ALK	T=W	NW_005081742.1	404906	709885	Nestling Male Brain	Nestling Male	AMV	887.8577157	-0.046203628	0.07998108	0.333216162	0.563771404	0.734890936	Not Sig	2739.126408	-0.086076228	0.155909764	0.303714834	0.581562871	0.892258178	Not Sig	304979	NA	4	3	9	78671.61875	0.527359731	23744.4625	0.169147731	6-10	1.31156571436066e-05	9.83674285770496e-06	2	1	595.5	385.5
ALKAL2	W<T	NW_005081609.1	581075	594005	Adult Female Brain	Adult Female	Hyp	344.6135861	-1.40976381	0.159625582	74.95252031	4.82e-18	1.3e-16	Sig	1290.453847	-0.630059596	0.153731881	16.88673131	3.97e-05	0.010993225	Sig	12930	NA	NA	NA	0	NA	-1	NA	-1	0	NA	NA	NA	NA	5861	8061
ALKAL2	W<T	NW_005081609.1	581075	594005	Adult Female Brain	Adult Female	AMV	350.4673331	-1.380023547	0.142389022	91.21278913	1.29e-21	3.22e-20	Sig	1269.127279	-0.594764694	0.125763571	22.49013833	2.11e-06	0.000904572	Sig	12930	NA	NA	NA	0	NA	-1	NA	-1	0	NA	NA	NA	NA	5862	8062
ALKAL2	W<T	NW_005081609.1	581075	594005	Adult Male Brain	Adult Male	Hyp	194.6613711	-1.28463411	0.085595266	226.9326675	2.78e-51	1.95e-49	Sig	775.2047727	-0.384817658	0.089462919	18.54386713	1.66e-05	0.002776084	Sig	12930	NA	NA	NA	0	NA	-1	NA	-1	0	NA	NA	NA	NA	5865	8065
ALKAL2	W<T	NW_005081609.1	581075	594005	Adult Male Brain	Adult Male	AMV	167.8199213	-1.145828756	0.119847064	89.87316801	2.54e-21	5.11e-20	Sig	703.4920442	-0.599584999	0.078191791	58.86119249	1.69e-14	1.6e-11	Sig	12930	NA	NA	NA	0	NA	-1	NA	-1	0	NA	NA	NA	NA	5866	8066
ALKAL2	W<T	NW_005081609.1	581075	594005	Nestling Female Brain	Nestling Female	Hyp	221.3512429	-1.539480079	0.135203219	125.3634697	4.24e-29	1.83e-27	Sig	959.3056239	-0.726848846	0.100980387	51.36201501	7.68e-13	2.71e-09	Sig	12930	NA	NA	NA	0	NA	-1	NA	-1	0	NA	NA	NA	NA	5867	8067
ALKAL2	T=W	NW_005081609.1	581075	594005	Nestling Female Brain	Nestling Female	AMV	185.9192895	-1.720120325	0.20514783	66.08173977	4.33e-16	1.02e-14	Sig	705.8192532	-0.542002127	0.167349406	10.51084511	0.00118676	0.283655017	Not Sig	12930	NA	NA	NA	0	NA	-1	NA	-1	0	NA	NA	NA	NA	5868	8068
ALKAL2	W<T	NW_005081609.1	581075	594005	Nestling Male Brain	Nestling Male	Hyp	199.7786568	-1.492180812	0.221891716	41.85113848	9.85e-11	1.82e-09	Sig	997.2020525	-0.612246705	0.126732611	22.80221087	1.8e-06	0.001724664	Sig	12930	NA	NA	NA	0	NA	-1	NA	-1	0	NA	NA	NA	NA	5869	8069
ALKAL2	T=W	NW_005081609.1	581075	594005	Nestling Male Brain	Nestling Male	AMV	193.6879244	-1.414006162	0.254322683	28.59903679	8.9e-08	9.91e-07	Sig	829.0026357	-0.429764406	0.209947726	4.103655973	0.042790589	0.54595608	Not Sig	12930	NA	NA	NA	0	NA	-1	NA	-1	0	NA	NA	NA	NA	5870	8070
AMD1	T=W	NW_005081561.1	826729	844066	Adult Female Brain	Adult Female	Hyp	3826.201648	-0.032046049	0.040777009	0.617474202	0.43198744	0.619398089	Not Sig	17516.81864	-0.142198952	0.082707105	2.963649524	0.085155537	0.938807663	Not Sig	17337	NA	NA	NA	11	83302.7	0.421488408	12050.42	0.575832142	11-15	NA	NA	NA	NA	5871	8071
AMD1	T=W	NW_005081561.1	826729	844066	Adult Female Brain	Adult Female	AMV	5366.494013	0.017071638	0.040144915	0.180723944	0.670751831	0.79495083	Not Sig	22563.50059	0.037218364	0.066661509	0.311480333	0.576773211	0.983434407	Not Sig	17337	NA	NA	NA	11	83302.7	0.421488408	12050.42	0.575832142	11-15	NA	NA	NA	NA	5872	8072
AMD1	W>T	NW_005081561.1	826729	844066	Adult Male Brain	Adult Male	Hyp	2153.710482	0.087144413	0.038727182	5.055880702	0.024542506	0.052907205	Not Sig	10110.85692	0.178369285	0.045730544	15.17357615	9.81e-05	0.01169119	Sig	17337	NA	NA	NA	11	83302.7	0.421488408	12050.42	0.575832142	11-15	NA	NA	NA	NA	5875	8075
AMD1	T=W	NW_005081561.1	826729	844066	Adult Male Brain	Adult Male	AMV	2651.461183	0.157120789	0.030063193	27.29914266	1.74e-07	9.03e-07	Sig	12248.08963	0.184976644	0.056213742	10.79770597	0.00101626	0.089415922	Not Sig	17337	NA	NA	NA	11	83302.7	0.421488408	12050.42	0.575832142	11-15	NA	NA	NA	NA	5876	8076
AMD1	T=W	NW_005081561.1	826729	844066	Nestling Female Brain	Nestling Female	Hyp	1830.102129	0.247461843	0.039466031	39.26984574	3.69e-10	3.06e-09	Sig	7844.558217	-0.022685135	0.084540274	0.072006158	0.788437903	0.996728869	Not Sig	17337	NA	NA	NA	11	83302.7	0.421488408	12050.42	0.575832142	11-15	NA	NA	NA	NA	5877	8077
AMD1	T=W	NW_005081561.1	826729	844066	Nestling Female Brain	Nestling Female	AMV	2574.670487	0.277217992	0.052518908	27.78515977	1.36e-07	1.05e-06	Sig	9299.857983	0.266746069	0.114025484	5.44305166	0.019646316	0.996634902	Not Sig	17337	NA	NA	NA	11	83302.7	0.421488408	12050.42	0.575832142	11-15	NA	NA	NA	NA	5878	8078
AMD1	T=W	NW_005081561.1	826729	844066	Nestling Male Brain	Nestling Male	Hyp	2071.006359	0.235835313	0.046889706	25.2717801	4.98e-07	4.82e-06	Sig	8395.669988	0.182067122	0.093090539	3.842267471	0.049975893	0.768798316	Not Sig	17337	NA	NA	NA	11	83302.7	0.421488408	12050.42	0.575832142	11-15	NA	NA	NA	NA	5879	8079
AMD1	T=W	NW_005081561.1	826729	844066	Nestling Male Brain	Nestling Male	AMV	2867.71767	0.314542819	0.084410873	13.77300246	0.000206279	0.001046564	Sig	10376.80869	0.243895092	0.100279449	5.967323002	0.014573388	0.49045551	Not Sig	17337	NA	NA	NA	11	83302.7	0.421488408	12050.42	0.575832142	11-15	NA	NA	NA	NA	5880	8080
ANAPC1	T=W	NW_005081577.1	1297992	1322975	Adult Female Brain	Adult Female	Hyp	704.7340947	0.065101186	0.100575546	0.417341419	0.518266614	0.695914989	Not Sig	3676.869082	0.124746897	0.070970177	3.082021998	0.079162054	0.930809269	Not Sig	24983	NA	1	5	22	116387.3333	0.07591402	6017.87	0.491855928	21-25	4.00272185085858e-05	0.000200136092542929	4	8	1775.5	5935.5
ANAPC1	T=W	NW_005081577.1	1297992	1322975	Adult Female Brain	Adult Female	AMV	559.2191529	0.434937623	0.100260752	18.76114549	1.48e-05	7.72e-05	Sig	3030.918735	0.034460895	0.064196941	0.287971455	0.591523411	0.985201365	Not Sig	24983	NA	1	5	22	116387.3333	0.07591402	6017.87	0.491855928	21-25	4.00272185085858e-05	0.000200136092542929	4	8	1775.5	5935.5
ANAPC1	T=W	NW_005081577.1	1297992	1322975	Adult Male Brain	Adult Male	Hyp	213.5717429	-0.091720811	0.091344889	1.003561468	0.316450269	0.451703776	Not Sig	1366.062858	0.040307187	0.045373837	0.788968505	0.374412209	0.964851606	Not Sig	24983	NA	1	5	22	116387.3333	0.07591402	6017.87	0.491855928	21-25	4.00272185085858e-05	0.000200136092542929	4	8	1775.5	5935.5
ANAPC1	T=W	NW_005081577.1	1297992	1322975	Adult Male Brain	Adult Male	AMV	166.1986333	0.102863165	0.083021888	1.534153126	0.215490203	0.329055113	Not Sig	1042.496358	0.006638119	0.047207105	0.019851007	0.887953996	0.987795363	Not Sig	24983	NA	1	5	22	116387.3333	0.07591402	6017.87	0.491855928	21-25	4.00272185085858e-05	0.000200136092542929	4	8	1775.5	5935.5
ANAPC1	T=W	NW_005081577.1	1297992	1322975	Nestling Female Brain	Nestling Female	Hyp	814.4995376	0.233893747	0.067345564	12.01148352	0.000528738	0.001697526	Sig	4349.634044	0.099568108	0.055369607	3.233212434	0.072159011	0.662601566	Not Sig	24983	NA	1	5	22	116387.3333	0.07591402	6017.87	0.491855928	21-25	4.00272185085858e-05	0.000200136092542929	4	8	1775.5	5935.5
ANAPC1	T=W	NW_005081577.1	1297992	1322975	Nestling Female Brain	Nestling Female	AMV	712.9571984	-0.110076577	0.141283478	0.595730738	0.440211595	0.594802873	Not Sig	3796.799135	-0.108683513	0.128980841	0.711070945	0.399088513	0.996634902	Not Sig	24983	NA	1	5	22	116387.3333	0.07591402	6017.87	0.491855928	21-25	4.00272185085858e-05	0.000200136092542929	4	8	1775.5	5935.5
ANAPC1	T=W	NW_005081577.1	1297992	1322975	Nestling Male Brain	Nestling Male	Hyp	819.5830969	0.194663688	0.078064702	6.205094035	0.012738318	0.0367361	Sig	4655.98498	0.016901417	0.066835885	0.063981207	0.800310663	1	Not Sig	24983	NA	1	5	22	116387.3333	0.07591402	6017.87	0.491855928	21-25	4.00272185085858e-05	0.000200136092542929	4	8	1775.5	5935.5
ANAPC1	T=W	NW_005081577.1	1297992	1322975	Nestling Male Brain	Nestling Male	AMV	772.8321122	0.055136317	0.104027303	0.27951324	0.597020434	0.758396317	Not Sig	4061.721015	-0.117991403	0.132831699	0.785152019	0.375570086	0.815683773	Not Sig	24983	NA	1	5	22	116387.3333	0.07591402	6017.87	0.491855928	21-25	4.00272185085858e-05	0.000200136092542929	4	8	1775.5	5935.5
ANGEL2	T=W	NW_005081548.1	3501733	3517130	Adult Female Brain	Adult Female	Hyp	478.5186199	0.289414424	0.127270843	5.125641016	0.023574862	0.061329652	Not Sig	1882.677732	0.194141742	0.072555237	7.133254021	0.007566728	0.410016052	Not Sig	15397	NA	2	3	0	96972.4	0.210598091	34769.6	0.02962578	0	0.000129895434175489	0.000194843151263233	7	8	3805.5	5845.5
ANGEL2	T=W	NW_005081548.1	3501733	3517130	Adult Female Brain	Adult Female	AMV	376.8821608	-0.27090583	0.132102849	4.182978449	0.040831882	0.095541267	Not Sig	1560.024733	0.058873713	0.063581562	0.857905785	0.354325407	0.937027283	Not Sig	15397	NA	2	3	0	96972.4	0.210598091	34769.6	0.02962578	0	0.000129895434175489	0.000194843151263233	7	8	3805.5	5845.5
ANGEL2	T=W	NW_005081548.1	3501733	3517130	Adult Male Brain	Adult Male	Hyp	220.7580828	0.32205941	0.093158547	11.88090458	0.000567124	0.001818946	Sig	907.368201	0.102941814	0.05007724	4.22377602	0.039861359	0.630992101	Not Sig	15397	NA	2	3	0	96972.4	0.210598091	34769.6	0.02962578	0	0.000129895434175489	0.000194843151263233	7	8	3805.5	5845.5
ANGEL2	T=W	NW_005081548.1	3501733	3517130	Adult Male Brain	Adult Male	AMV	180.379499	0.04745712	0.093588861	0.256301976	0.612672206	0.75041584	Not Sig	745.3223984	0.050420934	0.071580154	0.496102347	0.481217742	0.92036806	Not Sig	15397	NA	2	3	0	96972.4	0.210598091	34769.6	0.02962578	0	0.000129895434175489	0.000194843151263233	7	8	3805.5	5845.5
ANGEL2	W>T	NW_005081548.1	3501733	3517130	Nestling Female Brain	Nestling Female	Hyp	404.6582774	0.54663985	0.079573645	46.98928893	7.14e-12	7.55e-11	Sig	1542.264663	0.320891473	0.061456951	27.22263408	1.81e-07	0.000144745	Sig	15397	NA	2	3	0	96972.4	0.210598091	34769.6	0.02962578	0	0.000129895434175489	0.000194843151263233	7	8	3805.5	5845.5
ANGEL2	T=W	NW_005081548.1	3501733	3517130	Nestling Female Brain	Nestling Female	AMV	510.2514997	0.14717426	0.098244498	2.234438599	0.134965637	0.24463999	Not Sig	1970.381558	0.075011391	0.115893638	0.41837151	0.51775075	0.996634902	Not Sig	15397	NA	2	3	0	96972.4	0.210598091	34769.6	0.02962578	0	0.000129895434175489	0.000194843151263233	7	8	3805.5	5845.5
ANGEL2	T=W	NW_005081548.1	3501733	3517130	Nestling Male Brain	Nestling Male	Hyp	404.1081095	0.547956425	0.118202145	21.28481189	3.96e-06	3.2e-05	Sig	1674.188289	0.243987922	0.088497949	7.644528416	0.005694478	0.372394637	Not Sig	15397	NA	2	3	0	96972.4	0.210598091	34769.6	0.02962578	0	0.000129895434175489	0.000194843151263233	7	8	3805.5	5845.5
ANGEL2	T=W	NW_005081548.1	3501733	3517130	Nestling Male Brain	Nestling Male	AMV	543.8619572	0.078151974	0.111794037	0.48629598	0.485584252	0.663909776	Not Sig	2004.879992	0.166136037	0.092429239	3.249790543	0.071432586	0.59215262	Not Sig	15397	NA	2	3	0	96972.4	0.210598091	34769.6	0.02962578	0	0.000129895434175489	0.000194843151263233	7	8	3805.5	5845.5
ANGPT2	T=W	NW_005081876.1	10246	53733	Adult Female Brain	Adult Female	Hyp	448.5017397	0.119308959	0.127556278	0.868709248	0.351312891	0.541202367	Not Sig	1552.582441	0.048766366	0.154877396	0.099041518	0.752982896	0.998912819	Not Sig	43487	NA	2	3	16	NA	-1	NA	-1	16-20	4.59907558580725e-05	6.89861337871088e-05	4	4	2025.5	2895.5
ANGPT2	T=W	NW_005081876.1	10246	53733	Adult Female Brain	Adult Female	AMV	2493.850749	0.065247399	0.073537832	0.783290956	0.376136534	0.54079068	Not Sig	8400.658153	0.267898389	0.123286554	4.68933402	0.030350409	0.542923678	Not Sig	43487	NA	2	3	16	NA	-1	NA	-1	16-20	4.59907558580725e-05	6.89861337871088e-05	4	4	2025.5	2895.5
ANGPT2	T=W	NW_005081876.1	10246	53733	Adult Male Brain	Adult Male	Hyp	203.2224564	-0.039719041	0.08104852	0.239808878	0.624344187	0.748086105	Not Sig	835.296264	-0.162371959	0.108098519	2.260539908	0.132707787	0.877067183	Not Sig	43487	NA	2	3	16	NA	-1	NA	-1	16-20	4.59907558580725e-05	6.89861337871088e-05	4	4	2025.5	2895.5
ANGPT2	T=W	NW_005081876.1	10246	53733	Adult Male Brain	Adult Male	AMV	1175.391074	0.324676093	0.049131233	43.53917301	4.16e-11	3.27e-10	Sig	4394.836115	0.134126821	0.098296482	1.858457168	0.172802971	0.77341968	Not Sig	43487	NA	2	3	16	NA	-1	NA	-1	16-20	4.59907558580725e-05	6.89861337871088e-05	4	4	2025.5	2895.5
ANGPT2	T=W	NW_005081876.1	10246	53733	Nestling Female Brain	Nestling Female	Hyp	547.0130088	0.153518372	0.085790468	3.180434808	0.074524896	0.13440403	Not Sig	1846.290845	0.004783528	0.100834377	0.002273936	0.961966646	0.996896415	Not Sig	43487	NA	2	3	16	NA	-1	NA	-1	16-20	4.59907558580725e-05	6.89861337871088e-05	4	4	2025.5	2895.5
ANGPT2	T=W	NW_005081876.1	10246	53733	Nestling Female Brain	Nestling Female	AMV	1841.399889	0.220312518	0.074381581	8.726967867	0.003135375	0.009715907	Sig	6110.757341	0.040803332	0.218164178	0.034955833	0.851688238	0.996634902	Not Sig	43487	NA	2	3	16	NA	-1	NA	-1	16-20	4.59907558580725e-05	6.89861337871088e-05	4	4	2025.5	2895.5
ANGPT2	T=W	NW_005081876.1	10246	53733	Nestling Male Brain	Nestling Male	Hyp	561.1321533	0.052257834	0.113355305	0.21059996	0.646297567	0.809167515	Not Sig	2040.996634	0.02118285	0.117887888	0.032312212	0.857344143	1	Not Sig	43487	NA	2	3	16	NA	-1	NA	-1	16-20	4.59907558580725e-05	6.89861337871088e-05	4	4	2025.5	2895.5
ANGPT2	T=W	NW_005081876.1	10246	53733	Nestling Male Brain	Nestling Male	AMV	1922.289212	-0.003785105	0.114379491	0.001073334	0.973864559	0.991263482	Not Sig	5772.331591	0.009793821	0.221651908	0.00195308	0.964750028	0.998355531	Not Sig	43487	NA	2	3	16	NA	-1	NA	-1	16-20	4.59907558580725e-05	6.89861337871088e-05	4	4	2025.5	2895.5
ANKRD6	T=W	NW_005081553.1	4450554	4538690	Adult Female Brain	Adult Female	Hyp	1194.541297	0.148277969	0.067870243	4.769697109	0.028964921	0.073354535	Not Sig	6497.391532	0.044732637	0.125732829	0.12645919	0.722131898	0.998912819	Not Sig	88136	NA	3	4	0	113331.8	0.098811611	2661.222	0.790496157	0	3.40383044385949e-05	4.53844059181265e-05	3	3	1505.5	2005.5
ANKRD6	T=W	NW_005081553.1	4450554	4538690	Adult Female Brain	Adult Female	AMV	291.3624332	0.235376967	0.148388464	2.50172569	0.113721625	0.223694185	Not Sig	1749.562707	0.039520147	0.144008325	0.075285278	0.78379136	0.992913561	Not Sig	88136	NA	3	4	0	113331.8	0.098811611	2661.222	0.790496157	0	3.40383044385949e-05	4.53844059181265e-05	3	3	1505.5	2005.5
ANKRD6	T=W	NW_005081553.1	4450554	4538690	Adult Male Brain	Adult Male	Hyp	463.2653628	0.184669333	0.075388411	5.965840437	0.014585647	0.03335674	Sig	3134.858869	0.089554855	0.067337522	1.766769762	0.183782352	0.914406222	Not Sig	88136	NA	3	4	0	113331.8	0.098811611	2661.222	0.790496157	0	3.40383044385949e-05	4.53844059181265e-05	3	3	1505.5	2005.5
ANKRD6	T=W	NW_005081553.1	4450554	4538690	Adult Male Brain	Adult Male	AMV	118.3245257	-0.12797525	0.169373943	0.553387452	0.456936877	0.60808648	Not Sig	773.415996	0.077528757	0.18870005	0.1687054	0.681264932	0.958590555	Not Sig	88136	NA	3	4	0	113331.8	0.098811611	2661.222	0.790496157	0	3.40383044385949e-05	4.53844059181265e-05	3	3	1505.5	2005.5
ANKRD6	T=W	NW_005081553.1	4450554	4538690	Nestling Female Brain	Nestling Female	Hyp	1186.719694	0.230987745	0.049942179	21.35575199	3.81e-06	1.94e-05	Sig	6047.374562	0.282930313	0.09750733	8.406734243	0.003738336	0.181559804	Not Sig	88136	NA	3	4	0	113331.8	0.098811611	2661.222	0.790496157	0	3.40383044385949e-05	4.53844059181265e-05	3	3	1505.5	2005.5
ANKRD6	T=W	NW_005081553.1	4450554	4538690	Nestling Female Brain	Nestling Female	AMV	385.4145682	0.554046337	0.171191287	10.18300777	0.001417408	0.004906412	Sig	1706.989997	0.529858608	0.254814747	4.267106811	0.038857037	0.996634902	Not Sig	88136	NA	3	4	0	113331.8	0.098811611	2661.222	0.790496157	0	3.40383044385949e-05	4.53844059181265e-05	3	3	1505.5	2005.5
ANKRD6	T=W	NW_005081553.1	4450554	4538690	Nestling Male Brain	Nestling Male	Hyp	1092.937978	0.105301079	0.077008205	1.863432201	0.172229197	0.324004324	Not Sig	6624.473797	-0.063746141	0.111180548	0.328136289	0.566758575	0.996116837	Not Sig	88136	NA	3	4	0	113331.8	0.098811611	2661.222	0.790496157	0	3.40383044385949e-05	4.53844059181265e-05	3	3	1505.5	2005.5
ANKRD6	T=W	NW_005081553.1	4450554	4538690	Nestling Male Brain	Nestling Male	AMV	460.0691675	0.243743583	0.146648101	2.724466935	0.09882111	0.19976533	Not Sig	2164.553854	0.462845355	0.370932463	1.580020479	0.208757744	0.726464629	Not Sig	88136	NA	3	4	0	113331.8	0.098811611	2661.222	0.790496157	0	3.40383044385949e-05	4.53844059181265e-05	3	3	1505.5	2005.5
ANKRD66	T=W	NW_005081635.1	48137	55989	Adult Female Brain	Adult Female	Hyp	NA	NA	NA	NA	NA	NA	NA	1083.524809	-0.007177023	0.116115355	0.003821002	0.950710754	0.998912819	Not Sig	NA	NA	NA	NA	0	NA	-1	NA	-1	0	NA	NA	NA	NA	5881	8081
ANKRD66	T=W	NW_005081635.1	48137	55989	Adult Female Brain	Adult Female	AMV	NA	NA	NA	NA	NA	NA	NA	60.37760227	-0.922937136	0.551059964	2.816139929	0.093320582	0.742662747	Not Sig	NA	NA	NA	NA	0	NA	-1	NA	-1	0	NA	NA	NA	NA	5882	8082
ANKRD66	T=W	NW_005081635.1	48137	55989	Adult Male Brain	Adult Male	Hyp	NA	NA	NA	NA	NA	NA	NA	733.1426943	-0.102116036	0.067682349	2.278055459	0.131216299	0.877067183	Not Sig	NA	NA	NA	NA	0	NA	-1	NA	-1	0	NA	NA	NA	NA	5885	8085
ANKRD66	T=W	NW_005081635.1	48137	55989	Adult Male Brain	Adult Male	AMV	NA	NA	NA	NA	NA	NA	NA	329.5891113	-0.054805844	0.103344712	0.281693774	0.5955932	0.944597457	Not Sig	NA	NA	NA	NA	0	NA	-1	NA	-1	0	NA	NA	NA	NA	5886	8086
ANKRD66	T=W	NW_005081635.1	48137	55989	Nestling Female Brain	Nestling Female	Hyp	NA	NA	NA	NA	NA	NA	NA	1459.566173	0.207038559	0.122382351	2.858783863	0.090876181	0.709855863	Not Sig	NA	NA	NA	NA	0	NA	-1	NA	-1	0	NA	NA	NA	NA	5887	8087
ANKRD66	T=W	NW_005081635.1	48137	55989	Nestling Female Brain	Nestling Female	AMV	NA	NA	NA	NA	NA	NA	NA	71.84714119	0.175157012	0.557015096	0.099014445	0.753015559	0.996634902	Not Sig	NA	NA	NA	NA	0	NA	-1	NA	-1	0	NA	NA	NA	NA	5888	8088
ANKRD66	T=W	NW_005081635.1	48137	55989	Nestling Male Brain	Nestling Male	Hyp	NA	NA	NA	NA	NA	NA	NA	1502.556291	-0.445432156	0.162233257	7.417856462	0.006457971	0.396984367	Not Sig	NA	NA	NA	NA	0	NA	-1	NA	-1	0	NA	NA	NA	NA	5889	8089
ANKRD66	T=W	NW_005081635.1	48137	55989	Nestling Male Brain	Nestling Male	AMV	NA	NA	NA	NA	NA	NA	NA	53.65820836	-0.804265449	0.617628111	1.628031009	0.201975604	0.722338805	Not Sig	NA	NA	NA	NA	0	NA	-1	NA	-1	0	NA	NA	NA	NA	5890	8090
APLF	T=W	NW_005081615.1	3400348	3421032	Adult Female Brain	Adult Female	Hyp	93.2975012	-0.96131967	0.254152118	13.96349933	0.000186394	0.000823111	Sig	551.3298187	-0.510791973	0.234550125	4.767045625	0.029009566	0.688566656	Not Sig	20684	NA	2	1	16	NA	-1	NA	-1	16-20	9.66930961129375e-05	4.83465480564688e-05	6	3	3325.5	2145.5
APLF	T=W	NW_005081615.1	3400348	3421032	Adult Female Brain	Adult Female	AMV	71.80539166	-2.184247839	0.33994442	37.76575615	7.98e-10	8.32e-09	Sig	404.8380724	-0.68889935	0.253239902	7.441800861	0.006372609	0.261467775	Not Sig	20684	NA	2	1	16	NA	-1	NA	-1	16-20	9.66930961129375e-05	4.83465480564688e-05	6	3	3325.5	2145.5
APLF	T=W	NW_005081615.1	3400348	3421032	Adult Male Brain	Adult Male	Hyp	52.24007626	-1.412305418	0.162699451	76.23376508	2.52e-18	3.79e-17	Sig	296.7084965	-0.334919749	0.108738307	9.496466313	0.00205868	0.123251101	Not Sig	20684	NA	2	1	16	NA	-1	NA	-1	16-20	9.66930961129375e-05	4.83465480564688e-05	6	3	3325.5	2145.5
APLF	W<T	NW_005081615.1	3400348	3421032	Adult Male Brain	Adult Male	AMV	34.24526502	-2.011067606	0.248968807	64.52939118	9.51e-16	1.16e-14	Sig	202.2250274	-0.563125475	0.135327645	17.33469007	3.13e-05	0.007374868	Sig	20684	NA	2	1	16	NA	-1	NA	-1	16-20	9.66930961129375e-05	4.83465480564688e-05	6	3	3325.5	2145.5
APLF	T=W	NW_005081615.1	3400348	3421032	Nestling Female Brain	Nestling Female	Hyp	103.0011049	-1.195659443	0.206515944	31.98585964	1.55e-08	1.09e-07	Sig	536.377218	-0.37247881	0.18619416	3.992405274	0.045705775	0.568626508	Not Sig	20684	NA	2	1	16	NA	-1	NA	-1	16-20	9.66930961129375e-05	4.83465480564688e-05	6	3	3325.5	2145.5
APLF	T=W	NW_005081615.1	3400348	3421032	Nestling Female Brain	Nestling Female	AMV	81.35423259	-1.087945062	0.270438621	15.38696122	8.76e-05	0.000408362	Sig	438.0138417	-0.197342814	0.245371936	0.648320481	0.420713792	0.996634902	Not Sig	20684	NA	2	1	16	NA	-1	NA	-1	16-20	9.66930961129375e-05	4.83465480564688e-05	6	3	3325.5	2145.5
APLF	W<T	NW_005081615.1	3400348	3421032	Nestling Male Brain	Nestling Male	Hyp	91.31398554	-1.096136468	0.260970707	16.87866281	3.98e-05	0.000244679	Sig	510.8983167	-0.819109265	0.176623961	20.82361952	5.04e-06	0.003410437	Sig	20684	NA	2	1	16	NA	-1	NA	-1	16-20	9.66930961129375e-05	4.83465480564688e-05	6	3	3325.5	2145.5
APLF	T=W	NW_005081615.1	3400348	3421032	Nestling Male Brain	Nestling Male	AMV	102.9065716	-1.912939349	0.437289856	16.24938125	5.55e-05	0.000332203	Sig	472.1760405	-0.378239476	0.201400539	3.466714937	0.062615547	0.577231992	Not Sig	20684	NA	2	1	16	NA	-1	NA	-1	16-20	9.66930961129375e-05	4.83465480564688e-05	6	3	3325.5	2145.5
APMAP	W>T	NW_005081602.1	3550574	3561021	Adult Female Brain	Adult Female	Hyp	NA	NA	NA	NA	NA	NA	NA	5192.513276	0.713661285	0.116853727	36.41385085	1.6e-09	3.69e-06	Sig	10447	NA	3	3	22	NA	-1	NA	-1	21-25	0.000287163779075333	0.000287163779075333	9	9	4845.5	6645.5
APMAP	W>T	NW_005081602.1	3550574	3561021	Adult Female Brain	Adult Female	AMV	NA	NA	NA	NA	NA	NA	NA	2051.474823	0.678466025	0.147480977	20.69836108	5.38e-06	0.001889114	Sig	10447	NA	3	3	22	NA	-1	NA	-1	21-25	0.000287163779075333	0.000287163779075333	9	9	4845.5	6645.5
APMAP	W>T	NW_005081602.1	3550574	3561021	Adult Male Brain	Adult Male	Hyp	NA	NA	NA	NA	NA	NA	NA	3057.802208	0.372982786	0.100613754	13.64640166	0.000220664	0.022082487	Sig	10447	NA	3	3	22	NA	-1	NA	-1	21-25	0.000287163779075333	0.000287163779075333	9	9	4845.5	6645.5
APMAP	W>T	NW_005081602.1	3550574	3561021	Adult Male Brain	Adult Male	AMV	NA	NA	NA	NA	NA	NA	NA	1084.080586	0.438215137	0.103356483	17.82952691	2.42e-05	0.006031218	Sig	10447	NA	3	3	22	NA	-1	NA	-1	21-25	0.000287163779075333	0.000287163779075333	9	9	4845.5	6645.5
APMAP	T=W	NW_005081602.1	3550574	3561021	Nestling Female Brain	Nestling Female	Hyp	NA	NA	NA	NA	NA	NA	NA	4705.400426	0.378821244	0.152788045	6.129742517	0.013292623	0.342492665	Not Sig	10447	NA	3	3	22	NA	-1	NA	-1	21-25	0.000287163779075333	0.000287163779075333	9	9	4845.5	6645.5
APMAP	T=W	NW_005081602.1	3550574	3561021	Nestling Female Brain	Nestling Female	AMV	NA	NA	NA	NA	NA	NA	NA	2787.432545	0.126978234	0.12474197	1.033776244	0.309273384	0.996634902	Not Sig	10447	NA	3	3	22	NA	-1	NA	-1	21-25	0.000287163779075333	0.000287163779075333	9	9	4845.5	6645.5
APMAP	T=W	NW_005081602.1	3550574	3561021	Nestling Male Brain	Nestling Male	Hyp	NA	NA	NA	NA	NA	NA	NA	4319.444303	0.241941297	0.165545705	2.148130967	0.142743565	0.964392563	Not Sig	10447	NA	3	3	22	NA	-1	NA	-1	21-25	0.000287163779075333	0.000287163779075333	9	9	4845.5	6645.5
APMAP	T=W	NW_005081602.1	3550574	3561021	Nestling Male Brain	Nestling Male	AMV	NA	NA	NA	NA	NA	NA	NA	3113.209982	0.454547366	0.163431155	7.848187992	0.005087167	0.409088549	Not Sig	10447	NA	3	3	22	NA	-1	NA	-1	21-25	0.000287163779075333	0.000287163779075333	9	9	4845.5	6645.5
APOB	T=W	NW_005081561.1	5667044	5702468	Adult Female Brain	Adult Female	Hyp	2.300515856	-0.406477488	2.243184992	0.030689478	0.860934957	0.925791277	Not Sig	6.47720216	1.031927672	1.741769518	0.337025319	0.561551318	0.998912819	Not Sig	35424	NA	23	32	18	56016.26667	0.88882395	10341.70333	0.449305555	16-20	0.000649277326106594	0.000903342366757001	10	10	5465.5	7815.5
APOB	T=W	NW_005081561.1	5667044	5702468	Nestling Female Brain	Nestling Female	Hyp	6.255091736	1.280741908	1.050491625	1.084904578	0.297602954	0.415922187	Not Sig	27.14027782	-0.894619232	0.718448013	1.525751869	0.216751135	0.872267271	Not Sig	35424	NA	23	32	18	56016.26667	0.88882395	10341.70333	0.449305555	16-20	0.000649277326106594	0.000903342366757001	10	10	5465.5	7815.5
APOB	T=W	NW_005081561.1	5667044	5702468	Nestling Female Brain	Nestling Female	AMV	4.155750144	0.993409766	1.70948461	0.291143462	0.589488703	0.731559721	Not Sig	18.63901183	0.275848706	1.010573639	0.074396518	0.785039823	0.996634902	Not Sig	35424	NA	23	32	18	56016.26667	0.88882395	10341.70333	0.449305555	16-20	0.000649277326106594	0.000903342366757001	10	10	5465.5	7815.5
APOB	T=W	NW_005081561.1	5667044	5702468	Nestling Male Brain	Nestling Male	Hyp	1.617544929	0.134892013	2.583937976	0.000584747	0.980707796	0.991755352	Not Sig	13.70669431	-0.933315383	0.8038721	1.301213162	0.253991745	0.995064234	Not Sig	35424	NA	23	32	18	56016.26667	0.88882395	10341.70333	0.449305555	16-20	0.000649277326106594	0.000903342366757001	10	10	5465.5	7815.5
APOB	T=W	NW_005081561.1	5667044	5702468	Nestling Male Brain	Nestling Male	AMV	6.313836693	1.436128482	1.376747875	0.799175813	0.371339902	0.553535892	Not Sig	27.19558953	-0.322117498	0.545945051	0.344892446	0.557018731	0.885449934	Not Sig	35424	NA	23	32	18	56016.26667	0.88882395	10341.70333	0.449305555	16-20	0.000649277326106594	0.000903342366757001	10	10	5465.5	7815.5
ARFGEF3	T=W	NW_005081611.1	3077584	3173617	Adult Female Brain	Adult Female	Hyp	10680.21946	0.011290339	0.033638134	0.112587041	0.737217833	0.869602629	Not Sig	38196.51693	0.085671787	0.111154728	0.592895891	0.441301476	0.998912819	Not Sig	96033	NA	5	6	11	68317.63333	0.739301253	17945.5	0.363652114	11-15	5.20654358397634e-05	6.24785230077161e-05	4	4	2235.5	2675.5
ARFGEF3	T=W	NW_005081611.1	3077584	3173617	Adult Female Brain	Adult Female	AMV	5478.605417	0.146756536	0.039082926	14.08873614	0.000174385	0.000728753	Sig	17676.69115	0.240357472	0.136684969	3.073212463	0.079592046	0.706957238	Not Sig	96033	NA	5	6	11	68317.63333	0.739301253	17945.5	0.363652114	11-15	5.20654358397634e-05	6.24785230077161e-05	4	4	2235.5	2675.5
ARFGEF3	T=W	NW_005081611.1	3077584	3173617	Adult Male Brain	Adult Male	Hyp	4056.142097	0.021253947	0.022313118	0.907224162	0.340852005	0.480021832	Not Sig	15178.40834	0.154631635	0.04753183	10.55872025	0.001156412	0.086101646	Not Sig	96033	NA	5	6	11	68317.63333	0.739301253	17945.5	0.363652114	11-15	5.20654358397634e-05	6.24785230077161e-05	4	4	2235.5	2675.5
ARFGEF3	T=W	NW_005081611.1	3077584	3173617	Adult Male Brain	Adult Male	AMV	1683.719902	0.105678779	0.038466006	7.540118321	0.006034008	0.014542793	Sig	6316.794185	0.026917943	0.091090355	0.08729411	0.767645738	0.975306535	Not Sig	96033	NA	5	6	11	68317.63333	0.739301253	17945.5	0.363652114	11-15	5.20654358397634e-05	6.24785230077161e-05	4	4	2235.5	2675.5
ARFGEF3	T=W	NW_005081611.1	3077584	3173617	Nestling Female Brain	Nestling Female	Hyp	11837.81272	0.146227492	0.027010945	29.27458465	6.28e-08	4.1e-07	Sig	41387.69256	0.198893329	0.121630878	2.671862883	0.10213641	0.736047498	Not Sig	96033	NA	5	6	11	68317.63333	0.739301253	17945.5	0.363652114	11-15	5.20654358397634e-05	6.24785230077161e-05	4	4	2235.5	2675.5
ARFGEF3	T=W	NW_005081611.1	3077584	3173617	Nestling Female Brain	Nestling Female	AMV	5003.418696	0.347368524	0.044864508	59.74871097	1.08e-14	2.1e-13	Sig	15117.40932	0.435040177	0.192450894	5.057314751	0.024522205	0.996634902	Not Sig	96033	NA	5	6	11	68317.63333	0.739301253	17945.5	0.363652114	11-15	5.20654358397634e-05	6.24785230077161e-05	4	4	2235.5	2675.5
ARFGEF3	T=W	NW_005081611.1	3077584	3173617	Nestling Male Brain	Nestling Male	Hyp	11696.56489	0.101766477	0.026372489	14.88293782	0.000114393	0.000637916	Sig	46342.12211	-0.107470597	0.132870708	0.652049512	0.419380877	0.995064234	Not Sig	96033	NA	5	6	11	68317.63333	0.739301253	17945.5	0.363652114	11-15	5.20654358397634e-05	6.24785230077161e-05	4	4	2235.5	2675.5
ARFGEF3	T=W	NW_005081611.1	3077584	3173617	Nestling Male Brain	Nestling Male	AMV	4655.646344	0.322840627	0.052245457	38.06927067	6.83e-10	1.12e-08	Sig	17271.97971	-0.283171966	0.332569725	0.715618085	0.397585029	0.823294716	Not Sig	96033	NA	5	6	11	68317.63333	0.739301253	17945.5	0.363652114	11-15	5.20654358397634e-05	6.24785230077161e-05	4	4	2235.5	2675.5
ARHGAP18	T=W	NW_005081591.1	361148	463334	Adult Female Brain	Adult Female	Hyp	702.1010567	0.136599968	0.094992825	2.062439895	0.150968273	0.277876804	Not Sig	2209.993536	-0.114109458	0.190707502	0.358789335	0.549179378	0.998912819	Not Sig	102186	NA	2	5	13	65672.3	0.782940451	13724.83333	0.688756064	11-15	1.957215274108e-05	4.89303818527e-05	2	3	825.5	2170.5
ARHGAP18	T=W	NW_005081591.1	361148	463334	Adult Female Brain	Adult Female	Hyp	702.1010567	0.136599968	0.094992825	2.062439895	0.150968273	0.277876804	Not Sig	2209.993536	-0.114109458	0.190707502	0.358789335	0.549179378	0.998912819	Not Sig	102186	NA	1	5	13	65672.3	0.782940451	13724.83333	0.688756064	11-15	9.78607637054e-06	4.89303818527e-05	1	3	375.5	2170.5
ARHGAP18	T=W	NW_005081591.1	361148	463334	Adult Female Brain	Adult Female	AMV	330.9327042	0.206847629	0.13980939	2.17747369	0.140044176	0.265268862	Not Sig	1192.883949	-0.139033049	0.130541981	1.136932868	0.286301362	0.918274419	Not Sig	102186	NA	2	5	13	65672.3	0.782940451	13724.83333	0.688756064	11-15	1.957215274108e-05	4.89303818527e-05	2	3	825.5	2170.5
ARHGAP18	T=W	NW_005081591.1	361148	463334	Adult Female Brain	Adult Female	AMV	330.9327042	0.206847629	0.13980939	2.17747369	0.140044176	0.265268862	Not Sig	1192.883949	-0.139033049	0.130541981	1.136932868	0.286301362	0.918274419	Not Sig	102186	NA	1	5	13	65672.3	0.782940451	13724.83333	0.688756064	11-15	9.78607637054e-06	4.89303818527e-05	1	3	375.5	2170.5
ARHGAP18	T=W	NW_005081591.1	361148	463334	Adult Male Brain	Adult Male	Hyp	316.6886865	0.329720876	0.058881942	31.37893395	2.12e-08	1.32e-07	Sig	964.6210246	0.276308441	0.083571483	10.88697332	0.000968429	0.076746638	Not Sig	102186	NA	2	5	13	65672.3	0.782940451	13724.83333	0.688756064	11-15	1.957215274108e-05	4.89303818527e-05	2	3	825.5	2170.5
ARHGAP18	T=W	NW_005081591.1	361148	463334	Adult Male Brain	Adult Male	Hyp	316.6886865	0.329720876	0.058881942	31.37893395	2.12e-08	1.32e-07	Sig	964.6210246	0.276308441	0.083571483	10.88697332	0.000968429	0.076746638	Not Sig	102186	NA	1	5	13	65672.3	0.782940451	13724.83333	0.688756064	11-15	9.78607637054e-06	4.89303818527e-05	1	3	375.5	2170.5
ARHGAP18	T=W	NW_005081591.1	361148	463334	Adult Male Brain	Adult Male	AMV	177.5487657	0.12301082	0.125316783	0.949736188	0.329786457	0.467420914	Not Sig	568.6145351	0.09986714	0.082619528	1.460756246	0.226809832	0.812436911	Not Sig	102186	NA	2	5	13	65672.3	0.782940451	13724.83333	0.688756064	11-15	1.957215274108e-05	4.89303818527e-05	2	3	825.5	2170.5
ARHGAP18	T=W	NW_005081591.1	361148	463334	Adult Male Brain	Adult Male	AMV	177.5487657	0.12301082	0.125316783	0.949736188	0.329786457	0.467420914	Not Sig	568.6145351	0.09986714	0.082619528	1.460756246	0.226809832	0.812436911	Not Sig	102186	NA	1	5	13	65672.3	0.782940451	13724.83333	0.688756064	11-15	9.78607637054e-06	4.89303818527e-05	1	3	375.5	2170.5
ARHGAP18	T=W	NW_005081591.1	361148	463334	Nestling Female Brain	Nestling Female	Hyp	608.6208677	0.375835184	0.057612013	42.51844643	7e-11	6.48e-10	Sig	1798.820193	0.07097121	0.141741679	0.250687424	0.616591457	0.98605262	Not Sig	102186	NA	2	5	13	65672.3	0.782940451	13724.83333	0.688756064	11-15	1.957215274108e-05	4.89303818527e-05	2	3	825.5	2170.5
ARHGAP18	T=W	NW_005081591.1	361148	463334	Nestling Female Brain	Nestling Female	Hyp	608.6208677	0.375835184	0.057612013	42.51844643	7e-11	6.48e-10	Sig	1798.820193	0.07097121	0.141741679	0.250687424	0.616591457	0.98605262	Not Sig	102186	NA	1	5	13	65672.3	0.782940451	13724.83333	0.688756064	11-15	9.78607637054e-06	4.89303818527e-05	1	3	375.5	2170.5
ARHGAP18	T=W	NW_005081591.1	361148	463334	Nestling Female Brain	Nestling Female	AMV	381.7808552	-0.011696083	0.129874446	0.008041424	0.928546287	0.95721654	Not Sig	1080.522347	0.062129355	0.180384507	0.118644972	0.730508798	0.996634902	Not Sig	102186	NA	2	5	13	65672.3	0.782940451	13724.83333	0.688756064	11-15	1.957215274108e-05	4.89303818527e-05	2	3	825.5	2170.5
ARHGAP18	T=W	NW_005081591.1	361148	463334	Nestling Female Brain	Nestling Female	AMV	381.7808552	-0.011696083	0.129874446	0.008041424	0.928546287	0.95721654	Not Sig	1080.522347	0.062129355	0.180384507	0.118644972	0.730508798	0.996634902	Not Sig	102186	NA	1	5	13	65672.3	0.782940451	13724.83333	0.688756064	11-15	9.78607637054e-06	4.89303818527e-05	1	3	375.5	2170.5
ARHGAP18	T=W	NW_005081591.1	361148	463334	Nestling Male Brain	Nestling Male	Hyp	680.0500266	0.214120318	0.083830742	6.509262788	0.010731399	0.032088647	Sig	2055.234717	0.114678415	0.159952294	0.51557843	0.472733916	0.995064234	Not Sig	102186	NA	2	5	13	65672.3	0.782940451	13724.83333	0.688756064	11-15	1.957215274108e-05	4.89303818527e-05	2	3	825.5	2170.5
ARHGAP18	T=W	NW_005081591.1	361148	463334	Nestling Male Brain	Nestling Male	Hyp	680.0500266	0.214120318	0.083830742	6.509262788	0.010731399	0.032088647	Sig	2055.234717	0.114678415	0.159952294	0.51557843	0.472733916	0.995064234	Not Sig	102186	NA	1	5	13	65672.3	0.782940451	13724.83333	0.688756064	11-15	9.78607637054e-06	4.89303818527e-05	1	3	375.5	2170.5
ARHGAP18	T=W	NW_005081591.1	361148	463334	Nestling Male Brain	Nestling Male	AMV	483.9970875	0.101335646	0.141374599	0.507463794	0.476238826	0.656334467	Not Sig	1283.830219	0.088505271	0.160647825	0.304587443	0.581020697	0.892023234	Not Sig	102186	NA	2	5	13	65672.3	0.782940451	13724.83333	0.688756064	11-15	1.957215274108e-05	4.89303818527e-05	2	3	825.5	2170.5
ARHGAP18	T=W	NW_005081591.1	361148	463334	Nestling Male Brain	Nestling Male	AMV	483.9970875	0.101335646	0.141374599	0.507463794	0.476238826	0.656334467	Not Sig	1283.830219	0.088505271	0.160647825	0.304587443	0.581020697	0.892023234	Not Sig	102186	NA	1	5	13	65672.3	0.782940451	13724.83333	0.688756064	11-15	9.78607637054e-06	4.89303818527e-05	1	3	375.5	2170.5
ARHGEF33	T=W	NW_005081615.1	134997	164243	Adult Female Brain	Adult Female	AMV	0	NA	NA	NA	NA	100	Not Sig	5.817467516	-3.947344502	1.773487854	4.374749166	0.036475198	0.572222554	Not Sig	29246	NA	NA	4	11	NA	-1	NA	-1	11-15	NA	0.000136770840456815	NA	6	5892	4695.5
ARHGEF33	T=W	NW_005081615.1	134997	164243	Nestling Female Brain	Nestling Female	Hyp	0.253897665	-0.321059591	3.04272247	0.023327562	0.878608338	100	Not Sig	5.276055633	0.169439846	1.369921031	0.015306176	0.901538455	0.996896415	Not Sig	29246	NA	NA	4	11	NA	-1	NA	-1	11-15	NA	0.000136770840456815	NA	6	5897	4695.5
ARHGEF33	T=W	NW_005081615.1	134997	164243	Nestling Female Brain	Nestling Female	AMV	5.094581956	3.067077199	1.703174843	2.866782607	0.090425476	0.173637045	Not Sig	20.82364612	-0.091558214	1.202172937	0.005841029	0.939079686	0.996634902	Not Sig	29246	NA	NA	4	11	NA	-1	NA	-1	11-15	NA	0.000136770840456815	NA	6	5898	4695.5
ARHGEF33	T=W	NW_005081615.1	134997	164243	Nestling Male Brain	Nestling Male	Hyp	5.580501279	2.988051017	3.003277725	0.907008613	0.34090937	0.547157035	Not Sig	11.83504575	1.530202029	0.922936666	2.749780986	0.097267751	0.899156401	Not Sig	29246	NA	NA	4	11	NA	-1	NA	-1	11-15	NA	0.000136770840456815	NA	6	5899	4695.5
ARHGEF33	T=W	NW_005081615.1	134997	164243	Nestling Male Brain	Nestling Male	AMV	3.347283846	3.999676113	2.388308543	1.853755781	0.173347206	0.311483261	Not Sig	8.243827652	1.2448712	1.618052469	0.604034484	0.437042815	0.837944193	Not Sig	29246	NA	NA	4	11	NA	-1	NA	-1	11-15	NA	0.000136770840456815	NA	6	5900	4695.5
ARID1B	T=W	NW_005081596.1	3963850	4255992	Adult Female Brain	Adult Female	Hyp	1345.614656	-0.183526978	0.063556562	8.332451864	0.003894306	0.013145964	Sig	8128.048677	0.123297314	0.041823034	8.668988251	0.003236708	0.282550396	Not Sig	292142	NA	1	3	10	67685.3	0.720098708	9590.818667	0.768892715	6-10	3.42299292809661e-06	1.02689787842898e-05	1	1	45.5	415.5
ARID1B	T=W	NW_005081596.1	3963850	4255992	Adult Female Brain	Adult Female	AMV	1050.034112	-0.199672401	0.0788619	6.398800748	0.011419748	0.031889064	Sig	6635.928766	0.05035218	0.124058536	0.164551417	0.685000243	0.992913561	Not Sig	292142	NA	1	3	10	67685.3	0.720098708	9590.818667	0.768892715	6-10	3.42299292809661e-06	1.02689787842898e-05	1	1	45.5	415.5
ARID1B	T=W	NW_005081596.1	3963850	4255992	Adult Male Brain	Adult Male	Hyp	421.3961785	-0.175051862	0.059211206	8.729360032	0.003131264	0.008489922	Sig	2941.348227	-0.093033716	0.050078299	3.45393191	0.063101492	0.744810418	Not Sig	292142	NA	1	3	10	67685.3	0.720098708	9590.818667	0.768892715	6-10	3.42299292809661e-06	1.02689787842898e-05	1	1	45.5	415.5
ARID1B	W<T	NW_005081596.1	3963850	4255992	Adult Male Brain	Adult Male	AMV	300.9189656	-0.270260847	0.064680933	17.45212095	2.95e-05	0.000108901	Sig	2264.132315	-0.234794521	0.057488078	16.70583627	4.36e-05	0.0090646	Sig	292142	NA	1	3	10	67685.3	0.720098708	9590.818667	0.768892715	6-10	3.42299292809661e-06	1.02689787842898e-05	1	1	45.5	415.5
ARID1B	T=W	NW_005081596.1	3963850	4255992	Nestling Female Brain	Nestling Female	Hyp	1359.623088	-0.00971881	0.049357749	0.038715791	0.844012782	0.888569802	Not Sig	8663.07931	0.052755952	0.070520242	0.559663671	0.454395786	0.974083977	Not Sig	292142	NA	1	3	10	67685.3	0.720098708	9590.818667	0.768892715	6-10	3.42299292809661e-06	1.02689787842898e-05	1	1	45.5	415.5
ARID1B	T=W	NW_005081596.1	3963850	4255992	Nestling Female Brain	Nestling Female	AMV	1319.030359	-0.192535215	0.077075068	6.214359034	0.012671822	0.033098798	Sig	8340.333318	-0.269232906	0.219765711	1.504937749	0.219913169	0.996634902	Not Sig	292142	NA	1	3	10	67685.3	0.720098708	9590.818667	0.768892715	6-10	3.42299292809661e-06	1.02689787842898e-05	1	1	45.5	415.5
ARID1B	T=W	NW_005081596.1	3963850	4255992	Nestling Male Brain	Nestling Male	Hyp	1432.758359	-0.044451942	0.06209051	0.511817908	0.474352955	0.671590388	Not Sig	9610.336132	-0.100436319	0.078299538	1.6403788	0.200273503	0.986999268	Not Sig	292142	NA	1	3	10	67685.3	0.720098708	9590.818667	0.768892715	6-10	3.42299292809661e-06	1.02689787842898e-05	1	1	45.5	415.5
ARID1B	T=W	NW_005081596.1	3963850	4255992	Nestling Male Brain	Nestling Male	AMV	1399.097846	-0.234110939	0.06905029	11.4709521	0.000706925	0.003087202	Sig	9140.102246	-0.380592344	0.183281243	4.234703236	0.039605547	0.538875011	Not Sig	292142	NA	1	3	10	67685.3	0.720098708	9590.818667	0.768892715	6-10	3.42299292809661e-06	1.02689787842898e-05	1	1	45.5	415.5
ARID4B	T=W	NW_005081589.1	2910271	2998083	Adult Female Brain	Adult Female	Hyp	1414.198923	0.03009352	0.063987306	0.221063184	0.638231017	0.79854857	Not Sig	6259.830592	-0.062942619	0.072736248	0.749770348	0.38654895	0.998912819	Not Sig	87812	NA	1	12	10	119976.4	0.073446328	16963.2	0.176298727	6-10	1.13879651983784e-05	0.00013665558238054	1	6	465.5	4685.5
ARID4B	T=W	NW_005081589.1	2910271	2998083	Adult Female Brain	Adult Female	AMV	1305.454551	0.025577159	0.072191586	0.125381007	0.723270082	0.832574564	Not Sig	6133.28795	-0.035909965	0.079808785	0.202610047	0.652622288	0.990552154	Not Sig	87812	NA	1	12	10	119976.4	0.073446328	16963.2	0.176298727	6-10	1.13879651983784e-05	0.00013665558238054	1	6	465.5	4685.5
ARID4B	T=W	NW_005081589.1	2910271	2998083	Adult Male Brain	Adult Male	Hyp	440.0913089	0.030594707	0.056502348	0.292883397	0.588378679	0.716405521	Not Sig	2238.28047	-0.027743834	0.034056054	0.663847542	0.415204893	0.96600323	Not Sig	87812	NA	1	12	10	119976.4	0.073446328	16963.2	0.176298727	6-10	1.13879651983784e-05	0.00013665558238054	1	6	465.5	4685.5
ARID4B	T=W	NW_005081589.1	2910271	2998083	Adult Male Brain	Adult Male	AMV	379.6255028	0.011872128	0.06488991	0.033413149	0.854960724	0.915010877	Not Sig	2059.699185	-0.095068997	0.039872222	5.6890681	0.017070918	0.444875617	Not Sig	87812	NA	1	12	10	119976.4	0.073446328	16963.2	0.176298727	6-10	1.13879651983784e-05	0.00013665558238054	1	6	465.5	4685.5
ARID4B	T=W	NW_005081589.1	2910271	2998083	Nestling Female Brain	Nestling Female	Hyp	965.7075926	0.153882956	0.056979601	7.278355238	0.006979041	0.016870083	Sig	4234.592667	0.003433942	0.055866946	0.003792415	0.950895245	0.996896415	Not Sig	87812	NA	1	12	10	119976.4	0.073446328	16963.2	0.176298727	6-10	1.13879651983784e-05	0.00013665558238054	1	6	465.5	4685.5
ARID4B	T=W	NW_005081589.1	2910271	2998083	Nestling Female Brain	Nestling Female	AMV	854.6988042	0.017494465	0.078439242	0.049599032	0.823762463	0.899138442	Not Sig	3461.392099	-0.11054168	0.0677278	2.668094739	0.102378516	0.996634902	Not Sig	87812	NA	1	12	10	119976.4	0.073446328	16963.2	0.176298727	6-10	1.13879651983784e-05	0.00013665558238054	1	6	465.5	4685.5
ARID4B	T=W	NW_005081589.1	2910271	2998083	Nestling Male Brain	Nestling Male	Hyp	978.2324426	0.104821192	0.071138644	2.168059452	0.14090394	0.276184706	Not Sig	4630.123708	-0.010784269	0.095240691	0.01282285	0.909841849	1	Not Sig	87812	NA	1	12	10	119976.4	0.073446328	16963.2	0.176298727	6-10	1.13879651983784e-05	0.00013665558238054	1	6	465.5	4685.5
ARID4B	T=W	NW_005081589.1	2910271	2998083	Nestling Male Brain	Nestling Male	AMV	908.3727829	0.119899745	0.087560614	1.869354962	0.171548975	0.310951294	Not Sig	3772.615393	0.05830153	0.104782755	0.310259112	0.577521228	0.891053662	Not Sig	87812	NA	1	12	10	119976.4	0.073446328	16963.2	0.176298727	6-10	1.13879651983784e-05	0.00013665558238054	1	6	465.5	4685.5
ARMC2	T=W	NW_005081561.1	1660537	1729824	Adult Female Brain	Adult Female	Hyp	227.2593724	-0.154796721	0.16061952	0.923544662	0.336545978	0.525571802	Not Sig	2285.918359	0.034446837	0.082063693	0.176104769	0.674742334	0.998912819	Not Sig	69287	NA	2	NA	0	133704.75	0.031316969	61670.775	0.002858628	0	2.88654437340338e-05	NA	3	NA	1275.5	8091
ARMC2	T=W	NW_005081561.1	1660537	1729824	Adult Female Brain	Adult Female	AMV	199.2781564	-0.218226517	0.178974928	1.475122823	0.224539164	0.377394463	Not Sig	1781.71149	0.223434254	0.116876278	3.63530076	0.056566383	0.658611483	Not Sig	69287	NA	2	NA	0	133704.75	0.031316969	61670.775	0.002858628	0	2.88654437340338e-05	NA	3	NA	1275.5	8092
ARMC2	T=W	NW_005081561.1	1660537	1729824	Adult Male Brain	Adult Male	Hyp	78.9084304	-0.116703501	0.128489857	0.822567563	0.364430539	0.506447724	Not Sig	1084.58177	-0.027154747	0.047312458	0.329906217	0.565714316	0.981669138	Not Sig	69287	NA	2	NA	0	133704.75	0.031316969	61670.775	0.002858628	0	2.88654437340338e-05	NA	3	NA	1275.5	8095
ARMC2	T=W	NW_005081561.1	1660537	1729824	Adult Male Brain	Adult Male	AMV	58.00982931	-0.288605568	0.180330382	2.517349319	0.112599714	0.191822965	Not Sig	800.3166803	-0.106509329	0.142425698	0.559662521	0.45439625	0.911804867	Not Sig	69287	NA	2	NA	0	133704.75	0.031316969	61670.775	0.002858628	0	2.88654437340338e-05	NA	3	NA	1275.5	8096
ARMC2	T=W	NW_005081561.1	1660537	1729824	Nestling Female Brain	Nestling Female	Hyp	223.7169744	0.128925277	0.11968455	1.150158992	0.28351587	0.399528645	Not Sig	2029.554019	0.067746819	0.087443955	0.600308058	0.438460512	0.972210088	Not Sig	69287	NA	2	NA	0	133704.75	0.031316969	61670.775	0.002858628	0	2.88654437340338e-05	NA	3	NA	1275.5	8097
ARMC2	T=W	NW_005081561.1	1660537	1729824	Nestling Female Brain	Nestling Female	AMV	197.3157057	-0.156337961	0.134934255	1.335622103	0.247807497	0.395193775	Not Sig	1840.541963	-0.201848253	0.099783377	4.100731579	0.042864662	0.996634902	Not Sig	69287	NA	2	NA	0	133704.75	0.031316969	61670.775	0.002858628	0	2.88654437340338e-05	NA	3	NA	1275.5	8098
ARMC2	T=W	NW_005081561.1	1660537	1729824	Nestling Male Brain	Nestling Male	Hyp	182.0201745	-0.110255575	0.172113775	0.405524386	0.524249936	0.711807677	Not Sig	2186.653307	-0.225248925	0.111440035	4.056811542	0.043993492	0.750490116	Not Sig	69287	NA	2	NA	0	133704.75	0.031316969	61670.775	0.002858628	0	2.88654437340338e-05	NA	3	NA	1275.5	8099
ARMC2	T=W	NW_005081561.1	1660537	1729824	Nestling Male Brain	Nestling Male	AMV	190.6172182	-0.107740861	0.158033412	0.462720576	0.496355245	0.674183306	Not Sig	1867.01644	-0.207840762	0.14077556	2.160028142	0.141642096	0.672304935	Not Sig	69287	NA	2	NA	0	133704.75	0.031316969	61670.775	0.002858628	0	2.88654437340338e-05	NA	3	NA	1275.5	8100
ARMT1	T=W	NW_005081596.1	1668105	1676653	Adult Female Brain	Adult Female	Hyp	1912.046429	-0.40037305	0.062873633	40.40075539	2.07e-10	2.86e-09	Sig	2676.142062	0.526042691	0.703849851	0.549492416	0.458525167	0.998912819	Not Sig	8548	NA	1	10	15	85831.9	0.373660627	15762.9	0.491164241	11-15	0.000116986429574169	0.00116986429574169	7	10	3675.5	7875.5
ARMT1	T=W	NW_005081596.1	1668105	1676653	Adult Female Brain	Adult Female	AMV	1676.742151	-0.340534065	0.06446698	27.82738886	1.33e-07	9.56e-07	Sig	3367.169186	0.207354541	0.585591671	0.124728076	0.723962029	0.992913561	Not Sig	8548	NA	1	10	15	85831.9	0.373660627	15762.9	0.491164241	11-15	0.000116986429574169	0.00116986429574169	7	10	3675.5	7875.5
ARMT1	T=W	NW_005081596.1	1668105	1676653	Adult Male Brain	Adult Male	Hyp	1139.877866	-0.411248295	0.036819068	124.6889484	5.95e-29	1.49e-27	Sig	3649.822612	-0.090153403	0.038615587	5.455654844	0.019505092	0.464933003	Not Sig	8548	NA	1	10	15	85831.9	0.373660627	15762.9	0.491164241	11-15	0.000116986429574169	0.00116986429574169	7	10	3675.5	7875.5
ARMT1	T=W	NW_005081596.1	1668105	1676653	Adult Male Brain	Adult Male	AMV	827.5449474	-0.212624698	0.04573496	21.59354026	3.37e-06	1.42e-05	Sig	2660.255484	-0.141041354	0.046392996	9.253435886	0.00235054	0.150656911	Not Sig	8548	NA	1	10	15	85831.9	0.373660627	15762.9	0.491164241	11-15	0.000116986429574169	0.00116986429574169	7	10	3675.5	7875.5
ARMT1	T=W	NW_005081596.1	1668105	1676653	Nestling Female Brain	Nestling Female	Hyp	1611.478339	-0.550600913	0.040495868	184.4580217	5.15e-42	3.35e-40	Sig	2931.783279	0.533232799	0.465347004	1.30560955	0.253191111	0.89172471	Not Sig	8548	NA	1	10	15	85831.9	0.373660627	15762.9	0.491164241	11-15	0.000116986429574169	0.00116986429574169	7	10	3675.5	7875.5
ARMT1	T=W	NW_005081596.1	1668105	1676653	Nestling Female Brain	Nestling Female	AMV	1218.121934	-0.563428586	0.083956578	44.63475718	2.37e-11	3.15e-10	Sig	2924.965075	-0.010833935	0.462144109	0.000549823	0.981292669	0.996812692	Not Sig	8548	NA	1	10	15	85831.9	0.373660627	15762.9	0.491164241	11-15	0.000116986429574169	0.00116986429574169	7	10	3675.5	7875.5
ARMT1	T=W	NW_005081596.1	1668105	1676653	Nestling Male Brain	Nestling Male	Hyp	1655.504853	-0.417357906	0.063154094	43.47095296	4.3e-11	8.4e-10	Sig	3694.781923	-1.365619745	0.485239665	7.366689728	0.006644313	0.402007121	Not Sig	8548	NA	1	10	15	85831.9	0.373660627	15762.9	0.491164241	11-15	0.000116986429574169	0.00116986429574169	7	10	3675.5	7875.5
ARMT1	T=W	NW_005081596.1	1668105	1676653	Nestling Male Brain	Nestling Male	AMV	1398.981115	-0.541866293	0.105981427	25.76528193	3.86e-07	3.8e-06	Sig	3290.447487	-0.028240718	0.385734103	0.005353992	0.941670059	0.993319401	Not Sig	8548	NA	1	10	15	85831.9	0.373660627	15762.9	0.491164241	11-15	0.000116986429574169	0.00116986429574169	7	10	3675.5	7875.5
ARV1	T=W	NW_005081653.1	1061193	1066871	Adult Female Brain	Adult Female	Hyp	182.1240776	-0.701928314	0.199767536	12.06553715	0.000513625	0.002037056	Sig	739.8860988	-0.328997858	0.104832751	9.891874415	0.001660102	0.181790331	Not Sig	5678	NA	NA	NA	4	61955.2	0.851353984	18671.1	0.325363825	1-5	NA	NA	NA	NA	5901	8101
ARV1	T=W	NW_005081653.1	1061193	1066871	Adult Female Brain	Adult Female	AMV	230.3606328	-0.716252962	0.169392463	17.63080085	2.68e-05	0.00013336	Sig	848.2296454	-0.298713084	0.159557547	3.518815524	0.060675796	0.660549815	Not Sig	5678	NA	NA	NA	4	61955.2	0.851353984	18671.1	0.325363825	1-5	NA	NA	NA	NA	5902	8102
ARV1	T=W	NW_005081653.1	1061193	1066871	Adult Male Brain	Adult Male	Hyp	106.7953088	0.396028336	0.122377647	10.40845688	0.001254395	0.003675832	Sig	411.8426252	0.205286169	0.068799099	8.88772961	0.002870935	0.156192539	Not Sig	5678	NA	NA	NA	4	61955.2	0.851353984	18671.1	0.325363825	1-5	NA	NA	NA	NA	5905	8105
ARV1	T=W	NW_005081653.1	1061193	1066871	Adult Male Brain	Adult Male	AMV	112.1401542	0.038490842	0.157428643	0.058496906	0.808887611	0.888756765	Not Sig	464.0386667	0.080850974	0.072149097	1.257011969	0.262217443	0.825828241	Not Sig	5678	NA	NA	NA	4	61955.2	0.851353984	18671.1	0.325363825	1-5	NA	NA	NA	NA	5906	8106
ARV1	T=W	NW_005081653.1	1061193	1066871	Nestling Female Brain	Nestling Female	Hyp	175.1220539	-0.240528803	0.122121805	3.857627223	0.049520314	0.095628614	Not Sig	644.8881796	-0.065924832	0.10908167	0.365188064	0.545638941	0.98259174	Not Sig	5678	NA	NA	NA	4	61955.2	0.851353984	18671.1	0.325363825	1-5	NA	NA	NA	NA	5907	8107
ARV1	T=W	NW_005081653.1	1061193	1066871	Nestling Female Brain	Nestling Female	AMV	196.8171485	-0.21324226	0.135609094	2.460099354	0.116771396	0.217762873	Not Sig	708.3595504	0.156357527	0.147838461	1.115693879	0.290847566	0.996634902	Not Sig	5678	NA	NA	NA	4	61955.2	0.851353984	18671.1	0.325363825	1-5	NA	NA	NA	NA	5908	8108
ARV1	T=W	NW_005081653.1	1061193	1066871	Nestling Male Brain	Nestling Male	Hyp	161.1337297	-0.319838702	0.179321275	3.143323143	0.076238327	0.166470588	Not Sig	716.9667804	-0.194730568	0.09773671	3.951038418	0.046842454	0.760163492	Not Sig	5678	NA	NA	NA	4	61955.2	0.851353984	18671.1	0.325363825	1-5	NA	NA	NA	NA	5909	8109
ARV1	T=W	NW_005081653.1	1061193	1066871	Nestling Male Brain	Nestling Male	AMV	241.705048	-0.036138156	0.148981677	0.058496468	0.808888311	0.89540043	Not Sig	809.3199354	0.043366452	0.111907396	0.15043261	0.698122283	0.929924122	Not Sig	5678	NA	NA	NA	4	61955.2	0.851353984	18671.1	0.325363825	1-5	NA	NA	NA	NA	5910	8110
ASAP2	T=W	NW_005081582.1	1282723	1365917	Adult Female Brain	Adult Female	Hyp	910.20536	-0.083836003	0.081213723	1.064154957	0.302269445	0.4819545	Not Sig	4126.987557	-0.016792254	0.088940547	0.035661014	0.850217249	0.998912819	Not Sig	83194	NA	1	4	4	84283.38	0.420261056	6639.454	0.133752621	1-5	1.20200976031925e-05	4.80803904127702e-05	1	3	505.5	2125.5
ASAP2	T=W	NW_005081582.1	1282723	1365917	Adult Female Brain	Adult Female	AMV	759.60047	-0.054442053	0.096304166	0.318662755	0.57241239	0.720485176	Not Sig	3234.912938	0.018232063	0.107656252	0.028673872	0.86553424	0.994966552	Not Sig	83194	NA	1	4	4	84283.38	0.420261056	6639.454	0.133752621	1-5	1.20200976031925e-05	4.80803904127702e-05	1	3	505.5	2125.5
ASAP2	T=W	NW_005081582.1	1282723	1365917	Adult Male Brain	Adult Male	Hyp	341.8064989	0.007252413	0.06793834	0.011372754	0.915072113	0.945686621	Not Sig	2016.354606	-0.057475306	0.078034657	0.542756578	0.461292551	0.970132487	Not Sig	83194	NA	1	4	4	84283.38	0.420261056	6639.454	0.133752621	1-5	1.20200976031925e-05	4.80803904127702e-05	1	3	505.5	2125.5
ASAP2	T=W	NW_005081582.1	1282723	1365917	Adult Male Brain	Adult Male	AMV	255.4255749	-0.023554222	0.069968019	0.113233057	0.736492947	0.838855935	Not Sig	1577.972089	-0.143872297	0.070773656	4.137634519	0.041939737	0.568552797	Not Sig	83194	NA	1	4	4	84283.38	0.420261056	6639.454	0.133752621	1-5	1.20200976031925e-05	4.80803904127702e-05	1	3	505.5	2125.5
ASAP2	T=W	NW_005081582.1	1282723	1365917	Nestling Female Brain	Nestling Female	Hyp	1074.975158	0.180566118	0.05031377	12.86279582	0.000335179	0.001135886	Sig	4790.632091	0.105546916	0.178221764	0.350649983	0.553745421	0.98259174	Not Sig	83194	NA	1	4	4	84283.38	0.420261056	6639.454	0.133752621	1-5	1.20200976031925e-05	4.80803904127702e-05	1	3	505.5	2125.5
ASAP2	T=W	NW_005081582.1	1282723	1365917	Nestling Female Brain	Nestling Female	AMV	806.0935018	-0.078653233	0.097838107	0.642258629	0.422894096	0.578197345	Not Sig	3606.594814	-0.225197803	0.151212366	2.22369554	0.135907401	0.996634902	Not Sig	83194	NA	1	4	4	84283.38	0.420261056	6639.454	0.133752621	1-5	1.20200976031925e-05	4.80803904127702e-05	1	3	505.5	2125.5
ASAP2	T=W	NW_005081582.1	1282723	1365917	Nestling Male Brain	Nestling Male	Hyp	1135.32694	0.203686835	0.06814183	8.91640449	0.002826204	0.01061526	Sig	5753.463994	-0.079928553	0.109053838	0.535898093	0.464137679	0.995064234	Not Sig	83194	NA	1	4	4	84283.38	0.420261056	6639.454	0.133752621	1-5	1.20200976031925e-05	4.80803904127702e-05	1	3	505.5	2125.5
ASAP2	T=W	NW_005081582.1	1282723	1365917	Nestling Male Brain	Nestling Male	AMV	949.7448457	-0.077369372	0.085331901	0.819830415	0.365229753	0.545473008	Not Sig	4099.112574	-0.10186947	0.121341281	0.701792692	0.402181979	0.825599685	Not Sig	83194	NA	1	4	4	84283.38	0.420261056	6639.454	0.133752621	1-5	1.20200976031925e-05	4.80803904127702e-05	1	3	505.5	2125.5
ASB3	T=W	NW_005081577.1	1394144	1408735	Adult Female Brain	Adult Female	Hyp	143.0827802	0.068627197	0.207887752	0.10765528	0.742829522	0.874259605	Not Sig	626.7435464	0.241979068	0.142515965	2.87016494	0.090235622	0.943411049	Not Sig	14591	NA	1	NA	20	70330.1	0.702318333	4478.365	0.440251572	16-20	6.85353985333425e-05	NA	5	NA	2745.5	8111
ASB3	T=W	NW_005081577.1	1394144	1408735	Adult Female Brain	Adult Female	AMV	103.0645431	0.259679092	0.275902007	0.854978799	0.355147665	0.520178209	Not Sig	505.5068089	0.248915739	0.098526728	6.35646026	0.011695464	0.358556248	Not Sig	14591	NA	1	NA	20	70330.1	0.702318333	4478.365	0.440251572	16-20	6.85353985333425e-05	NA	5	NA	2745.5	8112
ASB3	T=W	NW_005081577.1	1394144	1408735	Adult Male Brain	Adult Male	Hyp	55.65322506	0.233031446	0.162151761	2.050856675	0.152120573	0.251225813	Not Sig	267.1011336	0.170552725	0.100189473	2.892132594	0.089013029	0.808726722	Not Sig	14591	NA	1	NA	20	70330.1	0.702318333	4478.365	0.440251572	16-20	6.85353985333425e-05	NA	5	NA	2745.5	8115
ASB3	T=W	NW_005081577.1	1394144	1408735	Adult Male Brain	Adult Male	AMV	40.588385	0.29259654	0.222902997	1.676237461	0.195425157	0.304188562	Not Sig	213.0440722	0.042961793	0.09555019	0.207027435	0.649107314	0.954344696	Not Sig	14591	NA	1	NA	20	70330.1	0.702318333	4478.365	0.440251572	16-20	6.85353985333425e-05	NA	5	NA	2745.5	8116
ASB3	T=W	NW_005081577.1	1394144	1408735	Nestling Female Brain	Nestling Female	Hyp	150.0277352	0.493607688	0.123932296	15.7943334	7.06e-05	0.000273233	Sig	677.3878005	0.210275472	0.106862508	3.870298217	0.049147788	0.584193177	Not Sig	14591	NA	1	NA	20	70330.1	0.702318333	4478.365	0.440251572	16-20	6.85353985333425e-05	NA	5	NA	2745.5	8117
ASB3	T=W	NW_005081577.1	1394144	1408735	Nestling Female Brain	Nestling Female	AMV	130.4287351	0.092195022	0.185492909	0.243702351	0.621544777	0.754160427	Not Sig	592.0384984	0.028960285	0.120567372	0.057681484	0.810198704	0.996634902	Not Sig	14591	NA	1	NA	20	70330.1	0.702318333	4478.365	0.440251572	16-20	6.85353985333425e-05	NA	5	NA	2745.5	8118
ASB3	T=W	NW_005081577.1	1394144	1408735	Nestling Male Brain	Nestling Male	Hyp	141.6347558	0.445549604	0.185245838	5.715807809	0.016812827	0.046981969	Sig	707.6776739	-0.006576468	0.127700096	0.002832696	0.957554168	1	Not Sig	14591	NA	1	NA	20	70330.1	0.702318333	4478.365	0.440251572	16-20	6.85353985333425e-05	NA	5	NA	2745.5	8119
ASB3	T=W	NW_005081577.1	1394144	1408735	Nestling Male Brain	Nestling Male	AMV	140.3708972	-0.096436269	0.229969862	0.171744089	0.678566409	0.809913036	Not Sig	632.3303498	0.003469257	0.109378338	0.001282399	0.971433386	0.999429716	Not Sig	14591	NA	1	NA	20	70330.1	0.702318333	4478.365	0.440251572	16-20	6.85353985333425e-05	NA	5	NA	2745.5	8120
ASCC3	T=W	NW_005081553.1	9182502	9441284	Adult Female Brain	Adult Female	Hyp	128.399375	0.501498413	0.221544813	5.041870496	0.024741761	0.063890886	Not Sig	2571.530553	0.115736685	0.122322282	0.893027916	0.344658088	0.998912819	Not Sig	258782	NA	2	3	0	180313.6429	0.011995213	3034.714286	0.721673156	0	7.72851280228146e-06	1.15927692034222e-05	1	1	245.5	495.5
ASCC3	T=W	NW_005081553.1	9182502	9441284	Adult Female Brain	Adult Female	AMV	83.28865479	0.054363572	0.258101729	0.044055054	0.833751218	0.901761136	Not Sig	2041.367176	0.008668204	0.072666405	0.014255126	0.904962556	0.996882595	Not Sig	258782	NA	2	3	0	180313.6429	0.011995213	3034.714286	0.721673156	0	7.72851280228146e-06	1.15927692034222e-05	1	1	245.5	495.5
ASCC3	W>T	NW_005081553.1	9182502	9441284	Adult Male Brain	Adult Male	Hyp	43.08317176	0.034126452	0.233583489	0.020548328	0.886016233	0.93022862	Not Sig	1070.555693	0.296687649	0.065566597	20.39063032	6.31e-06	0.001185787	Sig	258782	NA	2	3	0	180313.6429	0.011995213	3034.714286	0.721673156	0	7.72851280228146e-06	1.15927692034222e-05	1	1	245.5	495.5
ASCC3	W>T	NW_005081553.1	9182502	9441284	Adult Male Brain	Adult Male	AMV	33.05483449	0.593887326	0.263887634	4.833492032	0.027912041	0.055931025	Not Sig	782.5574554	0.311532863	0.085852	13.10501741	0.000294506	0.038801157	Sig	258782	NA	2	3	0	180313.6429	0.011995213	3034.714286	0.721673156	0	7.72851280228146e-06	1.15927692034222e-05	1	1	245.5	495.5
ASCC3	T=W	NW_005081553.1	9182502	9441284	Nestling Female Brain	Nestling Female	Hyp	132.6167836	0.333473355	0.166733001	3.917626398	0.047782299	0.093314961	Not Sig	2855.234628	0.165807508	0.084468598	3.852149905	0.049682269	0.587150335	Not Sig	258782	NA	2	3	0	180313.6429	0.011995213	3034.714286	0.721673156	0	7.72851280228146e-06	1.15927692034222e-05	1	1	245.5	495.5
ASCC3	T=W	NW_005081553.1	9182502	9441284	Nestling Female Brain	Nestling Female	AMV	120.2476936	0.189181116	0.184780263	1.03624219	0.308697052	0.463045579	Not Sig	2891.373637	-0.107874282	0.185335275	0.339299828	0.560233654	0.996634902	Not Sig	258782	NA	2	3	0	180313.6429	0.011995213	3034.714286	0.721673156	0	7.72851280228146e-06	1.15927692034222e-05	1	1	245.5	495.5
ASCC3	T=W	NW_005081553.1	9182502	9441284	Nestling Male Brain	Nestling Male	Hyp	142.9537213	0.220666336	0.18475427	1.412388222	0.234660339	0.411031652	Not Sig	3285.411158	0.149035651	0.108507492	1.894008789	0.168750462	0.983301781	Not Sig	258782	NA	2	3	0	180313.6429	0.011995213	3034.714286	0.721673156	0	7.72851280228146e-06	1.15927692034222e-05	1	1	245.5	495.5
ASCC3	T=W	NW_005081553.1	9182502	9441284	Nestling Male Brain	Nestling Male	AMV	143.5057683	0.086692002	0.194354849	0.196908544	0.657227837	0.796523199	Not Sig	3092.646225	-0.014065113	0.159276662	0.007803065	0.929610453	0.989453771	Not Sig	258782	NA	2	3	0	180313.6429	0.011995213	3034.714286	0.721673156	0	7.72851280228146e-06	1.15927692034222e-05	1	1	245.5	495.5
ASF1A	T=W	NW_005081697.1	539769	547619	Adult Female Brain	Adult Female	Hyp	174.6461205	-0.398858348	0.197895378	3.998762926	0.045533672	0.10611062	Not Sig	528.3475931	0.022578308	0.150008127	0.022651473	0.880366944	0.998912819	Not Sig	7850	NA	NA	NA	15	73664.45	0.634619131	13516.1	0.68970894	11-15	NA	NA	NA	NA	5911	8121
ASF1A	T=W	NW_005081697.1	539769	547619	Adult Female Brain	Adult Female	AMV	141.5505166	-0.286290017	0.224634534	1.594517449	0.206681902	0.356875181	Not Sig	433.4966588	-0.02420122	0.109771569	0.04864688	0.825434756	0.992913561	Not Sig	7850	NA	NA	NA	15	73664.45	0.634619131	13516.1	0.68970894	11-15	NA	NA	NA	NA	5912	8122
ASF1A	T=W	NW_005081697.1	539769	547619	Adult Male Brain	Adult Male	Hyp	68.24020167	0.140410141	0.164021857	0.722394555	0.395359573	0.537285927	Not Sig	296.4253909	0.173856145	0.100240791	3.005737755	0.082970197	0.793250627	Not Sig	7850	NA	NA	NA	15	73664.45	0.634619131	13516.1	0.68970894	11-15	NA	NA	NA	NA	5915	8125
ASF1A	T=W	NW_005081697.1	539769	547619	Adult Male Brain	Adult Male	AMV	61.34914377	0.063073932	0.20349887	0.093198706	0.760149381	0.853129026	Not Sig	252.8394186	0.195777533	0.103869595	3.546411413	0.059674378	0.618937992	Not Sig	7850	NA	NA	NA	15	73664.45	0.634619131	13516.1	0.68970894	11-15	NA	NA	NA	NA	5916	8126
ASF1A	T=W	NW_005081697.1	539769	547619	Nestling Female Brain	Nestling Female	Hyp	152.7140534	-0.139719042	0.133160504	1.093364111	0.295727031	0.414417474	Not Sig	474.1013417	0.045135273	0.091710482	0.24284634	0.622157854	0.987010054	Not Sig	7850	NA	NA	NA	15	73664.45	0.634619131	13516.1	0.68970894	11-15	NA	NA	NA	NA	5917	8127
ASF1A	T=W	NW_005081697.1	539769	547619	Nestling Female Brain	Nestling Female	AMV	152.6884179	0.22832177	0.207157461	1.183796646	0.276584427	0.427526464	Not Sig	438.3705512	0.275400491	0.202914135	1.831477832	0.175953091	0.996634902	Not Sig	7850	NA	NA	NA	15	73664.45	0.634619131	13516.1	0.68970894	11-15	NA	NA	NA	NA	5918	8128
ASF1A	T=W	NW_005081697.1	539769	547619	Nestling Male Brain	Nestling Male	Hyp	165.335069	0.013445218	0.186954018	0.005079624	0.943181691	0.979940673	Not Sig	527.7459555	0.1314776	0.13002665	1.025745988	0.311159911	0.995064234	Not Sig	7850	NA	NA	NA	15	73664.45	0.634619131	13516.1	0.68970894	11-15	NA	NA	NA	NA	5919	8129
ASF1A	T=W	NW_005081697.1	539769	547619	Nestling Male Brain	Nestling Male	AMV	131.5962158	0.122064671	0.313184609	0.13992398	0.708356598	0.824480783	Not Sig	402.1709674	0.023528235	0.10706215	0.048755402	0.825243294	0.963365996	Not Sig	7850	NA	NA	NA	15	73664.45	0.634619131	13516.1	0.68970894	11-15	NA	NA	NA	NA	5920	8130
ASRGL1	T=W	NW_005081654.1	84844	105101	Adult Female Brain	Adult Female	Hyp	323.7806074	0.231622976	0.147041563	2.458881332	0.116861984	0.226191427	Not Sig	1969.203242	-0.152770084	0.098895202	2.392684329	0.121904144	0.985813468	Not Sig	20257	NA	NA	NA	12	75058.55	0.595265927	3294.525	0.668064291	11-15	NA	NA	NA	NA	5921	8131
ASRGL1	T=W	NW_005081654.1	84844	105101	Adult Female Brain	Adult Female	AMV	357.4244168	0.146956547	0.158894215	0.842855325	0.358581421	0.523967954	Not Sig	2047.329886	-0.009160815	0.106396053	0.007447218	0.93123011	0.997063119	Not Sig	20257	NA	NA	NA	12	75058.55	0.595265927	3294.525	0.668064291	11-15	NA	NA	NA	NA	5922	8132
ASRGL1	T=W	NW_005081654.1	84844	105101	Adult Male Brain	Adult Male	Hyp	148.9854505	0.187936239	0.098524165	3.627840485	0.0568205	0.108092524	Not Sig	1061.788101	0.054311887	0.158432206	0.117428778	0.731840093	0.989305346	Not Sig	20257	NA	NA	NA	12	75058.55	0.595265927	3294.525	0.668064291	11-15	NA	NA	NA	NA	5925	8135
ASRGL1	T=W	NW_005081654.1	84844	105101	Adult Male Brain	Adult Male	AMV	147.0342794	0.184372406	0.090654528	4.132160851	0.042075592	0.080902701	Not Sig	1116.520782	0.178586869	0.092024361	3.756666931	0.052597326	0.602919369	Not Sig	20257	NA	NA	NA	12	75058.55	0.595265927	3294.525	0.668064291	11-15	NA	NA	NA	NA	5926	8136
ASRGL1	T=W	NW_005081654.1	84844	105101	Nestling Female Brain	Nestling Female	Hyp	275.6312392	0.01586394	0.094831466	0.027907635	0.867326156	0.901219663	Not Sig	1635.724688	-0.027189374	0.082972511	0.107549052	0.742951947	0.993478163	Not Sig	20257	NA	NA	NA	12	75058.55	0.595265927	3294.525	0.668064291	11-15	NA	NA	NA	NA	5927	8137
ASRGL1	T=W	NW_005081654.1	84844	105101	Nestling Female Brain	Nestling Female	AMV	244.9177621	0.099491428	0.141152533	0.492352556	0.482879756	0.632633604	Not Sig	1364.870709	0.28582636	0.15845689	3.234046934	0.072122256	0.996634902	Not Sig	20257	NA	NA	NA	12	75058.55	0.595265927	3294.525	0.668064291	11-15	NA	NA	NA	NA	5928	8138
ASRGL1	T=W	NW_005081654.1	84844	105101	Nestling Male Brain	Nestling Male	Hyp	271.8118399	0.307072111	0.13721865	4.971571819	0.025767221	0.067216163	Not Sig	1807.440019	-0.206329878	0.104424416	3.878494836	0.048908385	0.762390195	Not Sig	20257	NA	NA	NA	12	75058.55	0.595265927	3294.525	0.668064291	11-15	NA	NA	NA	NA	5929	8139
ASRGL1	T=W	NW_005081654.1	84844	105101	Nestling Male Brain	Nestling Male	AMV	257.9783633	0.203556765	0.185935971	1.17372889	0.278636377	0.439784756	Not Sig	1592.414645	-0.027738536	0.142557346	0.03789783	0.845648441	0.97042533	Not Sig	20257	NA	NA	NA	12	75058.55	0.595265927	3294.525	0.668064291	11-15	NA	NA	NA	NA	5930	8140
ATAD2B	T=W	NW_005081561.1	3925014	3981715	Adult Female Brain	Adult Female	Hyp	325.0442703	-0.341177548	0.141317917	5.784692919	0.016166322	0.045188309	Sig	1295.754451	-0.03891362	0.145167771	0.071950899	0.788517168	0.998912819	Not Sig	56701	NA	3	4	23	74744.925	0.605250341	8906.4425	0.665755209	21-25	5.29091197686108e-05	7.05454930248144e-05	5	4	2305.5	2935.5
ATAD2B	T=W	NW_005081561.1	3925014	3981715	Adult Female Brain	Adult Female	AMV	238.9897487	-0.172723818	0.163327662	1.111198134	0.291821649	0.455355808	Not Sig	813.5930482	0.288137029	0.157748633	3.31104048	0.068815908	0.677516674	Not Sig	56701	NA	3	4	23	74744.925	0.605250341	8906.4425	0.665755209	21-25	5.29091197686108e-05	7.05454930248144e-05	5	4	2305.5	2935.5
ATAD2B	T=W	NW_005081561.1	3925014	3981715	Adult Male Brain	Adult Male	Hyp	93.01735551	-0.037739142	0.126405437	0.088672152	0.765872075	0.857124918	Not Sig	486.2208278	0.033864495	0.105210409	0.103577374	0.74757816	0.989305346	Not Sig	56701	NA	3	4	23	74744.925	0.605250341	8906.4425	0.665755209	21-25	5.29091197686108e-05	7.05454930248144e-05	5	4	2305.5	2935.5
ATAD2B	T=W	NW_005081561.1	3925014	3981715	Adult Male Brain	Adult Male	AMV	54.85552897	-0.250548999	0.169846897	2.153073021	0.142284853	0.232184019	Not Sig	343.3787953	-0.181689803	0.09656485	3.543621505	0.059774816	0.618937992	Not Sig	56701	NA	3	4	23	74744.925	0.605250341	8906.4425	0.665755209	21-25	5.29091197686108e-05	7.05454930248144e-05	5	4	2305.5	2935.5
ATAD2B	T=W	NW_005081561.1	3925014	3981715	Nestling Female Brain	Nestling Female	Hyp	349.4746902	0.098280363	0.092281419	1.129209851	0.287943942	0.404056654	Not Sig	1182.882166	0.135536597	0.111343222	1.48121637	0.223584307	0.876599497	Not Sig	56701	NA	3	4	23	74744.925	0.605250341	8906.4425	0.665755209	21-25	5.29091197686108e-05	7.05454930248144e-05	5	4	2305.5	2935.5
ATAD2B	T=W	NW_005081561.1	3925014	3981715	Nestling Female Brain	Nestling Female	AMV	282.4090644	0.049855718	0.105601437	0.222492292	0.637147443	0.762367172	Not Sig	1005.269929	-0.246901828	0.173074149	2.040770445	0.153132069	0.996634902	Not Sig	56701	NA	3	4	23	74744.925	0.605250341	8906.4425	0.665755209	21-25	5.29091197686108e-05	7.05454930248144e-05	5	4	2305.5	2935.5
ATAD2B	T=W	NW_005081561.1	3925014	3981715	Nestling Male Brain	Nestling Male	Hyp	377.0406425	-0.103452317	0.118770267	0.754897243	0.38493015	0.592575569	Not Sig	1405.652763	-0.184948829	0.173191624	1.13388085	0.286949058	0.995064234	Not Sig	56701	NA	3	4	23	74744.925	0.605250341	8906.4425	0.665755209	21-25	5.29091197686108e-05	7.05454930248144e-05	5	4	2305.5	2935.5
ATAD2B	T=W	NW_005081561.1	3925014	3981715	Nestling Male Brain	Nestling Male	AMV	291.2070286	-0.003611795	0.237594774	0.000227352	0.987969805	0.998344979	Not Sig	1141.039147	-0.295541398	0.184780912	2.525392528	0.112026901	0.640464519	Not Sig	56701	NA	3	4	23	74744.925	0.605250341	8906.4425	0.665755209	21-25	5.29091197686108e-05	7.05454930248144e-05	5	4	2305.5	2935.5
ATF3	T=W	NW_005081548.1	3647151	3652223	Adult Female Brain	Adult Female	Hyp	226.7671114	0.185911634	0.150245456	1.528354301	0.216359603	0.367356935	Not Sig	592.7978553	0.550116692	0.277981216	3.851882198	0.049690199	0.82697837	Not Sig	5072	NA	NA	1	11	88663.2	0.323202805	30558.9	0.058212058	11-15	NA	0.000197160883280757	NA	8	5931	5905.5
ATF3	T=W	NW_005081548.1	3647151	3652223	Adult Female Brain	Adult Female	AMV	83.40341479	-0.253967553	0.254136385	0.994450197	0.318657134	0.484070385	Not Sig	232.3583632	0.092752307	0.315325798	0.086362071	0.768854	0.992913561	Not Sig	5072	NA	NA	1	11	88663.2	0.323202805	30558.9	0.058212058	11-15	NA	0.000197160883280757	NA	8	5932	5905.5
ATF3	T=W	NW_005081548.1	3647151	3652223	Adult Male Brain	Adult Male	Hyp	60.17920444	0.192156058	0.182117465	1.092083499	0.296010033	0.428339141	Not Sig	183.0709207	0.189443311	0.164098288	1.330345062	0.24874384	0.943013922	Not Sig	5072	NA	NA	1	11	88663.2	0.323202805	30558.9	0.058212058	11-15	NA	0.000197160883280757	NA	8	5935	5905.5
ATF3	T=W	NW_005081548.1	3647151	3652223	Adult Male Brain	Adult Male	AMV	32.06562481	0.428313681	0.233341704	3.295731345	0.069460169	0.126798145	Not Sig	95.12640513	0.222594506	0.170831495	1.698489745	0.192485604	0.79605193	Not Sig	5072	NA	NA	1	11	88663.2	0.323202805	30558.9	0.058212058	11-15	NA	0.000197160883280757	NA	8	5936	5905.5
ATF3	T=W	NW_005081548.1	3647151	3652223	Nestling Female Brain	Nestling Female	Hyp	57.06358073	0.415388046	0.22065635	3.501816485	0.061301556	0.114060962	Not Sig	214.4296	-0.414952631	0.305548237	1.837526692	0.175241111	0.834966418	Not Sig	5072	NA	NA	1	11	88663.2	0.323202805	30558.9	0.058212058	11-15	NA	0.000197160883280757	NA	8	5937	5905.5
ATF3	T=W	NW_005081548.1	3647151	3652223	Nestling Female Brain	Nestling Female	AMV	20.2665214	0.439842594	0.533555583	0.606626393	0.436060868	0.590736909	Not Sig	86.28811535	-0.424460246	0.37947447	1.253296673	0.262923763	0.996634902	Not Sig	5072	NA	NA	1	11	88663.2	0.323202805	30558.9	0.058212058	11-15	NA	0.000197160883280757	NA	8	5938	5905.5
ATF3	T=W	NW_005081548.1	3647151	3652223	Nestling Male Brain	Nestling Male	Hyp	75.67834609	0.388323083	0.304099545	1.545370341	0.213820207	0.383319275	Not Sig	261.0901589	0.003727344	0.262612664	0.000230151	0.987895976	1	Not Sig	5072	NA	NA	1	11	88663.2	0.323202805	30558.9	0.058212058	11-15	NA	0.000197160883280757	NA	8	5939	5905.5
ATF3	T=W	NW_005081548.1	3647151	3652223	Nestling Male Brain	Nestling Male	AMV	32.59950136	-0.103008331	0.591637495	0.025161833	0.873964474	0.933635628	Not Sig	86.9068734	0.468582614	0.41300689	1.303909527	0.253500337	0.75145749	Not Sig	5072	NA	NA	1	11	88663.2	0.323202805	30558.9	0.058212058	11-15	NA	0.000197160883280757	NA	8	5940	5905.5
ATG5	T=W	NW_005081708.1	716503	807233	Adult Female Brain	Adult Female	Hyp	NA	NA	NA	NA	NA	NA	NA	2399.501691	0.119387515	0.207681512	0.32951856	0.565942715	0.998912819	Not Sig	NA	NA	NA	NA	0	NA	-1	NA	-1	0	NA	NA	NA	NA	5941	8141
ATG5	T=W	NW_005081708.1	716503	807233	Adult Female Brain	Adult Female	AMV	NA	NA	NA	NA	NA	NA	NA	2429.423915	0.041217193	0.092808171	0.197057865	0.657106207	0.990552154	Not Sig	NA	NA	NA	NA	0	NA	-1	NA	-1	0	NA	NA	NA	NA	5942	8142
ATG5	T=W	NW_005081708.1	716503	807233	Adult Male Brain	Adult Male	Hyp	NA	NA	NA	NA	NA	NA	NA	1819.008423	0.027682626	0.04718001	0.344217661	0.557404767	0.981669138	Not Sig	NA	NA	NA	NA	0	NA	-1	NA	-1	0	NA	NA	NA	NA	5945	8145
ATG5	T=W	NW_005081708.1	716503	807233	Adult Male Brain	Adult Male	AMV	NA	NA	NA	NA	NA	NA	NA	1574.073949	0.038714149	0.056285936	0.47292571	0.491644275	0.92253794	Not Sig	NA	NA	NA	NA	0	NA	-1	NA	-1	0	NA	NA	NA	NA	5946	8146
ATG5	T=W	NW_005081708.1	716503	807233	Nestling Female Brain	Nestling Female	Hyp	NA	NA	NA	NA	NA	NA	NA	2367.354641	0.068537244	0.171554454	0.159581695	0.689541932	0.99229163	Not Sig	NA	NA	NA	NA	0	NA	-1	NA	-1	0	NA	NA	NA	NA	5947	8147
ATG5	T=W	NW_005081708.1	716503	807233	Nestling Female Brain	Nestling Female	AMV	NA	NA	NA	NA	NA	NA	NA	2189.344361	0.077843785	0.090252731	0.743215394	0.388632816	0.996634902	Not Sig	NA	NA	NA	NA	0	NA	-1	NA	-1	0	NA	NA	NA	NA	5948	8148
ATG5	T=W	NW_005081708.1	716503	807233	Nestling Male Brain	Nestling Male	Hyp	NA	NA	NA	NA	NA	NA	NA	2510.610583	0.069042751	0.217679365	0.100784539	0.75089018	1	Not Sig	NA	NA	NA	NA	0	NA	-1	NA	-1	0	NA	NA	NA	NA	5949	8149
ATG5	T=W	NW_005081708.1	716503	807233	Nestling Male Brain	Nestling Male	AMV	NA	NA	NA	NA	NA	NA	NA	2482.746003	0.092685478	0.164501819	0.318581238	0.572461519	0.889229809	Not Sig	NA	NA	NA	NA	0	NA	-1	NA	-1	0	NA	NA	NA	NA	5950	8150
ATL2	T=W	NW_005081615.1	268354	308799	Adult Female Brain	Adult Female	Hyp	1208.471696	0.023914026	0.071050646	0.113169105	0.736564604	0.869602629	Not Sig	3438.42675	-0.003642927	0.053141372	0.00481611	0.944672664	0.998912819	Not Sig	40445	NA	NA	5	16	NA	-1	NA	-1	16-20	NA	0.000123624675485227	NA	6	5951	4385.5
ATL2	T=W	NW_005081615.1	268354	308799	Adult Female Brain	Adult Female	AMV	1139.302157	0.106734945	0.075740222	1.983195615	0.15905416	0.292007124	Not Sig	3238.272898	-0.032616709	0.077885518	0.175545645	0.675229524	0.992913561	Not Sig	40445	NA	NA	5	16	NA	-1	NA	-1	16-20	NA	0.000123624675485227	NA	6	5952	4385.5
ATL2	T=W	NW_005081615.1	268354	308799	Adult Male Brain	Adult Male	Hyp	433.6813743	0.000640461	0.052156204	0.000150723	0.990204674	0.99779245	Not Sig	1285.523076	0.109547263	0.041603161	6.926556174	0.008492506	0.295513352	Not Sig	40445	NA	NA	5	16	NA	-1	NA	-1	16-20	NA	0.000123624675485227	NA	6	5955	4385.5
ATL2	T=W	NW_005081615.1	268354	308799	Adult Male Brain	Adult Male	AMV	395.6827035	0.11222406	0.057920795	3.751426302	0.05276247	0.098905993	Not Sig	1251.175235	-0.025669748	0.037788083	0.461666345	0.496846233	0.924848552	Not Sig	40445	NA	NA	5	16	NA	-1	NA	-1	16-20	NA	0.000123624675485227	NA	6	5956	4385.5
ATL2	T=W	NW_005081615.1	268354	308799	Nestling Female Brain	Nestling Female	Hyp	1134.223293	0.155264329	0.053956314	8.263101733	0.004045894	0.010515269	Sig	3198.976465	-0.010418641	0.085547822	0.01491588	0.902795599	0.996896415	Not Sig	40445	NA	NA	5	16	NA	-1	NA	-1	16-20	NA	0.000123624675485227	NA	6	5957	4385.5
ATL2	T=W	NW_005081615.1	268354	308799	Nestling Female Brain	Nestling Female	AMV	1106.850786	0.089524038	0.070293686	1.617904218	0.203384262	0.338428796	Not Sig	2840.17978	0.062973473	0.11926691	0.278647664	0.597588959	0.996634902	Not Sig	40445	NA	NA	5	16	NA	-1	NA	-1	16-20	NA	0.000123624675485227	NA	6	5958	4385.5
ATL2	T=W	NW_005081615.1	268354	308799	Nestling Male Brain	Nestling Male	Hyp	1141.442626	0.205949639	0.060260067	11.67166738	0.000634591	0.00291432	Sig	3632.207986	-0.013792017	0.067840755	0.041411961	0.838744801	1	Not Sig	40445	NA	NA	5	16	NA	-1	NA	-1	16-20	NA	0.000123624675485227	NA	6	5959	4385.5
ATL2	T=W	NW_005081615.1	268354	308799	Nestling Male Brain	Nestling Male	AMV	1131.253598	0.16789331	0.081865373	4.193134239	0.040587993	0.095691509	Not Sig	3182.85905	-0.111283507	0.131534576	0.712600093	0.398581993	0.8236319	Not Sig	40445	NA	NA	5	16	NA	-1	NA	-1	16-20	NA	0.000123624675485227	NA	6	5960	4385.5
ATP6V1C2	T=W	NW_005081582.1	431766	454886	Adult Female Brain	Adult Female	Hyp	151.6544604	-0.983184255	0.196203722	24.65343248	6.86e-07	5.3e-06	Sig	527.4105317	-0.367787722	0.108496836	11.53950892	0.000681326	0.099545365	Not Sig	23120	NA	NA	4	20	62117.3	0.494586551	25769.85	0.038987786	16-20	NA	0.000173010380622837	NA	7	5961	5525.5
ATP6V1C2	W<T	NW_005081582.1	431766	454886	Adult Female Brain	Adult Female	AMV	46.43844516	-2.438338067	0.408492576	32.45085416	1.22e-08	1.04e-07	Sig	155.6777222	-0.799387051	0.202439229	15.65306291	7.61e-05	0.015169193	Sig	23120	NA	NA	4	20	62117.3	0.494586551	25769.85	0.038987786	16-20	NA	0.000173010380622837	NA	7	5962	5525.5
ATP6V1C2	T=W	NW_005081582.1	431766	454886	Adult Male Brain	Adult Male	Hyp	95.28119461	-0.811492475	0.149484959	29.05829898	7.02e-08	4.02e-07	Sig	356.6101902	-0.150708338	0.102518156	2.165614098	0.141128234	0.889754356	Not Sig	23120	NA	NA	4	20	62117.3	0.494586551	25769.85	0.038987786	16-20	NA	0.000173010380622837	NA	7	5965	5525.5
ATP6V1C2	T=W	NW_005081582.1	431766	454886	Adult Male Brain	Adult Male	AMV	27.98908705	-1.605862822	0.400078538	14.75589693	0.000122364	0.000403763	Sig	99.70869082	-0.316501486	0.30292312	1.094510658	0.295473949	0.847452175	Not Sig	23120	NA	NA	4	20	62117.3	0.494586551	25769.85	0.038987786	16-20	NA	0.000173010380622837	NA	7	5966	5525.5
ATP6V1C2	T=W	NW_005081582.1	431766	454886	Nestling Female Brain	Nestling Female	Hyp	149.834923	-1.115008966	0.153426328	51.53933539	7.02e-13	8.36e-12	Sig	525.2615733	-0.392057449	0.128894764	9.238227173	0.002370143	0.142541415	Not Sig	23120	NA	NA	4	20	62117.3	0.494586551	25769.85	0.038987786	16-20	NA	0.000173010380622837	NA	7	5967	5525.5
ATP6V1C2	T=W	NW_005081582.1	431766	454886	Nestling Female Brain	Nestling Female	AMV	55.6244487	-2.307891334	0.314186112	50.68509421	1.08e-12	1.68e-11	Sig	183.8285765	-0.569717626	0.213435816	7.144461097	0.007519587	0.83691278	Not Sig	23120	NA	NA	4	20	62117.3	0.494586551	25769.85	0.038987786	16-20	NA	0.000173010380622837	NA	7	5968	5525.5
ATP6V1C2	W<T	NW_005081582.1	431766	454886	Nestling Male Brain	Nestling Male	Hyp	137.5631211	-1.051218946	0.219494932	22.01292068	2.71e-06	2.23e-05	Sig	600.149625	-0.737236013	0.129763266	31.39952052	2.1e-08	4.03e-05	Sig	23120	NA	NA	4	20	62117.3	0.494586551	25769.85	0.038987786	16-20	NA	0.000173010380622837	NA	7	5969	5525.5
ATP6V1C2	W<T	NW_005081582.1	431766	454886	Nestling Male Brain	Nestling Male	AMV	54.30661476	-1.68702763	0.379344815	18.0447265	2.16e-05	0.000144082	Sig	206.1714363	-0.89280198	0.208877286	17.48352638	2.9e-05	0.017821212	Sig	23120	NA	NA	4	20	62117.3	0.494586551	25769.85	0.038987786	16-20	NA	0.000173010380622837	NA	7	5970	5525.5
B3GALNT2	T=W	NW_005081589.1	2839206	2858355	Adult Male Brain	Adult Male	Hyp	267.7011782	0.354440376	0.08387711	17.77531033	2.49e-05	9.87e-05	Sig	1009.704276	0.163964739	0.047745254	11.77755545	0.000599492	0.051049873	Not Sig	19149	NA	1	5	22	112220.5	0.097895967	10586.5	0.40234375	21-25	5.22220481487284e-05	0.000261110240743642	4	9	2245.5	6495.5
B3GALNT2	W>T	NW_005081589.1	2839206	2858355	Adult Male Brain	Adult Male	AMV	303.3013107	0.324448756	0.070538478	21.12471561	4.3e-06	1.79e-05	Sig	1135.483666	0.29855792	0.080794736	13.5941773	0.000226888	0.032658081	Sig	19149	NA	1	5	22	112220.5	0.097895967	10586.5	0.40234375	21-25	5.22220481487284e-05	0.000261110240743642	4	9	2245.5	6495.5
B3GAT2	T=W	NW_005081553.1	142485	161736	Adult Female Brain	Adult Female	Hyp	1892.277609	0.37885088	0.073455029	26.44217793	2.72e-07	2.23e-06	Sig	9107.810283	0.100628177	0.127106063	0.625340333	0.42906968	0.998912819	Not Sig	19251	NA	NA	1	20	101997	0.160627314	3880.935	0.544374564	16-20	NA	5.19453534881305e-05	NA	3	5971	2205.5
B3GAT2	T=W	NW_005081553.1	142485	161736	Adult Female Brain	Adult Female	AMV	1391.949576	0.699194611	0.075369174	85.28931082	2.58e-20	5.89e-19	Sig	6145.94864	0.109160357	0.158165294	0.47513158	0.490635826	0.967023817	Not Sig	19251	NA	NA	1	20	101997	0.160627314	3880.935	0.544374564	16-20	NA	5.19453534881305e-05	NA	3	5972	2205.5
B3GAT2	T=W	NW_005081553.1	142485	161736	Adult Male Brain	Adult Male	Hyp	839.3577967	0.34921758	0.05335077	42.70239781	6.37e-11	4.97e-10	Sig	3560.738416	0.122737052	0.051687879	5.630965493	0.01764591	0.444715851	Not Sig	19251	NA	NA	1	20	101997	0.160627314	3880.935	0.544374564	16-20	NA	5.19453534881305e-05	NA	3	5975	2205.5
B3GAT2	T=W	NW_005081553.1	142485	161736	Adult Male Brain	Adult Male	AMV	573.9357551	0.652963107	0.058444282	124.4179574	6.82e-29	1.88e-27	Sig	2310.730083	0.355955801	0.114260156	9.643702602	0.001900019	0.133838433	Not Sig	19251	NA	NA	1	20	101997	0.160627314	3880.935	0.544374564	16-20	NA	5.19453534881305e-05	NA	3	5976	2205.5
B3GAT2	T=W	NW_005081553.1	142485	161736	Nestling Female Brain	Nestling Female	Hyp	2143.86728	0.39637388	0.048134569	67.51843591	2.09e-16	3.8e-15	Sig	10181.42651	0.111004931	0.112521271	0.972975994	0.323939094	0.931102546	Not Sig	19251	NA	NA	1	20	101997	0.160627314	3880.935	0.544374564	16-20	NA	5.19453534881305e-05	NA	3	5977	2205.5
B3GAT2	T=W	NW_005081553.1	142485	161736	Nestling Female Brain	Nestling Female	AMV	2727.610036	0.452146307	0.051877438	75.61331397	3.45e-18	1.05e-16	Sig	11302.38822	0.337960887	0.155999425	4.658609332	0.030898207	0.996634902	Not Sig	19251	NA	NA	1	20	101997	0.160627314	3880.935	0.544374564	16-20	NA	5.19453534881305e-05	NA	3	5978	2205.5
B3GAT2	T=W	NW_005081553.1	142485	161736	Nestling Male Brain	Nestling Male	Hyp	2052.003982	0.311061394	0.057278293	29.39631718	5.9e-08	6.38e-07	Sig	10920.64147	-0.01169228	0.138609923	0.007113528	0.932784734	1	Not Sig	19251	NA	NA	1	20	101997	0.160627314	3880.935	0.544374564	16-20	NA	5.19453534881305e-05	NA	3	5979	2205.5
B3GAT2	T=W	NW_005081553.1	142485	161736	Nestling Male Brain	Nestling Male	AMV	2901.809867	0.452881896	0.071185351	40.19654898	2.3e-10	4.1e-09	Sig	11639.07619	0.434017421	0.163113683	7.179673679	0.007373412	0.447958874	Not Sig	19251	NA	NA	1	20	101997	0.160627314	3880.935	0.544374564	16-20	NA	5.19453534881305e-05	NA	3	5980	2205.5
BABAM2	T=W	NW_005081548.1	9488969	9653305	Adult Male Brain	Adult Male	Hyp	1408.981	-0.161538836	0.032810566	24.23139044	8.54e-07	4.18e-06	Sig	4360.280409	-0.010111138	0.035745715	0.080062059	0.777213328	0.989305346	Not Sig	164336	NA	NA	7	9	73401.5	0.62329805	9598.926667	0.681235202	6-10	NA	4.25956576769545e-05	NA	3	5995	1935.5
BABAM2	T=W	NW_005081548.1	9488969	9653305	Adult Male Brain	Adult Male	AMV	1125.168589	-0.184420182	0.043858103	17.65703273	2.65e-05	9.95e-05	Sig	3547.837635	-0.098951923	0.057039716	3.012932255	0.082602739	0.671009128	Not Sig	164336	NA	NA	7	9	73401.5	0.62329805	9598.926667	0.681235202	6-10	NA	4.25956576769545e-05	NA	3	5996	1935.5
BACH2	T=W	NW_005081553.1	4676987	4817522	Adult Female Brain	Adult Female	Hyp	389.5792432	-0.026994635	0.128734667	0.043752659	0.834314466	0.913422874	Not Sig	1833.252766	0.050157001	0.107135955	0.219003792	0.639800029	0.998912819	Not Sig	140535	NA	1	1	31	84244.875	0.444890902	4348.61125	0.471872816	31+	7.11566513679866e-06	7.11566513679866e-06	1	1	225.5	235.5
BACH2	T=W	NW_005081553.1	4676987	4817522	Adult Female Brain	Adult Female	AMV	559.054786	-0.128923113	0.102446944	1.581345284	0.208567023	0.358401572	Not Sig	2547.886435	0.153683781	0.123244238	1.549206407	0.213252635	0.872137514	Not Sig	140535	NA	1	1	31	84244.875	0.444890902	4348.61125	0.471872816	31+	7.11566513679866e-06	7.11566513679866e-06	1	1	225.5	235.5
BACH2	T=W	NW_005081553.1	4676987	4817522	Adult Male Brain	Adult Male	Hyp	56.11945922	-0.087312547	0.18072149	0.229636159	0.631793742	0.752747025	Not Sig	763.2521584	0.065917795	0.065210493	1.021077251	0.312263618	0.96020163	Not Sig	140535	NA	1	1	31	84244.875	0.444890902	4348.61125	0.471872816	31+	7.11566513679866e-06	7.11566513679866e-06	1	1	225.5	235.5
BACH2	T=W	NW_005081553.1	4676987	4817522	Adult Male Brain	Adult Male	AMV	77.51874087	-0.319387029	0.136533536	5.444364726	0.019631553	0.040905587	Sig	1033.67668	-0.303909579	0.156872004	3.759390399	0.05251172	0.602919369	Not Sig	140535	NA	1	1	31	84244.875	0.444890902	4348.61125	0.471872816	31+	7.11566513679866e-06	7.11566513679866e-06	1	1	225.5	235.5
BACH2	T=W	NW_005081553.1	4676987	4817522	Nestling Female Brain	Nestling Female	Hyp	502.2236869	0.064576888	0.068212034	0.895170997	0.344079853	0.465810454	Not Sig	2496.528815	0.047287459	0.088969455	0.282466673	0.595089011	0.98605262	Not Sig	140535	NA	1	1	31	84244.875	0.444890902	4348.61125	0.471872816	31+	7.11566513679866e-06	7.11566513679866e-06	1	1	225.5	235.5
BACH2	T=W	NW_005081553.1	4676987	4817522	Nestling Female Brain	Nestling Female	AMV	924.1159461	-0.240910506	0.115441241	4.30322746	0.038040117	0.084488244	Not Sig	4725.205575	-0.079319379	0.179476885	0.195523137	0.65835897	0.996634902	Not Sig	140535	NA	1	1	31	84244.875	0.444890902	4348.61125	0.471872816	31+	7.11566513679866e-06	7.11566513679866e-06	1	1	225.5	235.5
BACH2	T=W	NW_005081553.1	4676987	4817522	Nestling Male Brain	Nestling Male	Hyp	562.2992068	0.052825933	0.097448618	0.29287392	0.588384714	0.765704346	Not Sig	2845.45236	0.036688208	0.12157265	0.091192784	0.762666219	1	Not Sig	140535	NA	1	1	31	84244.875	0.444890902	4348.61125	0.471872816	31+	7.11566513679866e-06	7.11566513679866e-06	1	1	225.5	235.5
BACH2	T=W	NW_005081553.1	4676987	4817522	Nestling Male Brain	Nestling Male	AMV	906.4828854	-0.045587837	0.09021167	0.254554505	0.613886212	0.770148157	Not Sig	4838.862477	-0.457551622	0.405697342	1.243733855	0.264752661	0.758573518	Not Sig	140535	NA	1	1	31	84244.875	0.444890902	4348.61125	0.471872816	31+	7.11566513679866e-06	7.11566513679866e-06	1	1	225.5	235.5
BAG2	T=W	NW_005081569.1	4770633	4776412	Adult Female Brain	Adult Female	Hyp	453.7032453	0.267306235	0.134917981	3.881780783	0.048812757	0.112258661	Not Sig	1068.581642	0.157693246	0.161812154	0.946501428	0.33061143	0.998912819	Not Sig	5779	NA	NA	2	22	80219.7	0.482758621	2774.51	0.767295597	21-25	NA	0.000346080636788372	NA	9	6001	6915.5
BAG2	T=W	NW_005081569.1	4770633	4776412	Adult Female Brain	Adult Female	AMV	220.2201893	0.77542755	0.169861083	20.55443354	5.8e-06	3.2e-05	Sig	419.8779069	0.448280538	0.216698202	4.230838077	0.039695835	0.581979001	Not Sig	5779	NA	NA	2	22	80219.7	0.482758621	2774.51	0.767295597	21-25	NA	0.000346080636788372	NA	9	6002	6915.5
BAG2	T=W	NW_005081569.1	4770633	4776412	Adult Male Brain	Adult Male	Hyp	276.4746638	0.647219907	0.086991295	54.98494525	1.21e-13	1.22e-12	Sig	682.5440522	0.432987344	0.183849338	5.499601094	0.019020812	0.462080504	Not Sig	5779	NA	NA	2	22	80219.7	0.482758621	2774.51	0.767295597	21-25	NA	0.000346080636788372	NA	9	6005	6915.5
BAG2	T=W	NW_005081569.1	4770633	4776412	Adult Male Brain	Adult Male	AMV	97.15411348	0.893977499	0.147904398	35.93763322	2.04e-09	1.35e-08	Sig	251.9515339	0.281907606	0.113161804	6.181235475	0.012911209	0.39593448	Not Sig	5779	NA	NA	2	22	80219.7	0.482758621	2774.51	0.767295597	21-25	NA	0.000346080636788372	NA	9	6006	6915.5
BAG2	T=W	NW_005081569.1	4770633	4776412	Nestling Female Brain	Nestling Female	Hyp	419.0715406	0.383112056	0.094792309	16.18790269	5.74e-05	0.000227028	Sig	931.8398692	0.338653441	0.124411467	7.395241315	0.006539665	0.23929887	Not Sig	5779	NA	NA	2	22	80219.7	0.482758621	2774.51	0.767295597	21-25	NA	0.000346080636788372	NA	9	6007	6915.5
BAG2	T=W	NW_005081569.1	4770633	4776412	Nestling Female Brain	Nestling Female	AMV	253.7218397	0.38569419	0.166389435	5.267940976	0.021721691	0.052731156	Not Sig	484.6213006	0.748867733	0.208072571	12.68059486	0.00036947	0.112226515	Not Sig	5779	NA	NA	2	22	80219.7	0.482758621	2774.51	0.767295597	21-25	NA	0.000346080636788372	NA	9	6008	6915.5
BAG2	T=W	NW_005081569.1	4770633	4776412	Nestling Male Brain	Nestling Male	Hyp	392.9009216	0.439226967	0.115822405	14.28085599	0.000157458	0.000856228	Sig	962.2242684	0.219885628	0.148555202	2.201908121	0.13784002	0.960841766	Not Sig	5779	NA	NA	2	22	80219.7	0.482758621	2774.51	0.767295597	21-25	NA	0.000346080636788372	NA	9	6009	6915.5
BAG2	T=W	NW_005081569.1	4770633	4776412	Nestling Male Brain	Nestling Male	AMV	260.9923831	0.515200988	0.161106418	10.08920969	0.001491401	0.005976373	Sig	491.357984	0.591123655	0.238891869	6.225393687	0.012593091	0.48463232	Not Sig	5779	NA	NA	2	22	80219.7	0.482758621	2774.51	0.767295597	21-25	NA	0.000346080636788372	NA	9	6010	6915.5
BATF3	T=W	NW_005081548.1	3614146	3623235	Adult Female Brain	Adult Female	Hyp	NA	NA	NA	NA	NA	NA	NA	82.75075155	-1.114495772	0.555228256	4.023125401	0.044880471	0.799734181	Not Sig	9089	NA	NA	NA	11	109781	0.103740503	26928.6	0.107848233	11-15	NA	NA	NA	NA	6011	8161
BATF3	T=W	NW_005081548.1	3614146	3623235	Adult Female Brain	Adult Female	AMV	NA	NA	NA	NA	NA	NA	NA	95.84054855	-0.518670971	0.464320767	1.256472875	0.262319785	0.904815084	Not Sig	9089	NA	NA	NA	11	109781	0.103740503	26928.6	0.107848233	11-15	NA	NA	NA	NA	6012	8162
BATF3	T=W	NW_005081548.1	3614146	3623235	Adult Male Brain	Adult Male	Hyp	11.62814621	-0.362460154	0.367897103	0.959080954	0.327418539	0.466095133	Not Sig	31.42006396	-0.084689523	0.276278322	0.094221353	0.758877648	0.989305346	Not Sig	9089	NA	NA	NA	11	109781	0.103740503	26928.6	0.107848233	11-15	NA	NA	NA	NA	6015	8165
BATF3	T=W	NW_005081548.1	3614146	3623235	Adult Male Brain	Adult Male	AMV	13.12077443	-0.301221112	0.386366984	0.570849826	0.449921416	0.600277807	Not Sig	43.15994594	-0.172416341	0.176772711	0.95150734	0.329335914	0.870116954	Not Sig	9089	NA	NA	NA	11	109781	0.103740503	26928.6	0.107848233	11-15	NA	NA	NA	NA	6016	8166
BATF3	T=W	NW_005081548.1	3614146	3623235	Nestling Female Brain	Nestling Female	Hyp	NA	NA	NA	NA	NA	NA	NA	48.04460154	-0.256095759	0.233604605	1.201237376	0.273074507	0.906442046	Not Sig	9089	NA	NA	NA	11	109781	0.103740503	26928.6	0.107848233	11-15	NA	NA	NA	NA	6017	8167
BATF3	T=W	NW_005081548.1	3614146	3623235	Nestling Female Brain	Nestling Female	AMV	NA	NA	NA	NA	NA	NA	NA	38.05710931	0.462977242	0.330771915	1.955351545	0.162011336	0.996634902	Not Sig	9089	NA	NA	NA	11	109781	0.103740503	26928.6	0.107848233	11-15	NA	NA	NA	NA	6018	8168
BATF3	T=W	NW_005081548.1	3614146	3623235	Nestling Male Brain	Nestling Male	Hyp	NA	NA	NA	NA	NA	NA	NA	76.99836516	0.080456772	0.278682129	0.083578498	0.772505267	1	Not Sig	9089	NA	NA	NA	11	109781	0.103740503	26928.6	0.107848233	11-15	NA	NA	NA	NA	6019	8169
BATF3	T=W	NW_005081548.1	3614146	3623235	Nestling Male Brain	Nestling Male	AMV	NA	NA	NA	NA	NA	NA	NA	46.86461237	0.43974501	0.458891837	0.928181198	0.335335986	0.796084296	Not Sig	9089	NA	NA	NA	11	109781	0.103740503	26928.6	0.107848233	11-15	NA	NA	NA	NA	6020	8170
BCKDHB	T=W	NW_005081569.1	1345044	1455354	Adult Female Brain	Adult Female	Hyp	168.8018798	-0.959918438	0.195386249	23.62255768	1.17e-06	8.38e-06	Sig	4149.899404	-0.213618326	0.08385608	6.512003339	0.010714873	0.47667447	Not Sig	110310	NA	NA	1	19	67342.6	0.731703357	4945.69	0.370719776	16-20	NA	9.065361254646e-06	NA	1	6021	345.5
BCKDHB	T=W	NW_005081569.1	1345044	1455354	Adult Female Brain	Adult Female	AMV	218.3996772	-0.719456476	0.17870488	15.93993943	6.54e-05	0.000296299	Sig	4573.401016	-0.097527947	0.062672383	2.42587147	0.119346854	0.782617369	Not Sig	110310	NA	NA	1	19	67342.6	0.731703357	4945.69	0.370719776	16-20	NA	9.065361254646e-06	NA	1	6022	345.5
BCKDHB	T=W	NW_005081569.1	1345044	1455354	Adult Male Brain	Adult Male	Hyp	110.6230785	-0.456197453	0.118649973	14.70578382	0.00012566	0.000457421	Sig	2370.992307	-0.064479677	0.042370323	2.31702336	0.127964692	0.872764365	Not Sig	110310	NA	NA	1	19	67342.6	0.731703357	4945.69	0.370719776	16-20	NA	9.065361254646e-06	NA	1	6025	345.5
BCKDHB	T=W	NW_005081569.1	1345044	1455354	Adult Male Brain	Adult Male	AMV	139.5267509	-0.444198155	0.098527123	20.2934091	6.64e-06	2.68e-05	Sig	2606.82087	0.015381174	0.070805965	0.047260745	0.827900243	0.979271722	Not Sig	110310	NA	NA	1	19	67342.6	0.731703357	4945.69	0.370719776	16-20	NA	9.065361254646e-06	NA	1	6026	345.5
BCKDHB	W<T	NW_005081569.1	1345044	1455354	Nestling Female Brain	Nestling Female	Hyp	102.0386728	-1.008955594	0.198005681	25.02980703	5.65e-07	3.22e-06	Sig	2849.203586	-0.22078623	0.059338573	13.82947942	0.000200171	0.034165341	Sig	110310	NA	NA	1	19	67342.6	0.731703357	4945.69	0.370719776	16-20	NA	9.065361254646e-06	NA	1	6027	345.5
BCKDHB	T=W	NW_005081569.1	1345044	1455354	Nestling Female Brain	Nestling Female	AMV	80.75325547	-1.143059068	0.226738849	24.85194717	6.19e-07	4.36e-06	Sig	2103.687073	-0.024019075	0.126607577	0.036006172	0.849502746	0.996634902	Not Sig	110310	NA	NA	1	19	67342.6	0.731703357	4945.69	0.370719776	16-20	NA	9.065361254646e-06	NA	1	6028	345.5
BCKDHB	T=W	NW_005081569.1	1345044	1455354	Nestling Male Brain	Nestling Male	Hyp	125.9232226	-0.669868254	0.22283946	8.751082359	0.003094184	0.011425482	Sig	3116.913982	-0.082363389	0.08949475	0.844927296	0.357991354	0.995064234	Not Sig	110310	NA	NA	1	19	67342.6	0.731703357	4945.69	0.370719776	16-20	NA	9.065361254646e-06	NA	1	6029	345.5
BCKDHB	T=W	NW_005081569.1	1345044	1455354	Nestling Male Brain	Nestling Male	AMV	75.56231277	-1.289627117	0.332553621	13.92663455	0.000190086	0.000969156	Sig	2313.800787	0.042181614	0.140823596	0.089866497	0.764346946	0.948560474	Not Sig	110310	NA	NA	1	19	67342.6	0.731703357	4945.69	0.370719776	16-20	NA	9.065361254646e-06	NA	1	6030	345.5
BCL11A	T=W	NW_005081577.1	3506110	3573301	Adult Female Brain	Adult Female	Hyp	384.8933604	-0.18598126	0.121115072	2.351481091	0.125164039	0.240050009	Not Sig	1896.223908	-0.042930529	0.106272002	0.163319101	0.686118905	0.998912819	Not Sig	67191	NA	NA	NA	25	97891.975	0.214348334	9421.135	0.724020054	21-25	NA	NA	NA	NA	6031	8171
BCL11A	T=W	NW_005081577.1	3506110	3573301	Adult Female Brain	Adult Female	AMV	617.721187	0.029264553	0.097620505	0.08976271	0.764479037	0.859738729	Not Sig	2336.328727	0.413235157	0.159925489	6.599647586	0.010199895	0.333602308	Not Sig	67191	NA	NA	NA	25	97891.975	0.214348334	9421.135	0.724020054	21-25	NA	NA	NA	NA	6032	8172
BCL11A	T=W	NW_005081577.1	3506110	3573301	Adult Male Brain	Adult Male	Hyp	119.9607474	-0.220304423	0.119165784	3.396069476	0.06535197	0.121252685	Not Sig	521.731503	-0.29734324	0.132005936	5.082933773	0.024162452	0.505170636	Not Sig	67191	NA	NA	NA	25	97891.975	0.214348334	9421.135	0.724020054	21-25	NA	NA	NA	NA	6035	8175
BCL11A	T=W	NW_005081577.1	3506110	3573301	Adult Male Brain	Adult Male	AMV	127.8752147	0.141182319	0.114101329	1.521950264	0.217324599	0.331372493	Not Sig	590.7712065	-0.375297026	0.194190429	3.740769682	0.05309998	0.602919369	Not Sig	67191	NA	NA	NA	25	97891.975	0.214348334	9421.135	0.724020054	21-25	NA	NA	NA	NA	6036	8176
BCL11A	T=W	NW_005081577.1	3506110	3573301	Nestling Female Brain	Nestling Female	Hyp	549.7995343	-0.109092718	0.064023043	2.901227656	0.088512118	0.154005145	Not Sig	2779.32306	0.01918646	0.105055746	0.033367771	0.855058155	0.996728869	Not Sig	67191	NA	NA	NA	25	97891.975	0.214348334	9421.135	0.724020054	21-25	NA	NA	NA	NA	6037	8177
BCL11A	T=W	NW_005081577.1	3506110	3573301	Nestling Female Brain	Nestling Female	AMV	1013.014511	-0.069819014	0.105618382	0.432705991	0.510664138	0.658176196	Not Sig	4220.899867	0.002807674	0.319193204	7.74e-05	0.992979991	0.997621555	Not Sig	67191	NA	NA	NA	25	97891.975	0.214348334	9421.135	0.724020054	21-25	NA	NA	NA	NA	6038	8178
BCL11A	T=W	NW_005081577.1	3506110	3573301	Nestling Male Brain	Nestling Male	Hyp	487.2326366	-0.112928714	0.09184445	1.510707105	0.21903122	0.38990411	Not Sig	2781.602308	-0.115398937	0.142366164	0.65476864	0.418412908	0.995064234	Not Sig	67191	NA	NA	NA	25	97891.975	0.214348334	9421.135	0.724020054	21-25	NA	NA	NA	NA	6039	8179
BCL11A	T=W	NW_005081577.1	3506110	3573301	Nestling Male Brain	Nestling Male	AMV	1011.972091	-0.027851325	0.073529801	0.143308467	0.705013852	0.824480783	Not Sig	4631.609846	-0.009245025	0.249622704	0.001371257	0.970460699	0.999287016	Not Sig	67191	NA	NA	NA	25	97891.975	0.214348334	9421.135	0.724020054	21-25	NA	NA	NA	NA	6040	8180
BCL2L11	T=W	NW_005081577.1	1337414	1347610	Adult Female Brain	Adult Female	Hyp	117.8190424	-0.469471138	0.227894489	4.177581524	0.040962114	0.097113468	Not Sig	613.1348641	-0.207322836	0.125610566	2.732094232	0.098350243	0.94762906	Not Sig	10196	NA	NA	NA	20	107692.5	0.116208845	7626.68	0.447078093	16-20	NA	NA	NA	NA	6041	8181
BCL2L11	T=W	NW_005081577.1	1337414	1347610	Adult Female Brain	Adult Female	AMV	117.3515114	0.355871335	0.224966239	2.479743473	0.11532106	0.226012443	Not Sig	576.592447	-0.10319654	0.228646441	0.204047972	0.65147309	0.990552154	Not Sig	10196	NA	NA	NA	20	107692.5	0.116208845	7626.68	0.447078093	16-20	NA	NA	NA	NA	6042	8182
BCL2L11	T=W	NW_005081577.1	1337414	1347610	Adult Male Brain	Adult Male	Hyp	47.40601535	-0.273695546	0.1744149	2.446265273	0.117804861	0.201186223	Not Sig	249.6654296	-0.162533162	0.099670414	2.660590228	0.102862559	0.833784337	Not Sig	10196	NA	NA	NA	20	107692.5	0.116208845	7626.68	0.447078093	16-20	NA	NA	NA	NA	6045	8185
BCL2L11	T=W	NW_005081577.1	1337414	1347610	Adult Male Brain	Adult Male	AMV	32.39134182	-0.111340186	0.220553442	0.25079656	0.616514753	0.753357981	Not Sig	169.434546	-0.0661101	0.089957022	0.5442168	0.460690383	0.913748969	Not Sig	10196	NA	NA	NA	20	107692.5	0.116208845	7626.68	0.447078093	16-20	NA	NA	NA	NA	6046	8186
BCL2L11	T=W	NW_005081577.1	1337414	1347610	Nestling Female Brain	Nestling Female	Hyp	151.4930612	-0.022514373	0.130758458	0.029497835	0.863634596	0.898283928	Not Sig	733.0974423	0.236004503	0.102899903	5.254451236	0.021890703	0.414720254	Not Sig	10196	NA	NA	NA	20	107692.5	0.116208845	7626.68	0.447078093	16-20	NA	NA	NA	NA	6047	8187
BCL2L11	T=W	NW_005081577.1	1337414	1347610	Nestling Female Brain	Nestling Female	AMV	337.3757802	0.392772199	0.151487903	6.604350773	0.010172989	0.027708009	Sig	1368.541803	0.181504623	0.309612673	0.342561219	0.558354555	0.996634902	Not Sig	10196	NA	NA	NA	20	107692.5	0.116208845	7626.68	0.447078093	16-20	NA	NA	NA	NA	6048	8188
BCL2L11	T=W	NW_005081577.1	1337414	1347610	Nestling Male Brain	Nestling Male	Hyp	147.4248811	-0.010535722	0.193509727	0.002907513	0.956997819	0.989302046	Not Sig	802.3706536	0.003952544	0.109870557	0.001350048	0.970689922	1	Not Sig	10196	NA	NA	NA	20	107692.5	0.116208845	7626.68	0.447078093	16-20	NA	NA	NA	NA	6049	8189
BCL2L11	T=W	NW_005081577.1	1337414	1347610	Nestling Male Brain	Nestling Male	AMV	306.8565225	-0.049625392	0.212309996	0.052892194	0.818104957	0.899828513	Not Sig	1674.19521	-0.157904158	0.288677993	0.29717391	0.585659574	0.892939587	Not Sig	10196	NA	NA	NA	20	107692.5	0.116208845	7626.68	0.447078093	16-20	NA	NA	NA	NA	6050	8190
BCLAF1	T=W	NW_005081611.1	2292945	2318382	Adult Male Brain	Adult Male	Hyp	404.0968185	0.120427546	0.062534399	3.702069534	0.054345023	0.104136546	Not Sig	3780.210771	-0.028279093	0.057072345	0.24563268	0.62016717	0.981669138	Not Sig	25437	NA	NA	1	19	92758.4	0.264562634	19187.1	0.302494803	16-20	NA	3.93128120454456e-05	NA	3	6055	1745.5
BCLAF1	T=W	NW_005081611.1	2292945	2318382	Adult Male Brain	Adult Male	AMV	309.7310195	-0.03635047	0.072481153	0.250974146	0.616389985	0.753357981	Not Sig	3205.846669	-0.129769021	0.054822969	5.608097772	0.01787766	0.446969032	Not Sig	25437	NA	NA	1	19	92758.4	0.264562634	19187.1	0.302494803	16-20	NA	3.93128120454456e-05	NA	3	6056	1745.5
BEND6	T=W	NW_005081569.1	4823934	4846725	Adult Female Brain	Adult Female	Hyp	506.2591185	-0.178141019	0.105396722	2.850861641	0.091324979	0.187432831	Not Sig	1769.632153	-0.351065184	0.207922797	2.864864004	0.090533362	0.943411049	Not Sig	22791	NA	1	NA	15	82963.4	0.428307033	5489.055	0.255066387	11-15	4.38769689789829e-05	NA	4	NA	1975.5	8191
BEND6	T=W	NW_005081569.1	4823934	4846725	Adult Female Brain	Adult Female	AMV	585.7077164	-0.350866522	0.101344436	11.94894909	0.000546782	0.002053301	Sig	1912.877064	-0.256805185	0.145611158	3.121819608	0.077250476	0.702660407	Not Sig	22791	NA	1	NA	15	82963.4	0.428307033	5489.055	0.255066387	11-15	4.38769689789829e-05	NA	4	NA	1975.5	8192
BEND6	W<T	NW_005081569.1	4823934	4846725	Adult Male Brain	Adult Male	Hyp	240.1942368	-0.07910208	0.087887587	0.806498918	0.369157375	0.510991525	Not Sig	870.6253456	-0.576305311	0.109966262	27.48432781	1.58e-07	4.34e-05	Sig	22791	NA	1	NA	15	82963.4	0.428307033	5489.055	0.255066387	11-15	4.38769689789829e-05	NA	4	NA	1975.5	8195
BEND6	W<T	NW_005081569.1	4823934	4846725	Adult Male Brain	Adult Male	AMV	264.6726193	-0.403294957	0.097764801	16.87109411	4e-05	0.000145807	Sig	1018.166002	-0.687080938	0.130888825	27.53628386	1.54e-07	6.65e-05	Sig	22791	NA	1	NA	15	82963.4	0.428307033	5489.055	0.255066387	11-15	4.38769689789829e-05	NA	4	NA	1975.5	8196
BEND6	W<T	NW_005081569.1	4823934	4846725	Nestling Female Brain	Nestling Female	Hyp	380.0649746	-0.135402821	0.096146898	1.969894247	0.160459088	0.255208702	Not Sig	1353.966394	-0.628236311	0.138138541	20.52574722	5.88e-06	0.002519722	Sig	22791	NA	1	NA	15	82963.4	0.428307033	5489.055	0.255066387	11-15	4.38769689789829e-05	NA	4	NA	1975.5	8197
BEND6	T=W	NW_005081569.1	4823934	4846725	Nestling Female Brain	Nestling Female	AMV	434.4401401	0.04107292	0.105291094	0.15146075	0.697143304	0.808905067	Not Sig	1434.398517	-0.193361332	0.160966015	1.445709082	0.229217717	0.996634902	Not Sig	22791	NA	1	NA	15	82963.4	0.428307033	5489.055	0.255066387	11-15	4.38769689789829e-05	NA	4	NA	1975.5	8198
BEND6	W<T	NW_005081569.1	4823934	4846725	Nestling Male Brain	Nestling Male	Hyp	414.8674029	-0.269336325	0.133782228	3.997408619	0.045570276	0.108514841	Not Sig	1623.382652	-0.594495136	0.11923484	24.306112	8.22e-07	0.000971469	Sig	22791	NA	1	NA	15	82963.4	0.428307033	5489.055	0.255066387	11-15	4.38769689789829e-05	NA	4	NA	1975.5	8199
BEND6	T=W	NW_005081569.1	4823934	4846725	Nestling Male Brain	Nestling Male	AMV	466.2299361	-0.176031199	0.121851209	2.073734265	0.14985421	0.280976644	Not Sig	1477.105555	-0.343564478	0.143801651	5.617330808	0.017783713	0.496865707	Not Sig	22791	NA	1	NA	15	82963.4	0.428307033	5489.055	0.255066387	11-15	4.38769689789829e-05	NA	4	NA	1975.5	8200
BFSP1	T=W	NW_005081883.1	131677	149513	Adult Female Brain	Adult Female	Hyp	13.97309458	1.711185658	0.781201069	3.951761162	0.04682234	0.108631964	Not Sig	39.97746609	1.114640754	0.677430339	2.599420335	0.106902809	0.967040684	Not Sig	17836	NA	1	1	6	NA	-1	NA	-1	6-10	5.60663825969948e-05	5.60663825969948e-05	5	4	2415.5	2435.5
BFSP1	T=W	NW_005081883.1	131677	149513	Adult Female Brain	Adult Female	AMV	5.543042819	-0.859435761	1.25915048	0.259021462	0.610793222	0.747892653	Not Sig	36.36538406	-0.983122722	0.688913442	2.041454802	0.153063198	0.830723988	Not Sig	17836	NA	1	1	6	NA	-1	NA	-1	6-10	5.60663825969948e-05	5.60663825969948e-05	5	4	2415.5	2435.5
BFSP1	T=W	NW_005081883.1	131677	149513	Adult Male Brain	Adult Male	Hyp	3.952205317	2.656290922	1.244797907	2.101489485	0.147155726	0.244562122	Not Sig	19.57191797	0.704247802	0.46851936	2.226613429	0.135650886	0.878760416	Not Sig	17836	NA	1	1	6	NA	-1	NA	-1	6-10	5.60663825969948e-05	5.60663825969948e-05	5	4	2415.5	2435.5
BFSP1	T=W	NW_005081883.1	131677	149513	Adult Male Brain	Adult Male	AMV	3.625330196	-0.646354092	1.450556789	0.143842923	0.704490126	0.833567305	Not Sig	17.84000784	-0.066389686	0.288742778	0.055995789	0.812940514	0.979007305	Not Sig	17836	NA	1	1	6	NA	-1	NA	-1	6-10	5.60663825969948e-05	5.60663825969948e-05	5	4	2415.5	2435.5
BFSP1	T=W	NW_005081883.1	131677	149513	Nestling Female Brain	Nestling Female	Hyp	14.21000508	0.949259263	0.67844894	1.51873306	0.21781132	0.328299911	Not Sig	52.49698906	0.444773704	0.44416921	1.001555901	0.316934318	0.92718541	Not Sig	17836	NA	1	1	6	NA	-1	NA	-1	6-10	5.60663825969948e-05	5.60663825969948e-05	5	4	2415.5	2435.5
BFSP1	T=W	NW_005081883.1	131677	149513	Nestling Female Brain	Nestling Female	AMV	9.014341353	0.812520186	0.868505937	0.711675069	0.39888829	0.558659513	Not Sig	36.3146229	0.202210047	0.406186352	0.247119625	0.61911058	0.996634902	Not Sig	17836	NA	1	1	6	NA	-1	NA	-1	6-10	5.60663825969948e-05	5.60663825969948e-05	5	4	2415.5	2435.5
BFSP1	T=W	NW_005081883.1	131677	149513	Nestling Male Brain	Nestling Male	Hyp	10.33162027	0.954246946	0.95868423	0.533090695	0.465310358	0.662858296	Not Sig	39.03499726	-0.127694392	0.582371967	0.047893048	0.826770944	1	Not Sig	17836	NA	1	1	6	NA	-1	NA	-1	6-10	5.60663825969948e-05	5.60663825969948e-05	5	4	2415.5	2435.5
BFSP1	T=W	NW_005081883.1	131677	149513	Nestling Male Brain	Nestling Male	AMV	8.053780987	-0.528665767	1.505972888	0.082210801	0.77432346	0.866405169	Not Sig	29.88578068	-0.149244763	0.538280278	0.076705183	0.78181312	0.952129454	Not Sig	17836	NA	1	1	6	NA	-1	NA	-1	6-10	5.60663825969948e-05	5.60663825969948e-05	5	4	2415.5	2435.5
BICRAL	T=W	NW_005081548.1	4948887	4994562	Adult Female Brain	Adult Female	Hyp	1168.443303	-0.273482871	0.072713937	14.11591289	0.000171884	0.000768722	Sig	5734.555738	-0.110675371	0.102294824	1.172972245	0.278791365	0.998912819	Not Sig	45675	NA	4	8	1	73548.96667	0.632118969	20349.46667	0.185903933	1-5	8.75752599890531e-05	0.000175150519978106	6	7	3125.5	5575.5
BICRAL	T=W	NW_005081548.1	4948887	4994562	Adult Female Brain	Adult Female	AMV	842.1787311	-0.38881021	0.095399182	16.51857585	4.82e-05	0.000223986	Sig	3850.704564	-0.053463913	0.08144822	0.431305165	0.511349218	0.973538439	Not Sig	45675	NA	4	8	1	73548.96667	0.632118969	20349.46667	0.185903933	1-5	8.75752599890531e-05	0.000175150519978106	6	7	3125.5	5575.5
BICRAL	T=W	NW_005081548.1	4948887	4994562	Adult Male Brain	Adult Male	Hyp	428.2089159	-0.23038254	0.063973097	12.9365568	0.000322227	0.001104179	Sig	2491.809351	-0.101360649	0.035846341	8.001007101	0.004675134	0.212943811	Not Sig	45675	NA	4	8	1	73548.96667	0.632118969	20349.46667	0.185903933	1-5	8.75752599890531e-05	0.000175150519978106	6	7	3125.5	5575.5
BICRAL	W<T	NW_005081548.1	4948887	4994562	Adult Male Brain	Adult Male	AMV	282.4819662	-0.251708853	0.079633119	9.958190256	0.001601354	0.00437341	Sig	1647.902367	-0.220824125	0.054715231	16.30879084	5.38e-05	0.010347507	Sig	45675	NA	4	8	1	73548.96667	0.632118969	20349.46667	0.185903933	1-5	8.75752599890531e-05	0.000175150519978106	6	7	3125.5	5575.5
BICRAL	T=W	NW_005081548.1	4948887	4994562	Nestling Female Brain	Nestling Female	Hyp	836.3142682	-0.071919916	0.051845611	1.923401388	0.165482178	0.2607979	Not Sig	4033.878892	-0.021005287	0.118011235	0.031696101	0.858696284	0.996728869	Not Sig	45675	NA	4	8	1	73548.96667	0.632118969	20349.46667	0.185903933	1-5	8.75752599890531e-05	0.000175150519978106	6	7	3125.5	5575.5
BICRAL	T=W	NW_005081548.1	4948887	4994562	Nestling Female Brain	Nestling Female	AMV	596.9276334	-0.425830828	0.11714786	13.07883339	0.000298651	0.001207438	Sig	2833.264005	-0.163843533	0.175126424	0.877172951	0.348977156	0.996634902	Not Sig	45675	NA	4	8	1	73548.96667	0.632118969	20349.46667	0.185903933	1-5	8.75752599890531e-05	0.000175150519978106	6	7	3125.5	5575.5
BICRAL	T=W	NW_005081548.1	4948887	4994562	Nestling Male Brain	Nestling Male	Hyp	880.7694189	-0.176434086	0.077864714	5.121667199	0.023628905	0.06268542	Not Sig	4741.26705	-0.23724706	0.096691081	5.974432606	0.014514751	0.533047884	Not Sig	45675	NA	4	8	1	73548.96667	0.632118969	20349.46667	0.185903933	1-5	8.75752599890531e-05	0.000175150519978106	6	7	3125.5	5575.5
BICRAL	T=W	NW_005081548.1	4948887	4994562	Nestling Male Brain	Nestling Male	AMV	667.4783215	-0.359189594	0.116278295	9.4524636	0.002108657	0.008143507	Sig	3401.052318	-0.280397193	0.142507413	3.822842975	0.050558384	0.55664712	Not Sig	45675	NA	4	8	1	73548.96667	0.632118969	20349.46667	0.185903933	1-5	8.75752599890531e-05	0.000175150519978106	6	7	3125.5	5575.5
BIRC6	T=W	NW_005081574.1	4423628	4601123	Adult Female Brain	Adult Female	Hyp	2884.264987	0.008713933	0.052333421	0.027698064	0.86782065	0.929744651	Not Sig	10008.67939	0.152361918	0.110720942	1.88678418	0.169565081	0.998912819	Not Sig	177495	NA	4	50	19	88208.08	0.347106955	9073.482	0.643958333	16-20	2.25358460801713e-05	0.000281698076002141	2	9	955.5	6625.5
BIRC6	T=W	NW_005081574.1	4423628	4601123	Adult Female Brain	Adult Female	AMV	2720.397446	0.081239083	0.05073141	2.562583722	0.109419626	0.21682044	Not Sig	9402.330362	0.1539361	0.145706204	1.112009496	0.291645545	0.918274419	Not Sig	177495	NA	4	50	19	88208.08	0.347106955	9073.482	0.643958333	16-20	2.25358460801713e-05	0.000281698076002141	2	9	955.5	6625.5
BIRC6	T=W	NW_005081574.1	4423628	4601123	Adult Male Brain	Adult Male	Hyp	878.8217079	0.066859143	0.041141629	2.63933842	0.104246947	0.183084788	Not Sig	3519.494633	0.114317432	0.062974727	3.289867437	0.06970865	0.756040887	Not Sig	177495	NA	4	50	19	88208.08	0.347106955	9073.482	0.643958333	16-20	2.25358460801713e-05	0.000281698076002141	2	9	955.5	6625.5
BIRC6	T=W	NW_005081574.1	4423628	4601123	Adult Male Brain	Adult Male	AMV	776.0076286	0.119157074	0.045208862	6.941933152	0.008419807	0.019809297	Sig	3163.891908	-0.059877637	0.088754093	0.455417288	0.499773534	0.925039513	Not Sig	177495	NA	4	50	19	88208.08	0.347106955	9073.482	0.643958333	16-20	2.25358460801713e-05	0.000281698076002141	2	9	955.5	6625.5
BIRC6	T=W	NW_005081574.1	4423628	4601123	Nestling Female Brain	Nestling Female	Hyp	3124.753985	0.135947608	0.033025434	16.93289164	3.87e-05	0.000161275	Sig	11202.14677	0.020221685	0.106691173	0.035926025	0.84966834	0.996728869	Not Sig	177495	NA	4	50	19	88208.08	0.347106955	9073.482	0.643958333	16-20	2.25358460801713e-05	0.000281698076002141	2	9	955.5	6625.5
BIRC6	T=W	NW_005081574.1	4423628	4601123	Nestling Female Brain	Nestling Female	AMV	3192.039203	0.109556725	0.043131769	6.44533183	0.011124426	0.029684822	Sig	10834.14821	-0.060428607	0.191527669	0.099635346	0.752267672	0.996634902	Not Sig	177495	NA	4	50	19	88208.08	0.347106955	9073.482	0.643958333	16-20	2.25358460801713e-05	0.000281698076002141	2	9	955.5	6625.5
BIRC6	T=W	NW_005081574.1	4423628	4601123	Nestling Male Brain	Nestling Male	Hyp	3192.577523	0.076343368	0.040281301	3.590290865	0.05811807	0.133732738	Not Sig	12827.79095	-0.122377005	0.111214666	1.206226493	0.272080745	0.995064234	Not Sig	177495	NA	4	50	19	88208.08	0.347106955	9073.482	0.643958333	16-20	2.25358460801713e-05	0.000281698076002141	2	9	955.5	6625.5
BIRC6	T=W	NW_005081574.1	4423628	4601123	Nestling Male Brain	Nestling Male	AMV	3338.83348	0.070669974	0.061470906	1.318810376	0.250805663	0.406234524	Not Sig	12296.2556	-0.260633913	0.175873979	2.170296073	0.140699143	0.671582532	Not Sig	177495	NA	4	50	19	88208.08	0.347106955	9073.482	0.643958333	16-20	2.25358460801713e-05	0.000281698076002141	2	9	955.5	6625.5
BLK	T=W	NW_005081831.1	248712	285175	Adult Female Brain	Adult Female	Hyp	NA	NA	NA	NA	NA	NA	NA	23.18874219	-0.21087552	1.178558731	0.032101231	0.85780566	0.998912819	Not Sig	NA	NA	NA	NA	0	NA	-1	NA	-1	0	NA	NA	NA	NA	6071	8201
BLK	T=W	NW_005081831.1	248712	285175	Adult Female Brain	Adult Female	AMV	NA	NA	NA	NA	NA	NA	NA	9.686203362	-1.395747449	1.739657824	0.640818913	0.423414412	0.959797006	Not Sig	NA	NA	NA	NA	0	NA	-1	NA	-1	0	NA	NA	NA	NA	6072	8202
BLK	T=W	NW_005081831.1	248712	285175	Adult Male Brain	Adult Male	Hyp	NA	NA	NA	NA	NA	NA	NA	6.135780552	0.674813475	0.787455559	0.726248463	0.394101917	0.964851606	Not Sig	NA	NA	NA	NA	0	NA	-1	NA	-1	0	NA	NA	NA	NA	6075	8205
BLK	T=W	NW_005081831.1	248712	285175	Nestling Female Brain	Nestling Female	Hyp	NA	NA	NA	NA	NA	NA	NA	24.37943034	-0.399331407	0.738883328	0.291814905	0.589059837	0.985384138	Not Sig	NA	NA	NA	NA	0	NA	-1	NA	-1	0	NA	NA	NA	NA	6077	8207
BLK	T=W	NW_005081831.1	248712	285175	Nestling Female Brain	Nestling Female	AMV	NA	NA	NA	NA	NA	NA	NA	11.52741664	-0.367458054	1.522709732	0.058548005	0.808805773	0.996634902	Not Sig	NA	NA	NA	NA	0	NA	-1	NA	-1	0	NA	NA	NA	NA	6078	8208
BLK	T=W	NW_005081831.1	248712	285175	Nestling Male Brain	Nestling Male	Hyp	NA	NA	NA	NA	NA	NA	NA	32.21333684	-0.495897379	0.885001658	0.308127789	0.578831327	0.996116837	Not Sig	NA	NA	NA	NA	0	NA	-1	NA	-1	0	NA	NA	NA	NA	6079	8209
BLK	T=W	NW_005081831.1	248712	285175	Nestling Male Brain	Nestling Male	AMV	NA	NA	NA	NA	NA	NA	NA	10.80427691	-0.211498313	1.861678802	0.012836541	0.909793937	0.983867091	Not Sig	NA	NA	NA	NA	0	NA	-1	NA	-1	0	NA	NA	NA	NA	6080	8210
BMP2	T=W	NW_005081577.1	4257605	4259614	Adult Female Brain	Adult Female	Hyp	NA	NA	NA	NA	NA	NA	NA	161.836241	-0.211343761	0.194837147	1.179853948	0.277385731	0.998912819	Not Sig	2009	NA	NA	1	30	91243.1	0.284628872	4537.47	0.419986024	26-30	NA	0.000497760079641613	NA	10	6081	7385.5
BMP2	T=W	NW_005081577.1	4257605	4259614	Adult Female Brain	Adult Female	AMV	NA	NA	NA	NA	NA	NA	NA	63.01704234	-0.532077812	0.280887233	3.611612537	0.05737746	0.659913587	Not Sig	2009	NA	NA	1	30	91243.1	0.284628872	4537.47	0.419986024	26-30	NA	0.000497760079641613	NA	10	6082	7385.5
BMP2	T=W	NW_005081577.1	4257605	4259614	Adult Male Brain	Adult Male	Hyp	1.789674116	-0.27316097	1.187655276	0.039422088	0.842614797	0.909159761	Not Sig	67.4775971	-0.244863339	0.178108333	1.893356024	0.168823881	0.908484497	Not Sig	2009	NA	NA	1	30	91243.1	0.284628872	4537.47	0.419986024	26-30	NA	0.000497760079641613	NA	10	6085	7385.5
BMP2	T=W	NW_005081577.1	4257605	4259614	Adult Male Brain	Adult Male	AMV	0.551011824	1.094234658	3.012862971	0.140371902	0.707911571	0.83480891	Not Sig	37.70670646	-0.262730519	0.232789422	1.285352696	0.256906159	0.823262261	Not Sig	2009	NA	NA	1	30	91243.1	0.284628872	4537.47	0.419986024	26-30	NA	0.000497760079641613	NA	10	6086	7385.5
BMP2	T=W	NW_005081577.1	4257605	4259614	Nestling Female Brain	Nestling Female	Hyp	NA	NA	NA	NA	NA	NA	NA	279.3087327	-0.640863363	0.240706802	7.02987678	0.008016087	0.260594767	Not Sig	2009	NA	NA	1	30	91243.1	0.284628872	4537.47	0.419986024	26-30	NA	0.000497760079641613	NA	10	6087	7385.5
BMP2	T=W	NW_005081577.1	4257605	4259614	Nestling Female Brain	Nestling Female	AMV	NA	NA	NA	NA	NA	NA	NA	114.8043478	0.78508794	0.267560203	8.449026193	0.00365239	0.566508932	Not Sig	2009	NA	NA	1	30	91243.1	0.284628872	4537.47	0.419986024	26-30	NA	0.000497760079641613	NA	10	6088	7385.5
BMP2	T=W	NW_005081577.1	4257605	4259614	Nestling Male Brain	Nestling Male	Hyp	NA	NA	NA	NA	NA	NA	NA	297.3586904	0.298619847	0.250726774	1.428186912	0.232060563	0.995064234	Not Sig	2009	NA	NA	1	30	91243.1	0.284628872	4537.47	0.419986024	26-30	NA	0.000497760079641613	NA	10	6089	7385.5
BMP2	T=W	NW_005081577.1	4257605	4259614	Nestling Male Brain	Nestling Male	AMV	NA	NA	NA	NA	NA	NA	NA	145.4006122	0.621439961	0.444569719	1.98654285	0.158702825	0.683983042	Not Sig	2009	NA	NA	1	30	91243.1	0.284628872	4537.47	0.419986024	26-30	NA	0.000497760079641613	NA	10	6090	7385.5
BMP5	T=W	NW_005081569.1	5334882	5392245	Adult Male Brain	Adult Male	AMV	5.438200114	0.774871846	0.900255753	0.630378221	0.427216614	0.577349584	Not Sig	13.11054816	0.486911857	0.822308364	0.347489502	0.555537714	0.93582859	Not Sig	57363	NA	1	1	13	60834.25	0.855493863	7119.595	0.091369672	11-15	1.74328399839618e-05	1.74328399839618e-05	2	1	725.5	765.5
BMP5	T=W	NW_005081569.1	5334882	5392245	Nestling Female Brain	Nestling Female	Hyp	8.248426624	-0.234452877	0.971978423	0.054878165	0.814782446	0.862172854	Not Sig	45.64448186	-0.899906976	0.58541118	2.334070224	0.126570543	0.773064672	Not Sig	57363	NA	1	1	13	60834.25	0.855493863	7119.595	0.091369672	11-15	1.74328399839618e-05	1.74328399839618e-05	2	1	725.5	765.5
BMP5	T=W	NW_005081569.1	5334882	5392245	Nestling Female Brain	Nestling Female	AMV	6.351310264	-0.806881285	2.978526885	0.079004783	0.778650655	0.871890055	Not Sig	23.60816184	-0.173117189	1.175994048	0.021771574	0.882696389	0.996634902	Not Sig	57363	NA	1	1	13	60834.25	0.855493863	7119.595	0.091369672	11-15	1.74328399839618e-05	1.74328399839618e-05	2	1	725.5	765.5
BMP5	T=W	NW_005081569.1	5334882	5392245	Nestling Male Brain	Nestling Male	Hyp	24.23167828	-1.367853759	0.560555746	5.918331319	0.014984143	0.042429193	Sig	95.76659501	-0.231080966	0.80356539	0.08219784	0.774340769	1	Not Sig	57363	NA	1	1	13	60834.25	0.855493863	7119.595	0.091369672	11-15	1.74328399839618e-05	1.74328399839618e-05	2	1	725.5	765.5
BMP5	T=W	NW_005081569.1	5334882	5392245	Nestling Male Brain	Nestling Male	AMV	9.717367881	-0.715922552	0.995168171	0.483379911	0.486895332	0.663948179	Not Sig	33.95428958	-0.293346267	1.164849386	0.062638674	0.802372992	0.95786027	Not Sig	57363	NA	1	1	13	60834.25	0.855493863	7119.595	0.091369672	11-15	1.74328399839618e-05	1.74328399839618e-05	2	1	725.5	765.5
BORCS6	T=W	NW_005081569.1	4656371	4659517	Adult Female Brain	Adult Female	Hyp	NA	NA	NA	NA	NA	NA	NA	2864.151139	0.06628181	0.123958947	0.285556858	0.593081971	0.998912819	Not Sig	3146	NA	NA	NA	27	76376.7	0.570426651	5357.21	0.285115304	26-30	NA	NA	NA	NA	6091	8211
BORCS6	T=W	NW_005081569.1	4656371	4659517	Adult Female Brain	Adult Female	AMV	NA	NA	NA	NA	NA	NA	NA	1365.0241	0.663751124	0.773262479	0.720515277	0.395974941	0.952792057	Not Sig	3146	NA	NA	NA	27	76376.7	0.570426651	5357.21	0.285115304	26-30	NA	NA	NA	NA	6092	8212
BORCS6	T=W	NW_005081569.1	4656371	4659517	Adult Male Brain	Adult Male	Hyp	402.5093455	-0.02999204	0.081598523	0.134220444	0.714095655	0.818477204	Not Sig	1260.733361	0.025965267	0.04709134	0.304736757	0.580928025	0.981669138	Not Sig	3146	NA	NA	NA	27	76376.7	0.570426651	5357.21	0.285115304	26-30	NA	NA	NA	NA	6095	8215
BORCS6	T=W	NW_005081569.1	4656371	4659517	Adult Male Brain	Adult Male	AMV	339.1144084	0.21071824	0.062738222	11.27248316	0.000786644	0.002292005	Sig	982.2551713	0.261124133	0.079933486	10.63665459	0.00110868	0.093345647	Not Sig	3146	NA	NA	NA	27	76376.7	0.570426651	5357.21	0.285115304	26-30	NA	NA	NA	NA	6096	8216
BORCS6	T=W	NW_005081569.1	4656371	4659517	Nestling Female Brain	Nestling Female	Hyp	NA	NA	NA	NA	NA	NA	NA	1716.228069	0.066266945	0.343000657	0.037323523	0.846807845	0.996728869	Not Sig	3146	NA	NA	NA	27	76376.7	0.570426651	5357.21	0.285115304	26-30	NA	NA	NA	NA	6097	8217
BORCS6	T=W	NW_005081569.1	4656371	4659517	Nestling Female Brain	Nestling Female	AMV	NA	NA	NA	NA	NA	NA	NA	1262.269895	0.390977263	0.321325491	1.467179681	0.225791204	0.996634902	Not Sig	3146	NA	NA	NA	27	76376.7	0.570426651	5357.21	0.285115304	26-30	NA	NA	NA	NA	6098	8218
BORCS6	T=W	NW_005081569.1	4656371	4659517	Nestling Male Brain	Nestling Male	Hyp	NA	NA	NA	NA	NA	NA	NA	1899.510713	0.218172523	0.36051677	0.368178674	0.543998725	0.995508038	Not Sig	3146	NA	NA	NA	27	76376.7	0.570426651	5357.21	0.285115304	26-30	NA	NA	NA	NA	6099	8219
BORCS6	T=W	NW_005081569.1	4656371	4659517	Nestling Male Brain	Nestling Male	AMV	NA	NA	NA	NA	NA	NA	NA	1105.876583	-0.17159308	0.29357853	0.339081103	0.560360108	0.885715061	Not Sig	3146	NA	NA	NA	27	76376.7	0.570426651	5357.21	0.285115304	26-30	NA	NA	NA	NA	6100	8220
BPNT1	W>T	NW_005081548.1	491857	500068	Adult Female Brain	Adult Female	Hyp	334.2608836	0.463063845	0.133490499	11.95562013	0.000544828	0.002144622	Sig	3154.666969	0.31521508	0.073116475	18.44464635	1.75e-05	0.006225056	Sig	8211	NA	NA	NA	9	88534.5	0.326319891	28743.9	0.081600832	6-10	NA	NA	NA	NA	6101	8221
BPNT1	T=W	NW_005081548.1	491857	500068	Adult Female Brain	Adult Female	AMV	276.5333236	0.347414599	0.13862462	6.268636972	0.012289364	0.033756464	Sig	2645.171614	0.288776427	0.090858226	10.03222495	0.001538251	0.113946994	Not Sig	8211	NA	NA	NA	9	88534.5	0.326319891	28743.9	0.081600832	6-10	NA	NA	NA	NA	6102	8222
BPNT1	W>T	NW_005081548.1	491857	500068	Adult Male Brain	Adult Male	Hyp	200.7817122	0.493078472	0.098073406	25.10953124	5.42e-07	2.74e-06	Sig	2024.153637	0.261877105	0.040904168	40.87209719	1.63e-10	7.96e-08	Sig	8211	NA	NA	NA	9	88534.5	0.326319891	28743.9	0.081600832	6-10	NA	NA	NA	NA	6105	8225
BPNT1	W>T	NW_005081548.1	491857	500068	Adult Male Brain	Adult Male	AMV	160.6135709	0.296930272	0.090655042	10.71250297	0.00106414	0.003024702	Sig	1603.195945	0.276639452	0.047847269	33.3178901	7.83e-09	3.98e-06	Sig	8211	NA	NA	NA	9	88534.5	0.326319891	28743.9	0.081600832	6-10	NA	NA	NA	NA	6106	8226
BPNT1	T=W	NW_005081548.1	491857	500068	Nestling Female Brain	Nestling Female	Hyp	240.1260154	0.503404356	0.100807673	24.81714079	6.3e-07	3.55e-06	Sig	2298.397587	0.27510129	0.103531988	7.048964131	0.00793111	0.260070494	Not Sig	8211	NA	NA	NA	9	88534.5	0.326319891	28743.9	0.081600832	6-10	NA	NA	NA	NA	6107	8227
BPNT1	T=W	NW_005081548.1	491857	500068	Nestling Female Brain	Nestling Female	AMV	241.7344867	0.236337641	0.164546164	2.028455443	0.15437743	0.271735782	Not Sig	2071.002907	0.321964336	0.169260089	3.592613971	0.058036886	0.996634902	Not Sig	8211	NA	NA	NA	9	88534.5	0.326319891	28743.9	0.081600832	6-10	NA	NA	NA	NA	6108	8228
BPNT1	T=W	NW_005081548.1	491857	500068	Nestling Male Brain	Nestling Male	Hyp	226.3786182	0.336917595	0.154541124	4.701928575	0.030128791	0.076941049	Not Sig	2342.167439	0.218912423	0.100640946	4.754909762	0.029214825	0.654140571	Not Sig	8211	NA	NA	NA	9	88534.5	0.326319891	28743.9	0.081600832	6-10	NA	NA	NA	NA	6109	8229
BPNT1	T=W	NW_005081548.1	491857	500068	Nestling Male Brain	Nestling Male	AMV	226.1295339	0.339769686	0.166616531	4.110314405	0.042622438	0.099805935	Not Sig	1985.245678	0.389034501	0.116681567	11.2525522	0.000795136	0.165982268	Not Sig	8211	NA	NA	NA	9	88534.5	0.326319891	28743.9	0.081600832	6-10	NA	NA	NA	NA	6110	8230
BROX	T=W	NW_005081821.1	310511	327948	Adult Female Brain	Adult Female	Hyp	1724.925958	0.069560913	0.059871526	1.348871597	0.245475483	0.406931754	Not Sig	9572.467281	-0.007261941	0.099179986	0.005362099	0.941625993	0.998912819	Not Sig	17437	NA	1	1	3	88397.9	0.338690824	31193.15	0.053534304	1-5	5.73493146756896e-05	5.73493146756896e-05	5	4	2485.5	2475.5
BROX	T=W	NW_005081821.1	310511	327948	Adult Female Brain	Adult Female	AMV	1622.41335	0.122645815	0.063684449	3.704993289	0.05424989	0.12163754	Not Sig	8419.419393	0.074715574	0.076276443	0.957860221	0.327726583	0.92596227	Not Sig	17437	NA	1	1	3	88397.9	0.338690824	31193.15	0.053534304	1-5	5.73493146756896e-05	5.73493146756896e-05	5	4	2485.5	2475.5
BROX	W>T	NW_005081821.1	310511	327948	Adult Male Brain	Adult Male	Hyp	756.0982774	0.14330352	0.040363393	12.60211671	0.00038531	0.001295036	Sig	4741.955734	0.111945289	0.031620864	12.51759527	0.000403137	0.036602742	Sig	17437	NA	1	1	3	88397.9	0.338690824	31193.15	0.053534304	1-5	5.73493146756896e-05	5.73493146756896e-05	5	4	2485.5	2475.5
BROX	T=W	NW_005081821.1	310511	327948	Adult Male Brain	Adult Male	AMV	672.2560487	0.237294691	0.052637145	20.29076239	6.65e-06	2.68e-05	Sig	3924.096597	0.097387457	0.041181561	5.585918633	0.018105435	0.448274023	Not Sig	17437	NA	1	1	3	88397.9	0.338690824	31193.15	0.053534304	1-5	5.73493146756896e-05	5.73493146756896e-05	5	4	2485.5	2475.5
BROX	T=W	NW_005081821.1	310511	327948	Nestling Female Brain	Nestling Female	Hyp	1872.848372	0.245363962	0.044682347	30.09264668	4.12e-08	2.72e-07	Sig	9780.318751	0.015011455	0.074850023	0.040233772	0.8410242	0.996728869	Not Sig	17437	NA	1	1	3	88397.9	0.338690824	31193.15	0.053534304	1-5	5.73493146756896e-05	5.73493146756896e-05	5	4	2485.5	2475.5
BROX	T=W	NW_005081821.1	310511	327948	Nestling Female Brain	Nestling Female	AMV	2035.096774	0.184384844	0.0717419	6.574160473	0.01034698	0.028107937	Sig	9460.272682	0.023678494	0.123375239	0.036822141	0.847827619	0.996634902	Not Sig	17437	NA	1	1	3	88397.9	0.338690824	31193.15	0.053534304	1-5	5.73493146756896e-05	5.73493146756896e-05	5	4	2485.5	2475.5
BROX	T=W	NW_005081821.1	310511	327948	Nestling Male Brain	Nestling Male	Hyp	2038.139729	0.214982851	0.05630653	14.54397394	0.000136926	0.000755859	Sig	11035.57021	-0.001413258	0.093632262	0.000228085	0.987950408	1	Not Sig	17437	NA	1	1	3	88397.9	0.338690824	31193.15	0.053534304	1-5	5.73493146756896e-05	5.73493146756896e-05	5	4	2485.5	2475.5
BROX	T=W	NW_005081821.1	310511	327948	Nestling Male Brain	Nestling Male	AMV	2308.500782	0.275653773	0.058617131	22.06267533	2.64e-06	2.22e-05	Sig	10751.84291	0.017695511	0.089249194	0.039341569	0.842773509	0.969671415	Not Sig	17437	NA	1	1	3	88397.9	0.338690824	31193.15	0.053534304	1-5	5.73493146756896e-05	5.73493146756896e-05	5	4	2485.5	2475.5
BTBD3	T=W	NW_005081602.1	3423342	3434195	Adult Female Brain	Adult Female	Hyp	2353.358328	-0.298144307	0.058144621	26.22201862	3.04e-07	2.48e-06	Sig	9691.291415	-0.410240009	0.274682662	2.242324717	0.134278966	0.99499244	Not Sig	10853	NA	1	2	20	NA	-1	NA	-1	16-20	9.21404220031328e-05	0.000184280844006266	6	8	3255.5	5705.5
BTBD3	T=W	NW_005081602.1	3423342	3434195	Adult Female Brain	Adult Female	AMV	4330.241108	0.320912511	0.064308321	24.740033	6.56e-07	4.24e-06	Sig	16535.69377	0.278629817	0.096614117	8.256536917	0.004060552	0.202348356	Not Sig	10853	NA	1	2	20	NA	-1	NA	-1	16-20	9.21404220031328e-05	0.000184280844006266	6	8	3255.5	5705.5
BTBD3	T=W	NW_005081602.1	3423342	3434195	Adult Male Brain	Adult Male	Hyp	1279.832386	-0.200549472	0.035638213	31.64951895	1.85e-08	1.16e-07	Sig	5828.533644	-0.057172786	0.043120562	1.759340026	0.184706856	0.914406222	Not Sig	10853	NA	1	2	20	NA	-1	NA	-1	16-20	9.21404220031328e-05	0.000184280844006266	6	8	3255.5	5705.5
BTBD3	W>T	NW_005081602.1	3423342	3434195	Adult Male Brain	Adult Male	AMV	2000.570658	0.531343638	0.048606021	118.7365011	1.2e-27	3.13e-26	Sig	7905.428896	0.342841558	0.061688561	30.69604429	3.02e-08	1.43e-05	Sig	10853	NA	1	2	20	NA	-1	NA	-1	16-20	9.21404220031328e-05	0.000184280844006266	6	8	3255.5	5705.5
BTBD3	T=W	NW_005081602.1	3423342	3434195	Nestling Female Brain	Nestling Female	Hyp	1827.897643	-0.179647048	0.048790696	13.52495582	0.000235412	0.000827533	Sig	8333.152398	-0.304906812	0.118355053	6.624730208	0.010057238	0.299941979	Not Sig	10853	NA	1	2	20	NA	-1	NA	-1	16-20	9.21404220031328e-05	0.000184280844006266	6	8	3255.5	5705.5
BTBD3	T=W	NW_005081602.1	3423342	3434195	Nestling Female Brain	Nestling Female	AMV	2085.427719	0.043996792	0.083984349	0.272579749	0.601606482	0.740472701	Not Sig	7507.515859	-0.072765922	0.212786833	0.11706695	0.732237651	0.996634902	Not Sig	10853	NA	1	2	20	NA	-1	NA	-1	16-20	9.21404220031328e-05	0.000184280844006266	6	8	3255.5	5705.5
BTBD3	T=W	NW_005081602.1	3423342	3434195	Nestling Male Brain	Nestling Male	Hyp	1959.026343	-0.132660621	0.06376339	4.314528868	0.037788233	0.093233723	Not Sig	8899.816759	-0.136956838	0.138962935	0.967141111	0.325394214	0.995064234	Not Sig	10853	NA	1	2	20	NA	-1	NA	-1	16-20	9.21404220031328e-05	0.000184280844006266	6	8	3255.5	5705.5
BTBD3	T=W	NW_005081602.1	3423342	3434195	Nestling Male Brain	Nestling Male	AMV	2417.750953	0.129486357	0.092960445	1.923622783	0.165457836	0.301494473	Not Sig	8791.262653	0.080795154	0.145533334	0.309198668	0.578172332	0.891142445	Not Sig	10853	NA	1	2	20	NA	-1	NA	-1	16-20	9.21404220031328e-05	0.000184280844006266	6	8	3255.5	5705.5
BTBD9	T=W	NW_005081548.1	11705805	11819713	Adult Female Brain	Adult Female	Hyp	3954.297983	0.013003011	0.058612187	0.049067712	0.824693538	0.910454735	Not Sig	11725.50719	0.028879294	0.12259662	0.05545668	0.813826561	0.998912819	Not Sig	113908	NA	1	5	14	74540.26667	0.598934996	8441.06	0.70546875	11-15	8.77901464339642e-06	4.38950732169821e-05	1	3	305.5	1975.5
BTBD9	T=W	NW_005081548.1	11705805	11819713	Adult Female Brain	Adult Female	AMV	4030.116153	0.022488321	0.043698458	0.264713502	0.606900252	0.744076336	Not Sig	11442.4357	0.079598982	0.105495712	0.568276111	0.450944758	0.962072467	Not Sig	113908	NA	1	5	14	74540.26667	0.598934996	8441.06	0.70546875	11-15	8.77901464339642e-06	4.38950732169821e-05	1	3	305.5	1975.5
BTBD9	T=W	NW_005081548.1	11705805	11819713	Adult Male Brain	Adult Male	Hyp	1502.855323	0.059810529	0.028221388	4.491413199	0.034065506	0.070130944	Not Sig	4660.289426	0.098470114	0.039797844	6.114259848	0.013409555	0.381421169	Not Sig	113908	NA	1	5	14	74540.26667	0.598934996	8441.06	0.70546875	11-15	8.77901464339642e-06	4.38950732169821e-05	1	3	305.5	1975.5
BTBD9	T=W	NW_005081548.1	11705805	11819713	Adult Male Brain	Adult Male	AMV	1406.668032	0.078165688	0.035002888	4.98470174	0.025572393	0.05213543	Not Sig	4328.603373	0.003718912	0.076261242	0.002397398	0.960948596	0.994087908	Not Sig	113908	NA	1	5	14	74540.26667	0.598934996	8441.06	0.70546875	11-15	8.77901464339642e-06	4.38950732169821e-05	1	3	305.5	1975.5
BTBD9	T=W	NW_005081548.1	11705805	11819713	Nestling Female Brain	Nestling Female	Hyp	2447.85467	0.16132824	0.037489911	18.49889315	1.7e-05	7.6e-05	Sig	7446.969099	-0.009114453	0.112061966	0.006618561	0.935160004	0.996896415	Not Sig	113908	NA	1	5	14	74540.26667	0.598934996	8441.06	0.70546875	11-15	8.77901464339642e-06	4.38950732169821e-05	1	3	305.5	1975.5
BTBD9	T=W	NW_005081548.1	11705805	11819713	Nestling Female Brain	Nestling Female	AMV	2027.286875	0.012849393	0.048082346	0.071362813	0.789362764	0.876950417	Not Sig	5898.022015	-0.13092316	0.16463031	0.633528743	0.426063894	0.996634902	Not Sig	113908	NA	1	5	14	74540.26667	0.598934996	8441.06	0.70546875	11-15	8.77901464339642e-06	4.38950732169821e-05	1	3	305.5	1975.5
BTBD9	T=W	NW_005081548.1	11705805	11819713	Nestling Male Brain	Nestling Male	Hyp	2511.093093	0.181158766	0.044326823	16.68879307	4.4e-05	0.000267423	Sig	8358.559812	-0.124795454	0.124986828	0.993115432	0.318982126	0.995064234	Not Sig	113908	NA	1	5	14	74540.26667	0.598934996	8441.06	0.70546875	11-15	8.77901464339642e-06	4.38950732169821e-05	1	3	305.5	1975.5
BTBD9	T=W	NW_005081548.1	11705805	11819713	Nestling Male Brain	Nestling Male	AMV	2210.089922	-0.123390961	0.067915322	3.292519571	0.069596149	0.148826476	Not Sig	6725.980512	-0.25559985	0.153615317	2.736847982	0.098058011	0.629716246	Not Sig	113908	NA	1	5	14	74540.26667	0.598934996	8441.06	0.70546875	11-15	8.77901464339642e-06	4.38950732169821e-05	1	3	305.5	1975.5
BVES	T=W	NW_005081708.1	175656	215344	Adult Female Brain	Adult Female	Hyp	NA	NA	NA	NA	NA	NA	NA	336.0526652	0.207757347	0.212874732	0.948510195	0.330098805	0.998912819	Not Sig	NA	NA	NA	NA	0	NA	-1	NA	-1	0	NA	NA	NA	NA	6111	8231
BVES	T=W	NW_005081708.1	175656	215344	Adult Female Brain	Adult Female	AMV	NA	NA	NA	NA	NA	NA	NA	152.0299247	1.089966458	0.343203923	9.706352593	0.001836321	0.127095682	Not Sig	NA	NA	NA	NA	0	NA	-1	NA	-1	0	NA	NA	NA	NA	6112	8232
BVES	T=W	NW_005081708.1	175656	215344	Nestling Female Brain	Nestling Female	Hyp	NA	NA	NA	NA	NA	NA	NA	295.5971789	-0.298338947	0.248337917	1.441090084	0.229963023	0.879080025	Not Sig	NA	NA	NA	NA	0	NA	-1	NA	-1	0	NA	NA	NA	NA	6117	8237
BVES	T=W	NW_005081708.1	175656	215344	Nestling Female Brain	Nestling Female	AMV	NA	NA	NA	NA	NA	NA	NA	116.2761683	-0.050683117	0.291575493	0.030227559	0.861974902	0.996634902	Not Sig	NA	NA	NA	NA	0	NA	-1	NA	-1	0	NA	NA	NA	NA	6118	8238
BVES	T=W	NW_005081708.1	175656	215344	Nestling Male Brain	Nestling Male	Hyp	NA	NA	NA	NA	NA	NA	NA	340.4770111	0.098568729	0.213318745	0.214036511	0.643621857	1	Not Sig	NA	NA	NA	NA	0	NA	-1	NA	-1	0	NA	NA	NA	NA	6119	8239
BVES	T=W	NW_005081708.1	175656	215344	Nestling Male Brain	Nestling Male	AMV	NA	NA	NA	NA	NA	NA	NA	142.8975931	0.413499817	0.412620131	1.01655243	0.31333818	0.785994756	Not Sig	NA	NA	NA	NA	0	NA	-1	NA	-1	0	NA	NA	NA	NA	6120	8240
C1D	T=W	NW_005081615.1	3254190	3268208	Adult Female Brain	Adult Female	Hyp	364.2204665	-0.745853968	0.131173107	31.96406687	1.57e-08	1.51e-07	Sig	1448.37549	-0.511908119	0.145663215	12.41731697	0.000425371	0.074736057	Not Sig	14018	NA	1	NA	10	NA	-1	NA	-1	6-10	7.13368526180625e-05	NA	5	NA	2795.5	8241
C1D	T=W	NW_005081615.1	3254190	3268208	Adult Female Brain	Adult Female	AMV	366.0922996	-0.787475855	0.134124968	34.04620703	5.38e-09	5.03e-08	Sig	1566.365147	-0.21546898	0.099909905	4.667927409	0.030730992	0.544809207	Not Sig	14018	NA	1	NA	10	NA	-1	NA	-1	6-10	7.13368526180625e-05	NA	5	NA	2795.5	8242
C1D	W<T	NW_005081615.1	3254190	3268208	Adult Male Brain	Adult Male	Hyp	233.7220228	-0.65820512	0.073255317	80.85313808	2.43e-19	3.82e-18	Sig	840.7921133	-0.317945418	0.064061791	24.68546485	6.75e-07	0.000165233	Sig	14018	NA	1	NA	10	NA	-1	NA	-1	6-10	7.13368526180625e-05	NA	5	NA	2795.5	8245
C1D	W<T	NW_005081615.1	3254190	3268208	Adult Male Brain	Adult Male	AMV	218.9650556	-0.873388545	0.08450974	106.6990336	5.18e-25	1.18e-23	Sig	776.553888	-0.372767874	0.060999434	37.41945137	9.53e-10	5.65e-07	Sig	14018	NA	1	NA	10	NA	-1	NA	-1	6-10	7.13368526180625e-05	NA	5	NA	2795.5	8246
C1D	T=W	NW_005081615.1	3254190	3268208	Nestling Female Brain	Nestling Female	Hyp	384.5683611	-0.566910713	0.081396849	48.32058892	3.62e-12	3.99e-11	Sig	1309.071812	-0.212719473	0.111106943	3.661078056	0.055697583	0.613060731	Not Sig	14018	NA	1	NA	10	NA	-1	NA	-1	6-10	7.13368526180625e-05	NA	5	NA	2795.5	8247
C1D	T=W	NW_005081615.1	3254190	3268208	Nestling Female Brain	Nestling Female	AMV	460.4456059	-0.748853072	0.121702281	37.22257557	1.05e-09	1.15e-08	Sig	1436.94588	-0.285418996	0.112733391	6.423913122	0.01125938	0.970101733	Not Sig	14018	NA	1	NA	10	NA	-1	NA	-1	6-10	7.13368526180625e-05	NA	5	NA	2795.5	8248
C1D	T=W	NW_005081615.1	3254190	3268208	Nestling Male Brain	Nestling Male	Hyp	407.7102468	-0.367590812	0.113268434	10.46931709	0.001213736	0.005102358	Sig	1440.275823	-0.1206082	0.112656475	1.141916252	0.285247778	0.995064234	Not Sig	14018	NA	1	NA	10	NA	-1	NA	-1	6-10	7.13368526180625e-05	NA	5	NA	2795.5	8249
C1D	T=W	NW_005081615.1	3254190	3268208	Nestling Male Brain	Nestling Male	AMV	460.0688248	-0.670126746	0.117443653	32.22442984	1.37e-08	1.87e-07	Sig	1502.300558	-0.082221651	0.166696085	0.242403744	0.622475369	0.906694845	Not Sig	14018	NA	1	NA	10	NA	-1	NA	-1	6-10	7.13368526180625e-05	NA	5	NA	2795.5	8250
CALHM4	T=W	NW_005081642.1	420558	423552	Adult Female Brain	Adult Female	Hyp	4.856040628	-1.771397905	1.473813556	1.12533202	0.288773222	0.467688267	Not Sig	27.86823126	-1.06742491	0.660581533	2.617018024	0.105722952	0.967040684	Not Sig	2994	NA	NA	5	9	82990.6	0.428794078	13572.7	0.689189189	6-10	NA	0.00167000668002672	NA	10	6121	7935.5
CALHM4	T=W	NW_005081642.1	420558	423552	Adult Female Brain	Adult Female	AMV	5.465425736	-2.257874661	1.363839712	1.427272859	0.232210026	0.387536258	Not Sig	20.26407114	-0.566365382	0.548506811	1.07471246	0.299883433	0.919278714	Not Sig	2994	NA	NA	5	9	82990.6	0.428794078	13572.7	0.689189189	6-10	NA	0.00167000668002672	NA	10	6122	7935.5
CALHM4	T=W	NW_005081642.1	420558	423552	Adult Male Brain	Adult Male	Hyp	3.335968161	-4.698738639	1.42574215	8.936686638	0.002794993	0.007677108	Sig	12.66882931	-0.590060495	0.690246744	0.73426271	0.391504958	0.964851606	Not Sig	2994	NA	NA	5	9	82990.6	0.428794078	13572.7	0.689189189	6-10	NA	0.00167000668002672	NA	10	6125	7935.5
CALHM4	T=W	NW_005081642.1	420558	423552	Adult Male Brain	Adult Male	AMV	1.465652628	-0.731563296	2.839453217	0.052283776	0.819135939	0.896251247	Not Sig	8.954276963	-0.657363355	0.496952867	1.758603743	0.184798768	0.785629419	Not Sig	2994	NA	NA	5	9	82990.6	0.428794078	13572.7	0.689189189	6-10	NA	0.00167000668002672	NA	10	6126	7935.5
CALHM4	T=W	NW_005081642.1	420558	423552	Nestling Female Brain	Nestling Female	Hyp	2.21590535	0.298860522	2.207027618	0.016612625	0.897444712	0.92231571	Not Sig	16.94395874	-1.37458996	0.820508995	2.721625671	0.098997142	0.731691361	Not Sig	2994	NA	NA	5	9	82990.6	0.428794078	13572.7	0.689189189	6-10	NA	0.00167000668002672	NA	10	6127	7935.5
CALHM4	T=W	NW_005081642.1	420558	423552	Nestling Male Brain	Nestling Male	Hyp	6.039640192	-1.605699932	1.263014083	1.008459901	0.315272082	0.516666111	Not Sig	23.62988844	-0.314371217	0.467317619	0.44944096	0.502600553	0.995064234	Not Sig	2994	NA	NA	5	9	82990.6	0.428794078	13572.7	0.689189189	6-10	NA	0.00167000668002672	NA	10	6129	7935.5
CALHM4	T=W	NW_005081642.1	420558	423552	Nestling Male Brain	Nestling Male	AMV	1.604045369	-3.041321204	3.031073593	0.97696668	0.322948833	100	Not Sig	8.984356493	-1.857038997	0.978229197	3.269333854	0.07058628	0.590925556	Not Sig	2994	NA	NA	5	9	82990.6	0.428794078	13572.7	0.689189189	6-10	NA	0.00167000668002672	NA	10	6130	7935.5
CALM2	T=W	NW_005081548.1	9193679	9202322	Adult Female Brain	Adult Female	Hyp	11397.87219	-0.348804082	0.032904972	112.0770605	3.44e-26	1.44e-24	Sig	131884.8568	-0.077087	0.065180182	1.40081816	0.236586632	0.998912819	Not Sig	8643	NA	NA	NA	27	97134.15	0.210111046	9974.355	0.95010395	26-30	NA	NA	NA	NA	6131	8251
CALM2	T=W	NW_005081548.1	9193679	9202322	Adult Female Brain	Adult Female	AMV	16550.48875	-0.24824146	0.028228291	77.22460227	1.53e-18	3.34e-17	Sig	191606.7393	0.035436225	0.08477613	0.174587694	0.676066353	0.992913561	Not Sig	8643	NA	NA	NA	27	97134.15	0.210111046	9974.355	0.95010395	26-30	NA	NA	NA	NA	6132	8252
CALM2	T=W	NW_005081548.1	9193679	9202322	Adult Male Brain	Adult Male	Hyp	7281.29125	-0.293163997	0.031399972	86.97525149	1.1e-20	1.93e-19	Sig	100826.2076	-0.031727059	0.041602594	0.581813605	0.445602323	0.970132487	Not Sig	8643	NA	NA	NA	27	97134.15	0.210111046	9974.355	0.95010395	26-30	NA	NA	NA	NA	6135	8255
CALM2	T=W	NW_005081548.1	9193679	9202322	Adult Male Brain	Adult Male	AMV	9633.289865	-0.221122726	0.037176184	35.29643527	2.83e-09	1.83e-08	Sig	134583.2669	0.031732489	0.039757423	0.636792039	0.424874839	0.904482379	Not Sig	8643	NA	NA	NA	27	97134.15	0.210111046	9974.355	0.95010395	26-30	NA	NA	NA	NA	6136	8256
CALM2	T=W	NW_005081548.1	9193679	9202322	Nestling Female Brain	Nestling Female	Hyp	10907.22641	-0.168171639	0.022029635	58.23827227	2.32e-14	3.34e-13	Sig	124144.2643	0.045268608	0.100359975	0.203447216	0.651952623	0.991550631	Not Sig	8643	NA	NA	NA	27	97134.15	0.210111046	9974.355	0.95010395	26-30	NA	NA	NA	NA	6137	8257
CALM2	T=W	NW_005081548.1	9193679	9202322	Nestling Female Brain	Nestling Female	AMV	15300.64346	-0.298303057	0.030511293	95.37062593	1.58e-22	6.28e-21	Sig	162413.412	-0.06339582	0.121795665	0.271173155	0.602545893	0.996634902	Not Sig	8643	NA	NA	NA	27	97134.15	0.210111046	9974.355	0.95010395	26-30	NA	NA	NA	NA	6138	8258
CALM2	T=W	NW_005081548.1	9193679	9202322	Nestling Male Brain	Nestling Male	Hyp	10215.05695	-0.154733266	0.024557152	39.68380258	2.99e-10	5.1e-09	Sig	129906.6031	-0.046264856	0.12695332	0.132622382	0.715728409	1	Not Sig	8643	NA	NA	NA	27	97134.15	0.210111046	9974.355	0.95010395	26-30	NA	NA	NA	NA	6139	8259
CALM2	T=W	NW_005081548.1	9193679	9202322	Nestling Male Brain	Nestling Male	AMV	17647.25827	-0.259349943	0.030406382	72.65087716	1.55e-17	5.72e-16	Sig	169331.6269	0.133873399	0.130574082	1.056558411	0.304001446	0.78245467	Not Sig	8643	NA	NA	NA	27	97134.15	0.210111046	9974.355	0.95010395	26-30	NA	NA	NA	NA	6140	8260
CALML4	T=W	NW_005082517.1	30562	33411	Adult Female Brain	Adult Female	Hyp	NA	NA	NA	NA	NA	NA	NA	905.301238	0.397806547	0.24004798	2.715704284	0.099365106	0.94762906	Not Sig	NA	NA	NA	NA	0	NA	-1	NA	-1	0	NA	NA	NA	NA	6141	8261
CALML4	T=W	NW_005082517.1	30562	33411	Adult Female Brain	Adult Female	AMV	NA	NA	NA	NA	NA	NA	NA	794.3323268	0.341038724	0.239412998	2.010538342	0.156209879	0.834208368	Not Sig	NA	NA	NA	NA	0	NA	-1	NA	-1	0	NA	NA	NA	NA	6142	8262
CALML4	T=W	NW_005082517.1	30562	33411	Adult Male Brain	Adult Male	Hyp	NA	NA	NA	NA	NA	NA	NA	368.8037598	-0.016990241	0.189799614	0.008014831	0.928664219	0.992784155	Not Sig	NA	NA	NA	NA	0	NA	-1	NA	-1	0	NA	NA	NA	NA	6145	8265
CALML4	T=W	NW_005082517.1	30562	33411	Adult Male Brain	Adult Male	AMV	NA	NA	NA	NA	NA	NA	NA	340.0097637	0.129923903	0.233467595	0.3092566	0.578136724	0.940435221	Not Sig	NA	NA	NA	NA	0	NA	-1	NA	-1	0	NA	NA	NA	NA	6146	8266
CALML4	T=W	NW_005082517.1	30562	33411	Nestling Female Brain	Nestling Female	Hyp	NA	NA	NA	NA	NA	NA	NA	633.1106405	0.063509796	0.31221589	0.041380141	0.838805915	0.996728869	Not Sig	NA	NA	NA	NA	0	NA	-1	NA	-1	0	NA	NA	NA	NA	6147	8267
CALML4	T=W	NW_005082517.1	30562	33411	Nestling Female Brain	Nestling Female	AMV	NA	NA	NA	NA	NA	NA	NA	352.514804	0.397373047	0.333012213	1.411193543	0.234858359	0.996634902	Not Sig	NA	NA	NA	NA	0	NA	-1	NA	-1	0	NA	NA	NA	NA	6148	8268
CALML4	T=W	NW_005082517.1	30562	33411	Nestling Male Brain	Nestling Male	Hyp	NA	NA	NA	NA	NA	NA	NA	601.7592723	0.180668381	0.312777109	0.335299439	0.562555124	0.996116837	Not Sig	NA	NA	NA	NA	0	NA	-1	NA	-1	0	NA	NA	NA	NA	6149	8269
CALML4	T=W	NW_005082517.1	30562	33411	Nestling Male Brain	Nestling Male	AMV	NA	NA	NA	NA	NA	NA	NA	311.2810257	0.390656667	0.339310872	1.343364137	0.246441566	0.748177415	Not Sig	NA	NA	NA	NA	0	NA	-1	NA	-1	0	NA	NA	NA	NA	6150	8270
CAMKMT	T=W	NW_005081548.1	7486988	7690789	Adult Female Brain	Adult Female	Hyp	NA	NA	NA	NA	NA	NA	NA	711.0962423	-0.120713134	0.148689528	0.660478072	0.416391216	0.998912819	Not Sig	203801	NA	1	1	15	100375.7182	0.195508563	10570.89909	0.491898586	11-15	4.90674726816846e-06	4.90674726816846e-06	1	1	85.5	95.5
CAMKMT	T=W	NW_005081548.1	7486988	7690789	Adult Female Brain	Adult Female	AMV	NA	NA	NA	NA	NA	NA	NA	519.9945195	0.353177353	0.135552082	6.730993529	0.009475181	0.322628237	Not Sig	203801	NA	1	1	15	100375.7182	0.195508563	10570.89909	0.491898586	11-15	4.90674726816846e-06	4.90674726816846e-06	1	1	85.5	95.5
CAMKMT	T=W	NW_005081548.1	7486988	7690789	Adult Male Brain	Adult Male	Hyp	74.06234613	0.279427135	0.127405628	4.80591395	0.028362219	0.059674109	Not Sig	386.4184697	0.137159454	0.076671537	3.196601106	0.07379148	0.769131622	Not Sig	203801	NA	1	1	15	100375.7182	0.195508563	10570.89909	0.491898586	11-15	4.90674726816846e-06	4.90674726816846e-06	1	1	85.5	95.5
CAMKMT	T=W	NW_005081548.1	7486988	7690789	Adult Male Brain	Adult Male	AMV	54.34516416	0.499938496	0.164372418	9.17949717	0.002447413	0.00646463	Sig	270.339172	0.246684706	0.113863559	4.675562596	0.03059468	0.525165337	Not Sig	203801	NA	1	1	15	100375.7182	0.195508563	10570.89909	0.491898586	11-15	4.90674726816846e-06	4.90674726816846e-06	1	1	85.5	95.5
CAMKMT	T=W	NW_005081548.1	7486988	7690789	Nestling Female Brain	Nestling Female	Hyp	NA	NA	NA	NA	NA	NA	NA	856.0912805	0.13700147	0.077846789	3.095677766	0.078500456	0.680702466	Not Sig	203801	NA	1	1	15	100375.7182	0.195508563	10570.89909	0.491898586	11-15	4.90674726816846e-06	4.90674726816846e-06	1	1	85.5	95.5
CAMKMT	T=W	NW_005081548.1	7486988	7690789	Nestling Female Brain	Nestling Female	AMV	NA	NA	NA	NA	NA	NA	NA	523.6560037	0.27685886	0.144572285	3.648482161	0.056120334	0.996634902	Not Sig	203801	NA	1	1	15	100375.7182	0.195508563	10570.89909	0.491898586	11-15	4.90674726816846e-06	4.90674726816846e-06	1	1	85.5	95.5
CAMKMT	T=W	NW_005081548.1	7486988	7690789	Nestling Male Brain	Nestling Male	Hyp	NA	NA	NA	NA	NA	NA	NA	847.9352931	0.282066022	0.109418035	6.68342328	0.009731356	0.451817153	Not Sig	203801	NA	1	1	15	100375.7182	0.195508563	10570.89909	0.491898586	11-15	4.90674726816846e-06	4.90674726816846e-06	1	1	85.5	95.5
CAMKMT	T=W	NW_005081548.1	7486988	7690789	Nestling Male Brain	Nestling Male	AMV	NA	NA	NA	NA	NA	NA	NA	556.567413	0.448355274	0.139374269	10.48666341	0.001202393	0.208765512	Not Sig	203801	NA	1	1	15	100375.7182	0.195508563	10570.89909	0.491898586	11-15	4.90674726816846e-06	4.90674726816846e-06	1	1	85.5	95.5
CAPN11	T=W	NW_005081620.1	702426	715405	Adult Female Brain	Adult Female	Hyp	1867.878684	0.135225848	0.057493082	5.527430525	0.018720578	0.050709606	Not Sig	6404.587597	0.421252814	0.1382632	9.171377641	0.002458294	0.24257683	Not Sig	12979	NA	NA	NA	13	127037	0.042665108	20315.9	0.262474012	11-15	NA	NA	NA	NA	6151	8271
CAPN11	T=W	NW_005081620.1	702426	715405	Adult Female Brain	Adult Female	AMV	1507.507455	0.304840817	0.061857162	24.25205567	8.45e-07	5.31e-06	Sig	5187.350169	-0.165655501	0.177736605	0.871192666	0.35062534	0.936106402	Not Sig	12979	NA	NA	NA	13	127037	0.042665108	20315.9	0.262474012	11-15	NA	NA	NA	NA	6152	8272
CAPN11	T=W	NW_005081620.1	702426	715405	Adult Male Brain	Adult Male	Hyp	637.8718047	0.335861223	0.045991619	53.31965031	2.83e-13	2.76e-12	Sig	2361.098572	0.109936187	0.099009342	1.230945876	0.267223166	0.949711687	Not Sig	12979	NA	NA	NA	13	127037	0.042665108	20315.9	0.262474012	11-15	NA	NA	NA	NA	6155	8275
CAPN11	T=W	NW_005081620.1	702426	715405	Adult Male Brain	Adult Male	AMV	583.1519523	0.444396475	0.049457868	80.72417082	2.6e-19	4.52e-18	Sig	2041.839348	0.355153368	0.108067243	10.73046123	0.001053862	0.090333728	Not Sig	12979	NA	NA	NA	13	127037	0.042665108	20315.9	0.262474012	11-15	NA	NA	NA	NA	6156	8276
CAPN11	T=W	NW_005081620.1	702426	715405	Nestling Female Brain	Nestling Female	Hyp	2379.842112	0.156570177	0.036576642	18.30749035	1.88e-05	8.29e-05	Sig	8460.091336	-0.314610316	0.177971343	3.118756214	0.077395839	0.676878334	Not Sig	12979	NA	NA	NA	13	127037	0.042665108	20315.9	0.262474012	11-15	NA	NA	NA	NA	6157	8277
CAPN11	T=W	NW_005081620.1	702426	715405	Nestling Female Brain	Nestling Female	AMV	2643.710867	0.063519193	0.061671727	1.057565073	0.303771193	0.456981373	Not Sig	8439.955549	0.33572575	0.147806935	5.121130545	0.023636213	0.996634902	Not Sig	12979	NA	NA	NA	13	127037	0.042665108	20315.9	0.262474012	11-15	NA	NA	NA	NA	6158	8278
CAPN11	T=W	NW_005081620.1	702426	715405	Nestling Male Brain	Nestling Male	Hyp	2927.165657	0.029311182	0.048119518	0.370601862	0.542676384	0.726004025	Not Sig	9390.360505	0.123129205	0.227826047	0.293038659	0.588279834	0.997652922	Not Sig	12979	NA	NA	NA	13	127037	0.042665108	20315.9	0.262474012	11-15	NA	NA	NA	NA	6159	8279
CAPN11	W>T	NW_005081620.1	702426	715405	Nestling Male Brain	Nestling Male	AMV	2844.469026	-0.11593305	0.065376402	3.136256676	0.076569356	0.161403836	Not Sig	7203.305301	0.831560766	0.154512975	29.55728892	5.43e-08	0.000103684	Sig	12979	NA	NA	NA	13	127037	0.042665108	20315.9	0.262474012	11-15	NA	NA	NA	NA	6160	8280
CAPN13	T=W	NW_005081602.1	139032	186751	Adult Female Brain	Adult Female	Hyp	1.736441786	0.037980421	2.996799969	0.000182317	0.989226909	1	Not Sig	6.534548888	0.839414695	0.911137266	0.829402582	0.362445335	0.998912819	Not Sig	47719	NA	3	2	24	NA	-1	NA	-1	21-25	6.28680399840734e-05	4.1912026656049e-05	5	3	2615.5	1865.5
CAPN13	T=W	NW_005081602.1	139032	186751	Nestling Female Brain	Nestling Female	Hyp	4.650461484	-0.878130949	2.864223252	0.056221104	0.812571533	0.860711623	Not Sig	13.94686749	-0.897507131	0.550079547	2.658737003	0.102982477	0.737778282	Not Sig	47719	NA	3	2	24	NA	-1	NA	-1	21-25	6.28680399840734e-05	4.1912026656049e-05	5	3	2615.5	1865.5
CAPN13	T=W	NW_005081602.1	139032	186751	Nestling Female Brain	Nestling Female	AMV	1.224030131	-0.598636454	3.020721326	0.056664378	0.811847894	100	Not Sig	6.472615736	-0.948405601	1.062985971	0.800557912	0.370926615	0.996634902	Not Sig	47719	NA	3	2	24	NA	-1	NA	-1	21-25	6.28680399840734e-05	4.1912026656049e-05	5	3	2615.5	1865.5
CAPN13	T=W	NW_005081602.1	139032	186751	Nestling Male Brain	Nestling Male	Hyp	3.703583194	0.937476439	3.001484575	0.083276187	0.772905759	0.885297327	Not Sig	15.59528876	0.238955122	0.480867939	0.248878684	0.617865739	1	Not Sig	47719	NA	3	2	24	NA	-1	NA	-1	21-25	6.28680399840734e-05	4.1912026656049e-05	5	3	2615.5	1865.5
CAPN13	T=W	NW_005081602.1	139032	186751	Nestling Male Brain	Nestling Male	AMV	3.104612926	-0.785269208	2.808646151	0.106004396	0.744739752	0.845897892	Not Sig	11.03030708	-1.160828709	1.082962163	1.087802062	0.296958714	0.778802592	Not Sig	47719	NA	3	2	24	NA	-1	NA	-1	21-25	6.28680399840734e-05	4.1912026656049e-05	5	3	2615.5	1865.5
CAPN14	T=W	NW_005081602.1	316613	358877	Adult Female Brain	Adult Female	Hyp	5.743559585	0.245874788	1.320044334	0.015041153	0.902390296	0.956060686	Not Sig	21.09715343	-0.352378414	0.61383356	0.330774705	0.56520327	0.998912819	Not Sig	42264	NA	1	3	17	NA	-1	NA	-1	16-20	2.36607987885671e-05	7.09823963657013e-05	2	4	975.5	2955.5
CAPN14	T=W	NW_005081602.1	316613	358877	Adult Female Brain	Adult Female	AMV	2.690981504	-1.582623921	2.168402547	0.49218588	0.48295385	0.641152578	Not Sig	15.48597011	-0.359016237	0.818982303	0.193223424	0.660247222	0.990552154	Not Sig	42264	NA	1	3	17	NA	-1	NA	-1	16-20	2.36607987885671e-05	7.09823963657013e-05	2	4	975.5	2955.5
CAPN14	T=W	NW_005081602.1	316613	358877	Adult Male Brain	Adult Male	Hyp	1.276977181	-1.208226306	2.987152249	0.161988369	0.687332433	0.801633835	Not Sig	6.730604147	-0.613458915	0.67425679	0.828533201	0.362697012	0.964851606	Not Sig	42264	NA	1	3	17	NA	-1	NA	-1	16-20	2.36607987885671e-05	7.09823963657013e-05	2	4	975.5	2955.5
CAPN14	T=W	NW_005081602.1	316613	358877	Adult Male Brain	Adult Male	AMV	2.407280011	-3.501267602	1.720718579	2.436375468	0.118549868	0.19968303	Not Sig	9.139142874	-0.679912419	0.625161095	1.180917322	0.277169326	0.835353279	Not Sig	42264	NA	1	3	17	NA	-1	NA	-1	16-20	2.36607987885671e-05	7.09823963657013e-05	2	4	975.5	2955.5
CAPN14	T=W	NW_005081602.1	316613	358877	Nestling Female Brain	Nestling Female	Hyp	10.71149581	0.076427861	0.823245674	0.005560891	0.940555745	0.956231674	Not Sig	30.16152152	0.099955365	0.33880902	0.087015931	0.768005622	0.996352332	Not Sig	42264	NA	1	3	17	NA	-1	NA	-1	16-20	2.36607987885671e-05	7.09823963657013e-05	2	4	975.5	2955.5
CAPN14	T=W	NW_005081602.1	316613	358877	Nestling Female Brain	Nestling Female	AMV	5.335196977	-1.262378353	1.850124667	0.26360558	0.607653823	0.745167899	Not Sig	18.53548398	0.032234081	0.755771616	0.001909171	0.965148274	0.996634902	Not Sig	42264	NA	1	3	17	NA	-1	NA	-1	16-20	2.36607987885671e-05	7.09823963657013e-05	2	4	975.5	2955.5
CAPN14	T=W	NW_005081602.1	316613	358877	Nestling Male Brain	Nestling Male	Hyp	7.754466477	-0.516977094	0.842134153	0.312482864	0.576160583	0.756903265	Not Sig	25.73781634	-0.095856467	0.357100423	0.071825083	0.788697764	1	Not Sig	42264	NA	1	3	17	NA	-1	NA	-1	16-20	2.36607987885671e-05	7.09823963657013e-05	2	4	975.5	2955.5
CAPN14	T=W	NW_005081602.1	316613	358877	Nestling Male Brain	Nestling Male	AMV	5.740812502	-1.900668009	1.594266533	1.007217997	0.315570244	0.485312337	Not Sig	25.72184942	-0.250997746	0.463896704	0.289745124	0.590383907	0.894512289	Not Sig	42264	NA	1	3	17	NA	-1	NA	-1	16-20	2.36607987885671e-05	7.09823963657013e-05	2	4	975.5	2955.5
CAPN2	T=W	NW_005081602.1	1762981	1787039	Adult Female Brain	Adult Female	Hyp	216.6808415	-0.227573088	0.169773564	1.781414555	0.181975723	0.323068387	Not Sig	595.1237734	-0.0659789	0.164024238	0.162111333	0.687220057	0.998912819	Not Sig	24058	NA	NA	3	3	NA	-1	NA	-1	1-5	NA	0.000124698644941392	NA	6	6161	4425.5
CAPN2	W<T	NW_005081602.1	1762981	1787039	Adult Female Brain	Adult Female	AMV	108.643356	-1.904730008	0.292506946	38.79849728	4.7e-10	4.95e-09	Sig	405.3905097	-0.65809158	0.154247038	18.29465789	1.89e-05	0.005402719	Sig	24058	NA	NA	3	3	NA	-1	NA	-1	1-5	NA	0.000124698644941392	NA	6	6162	4425.5
CAPN2	T=W	NW_005081602.1	1762981	1787039	Adult Male Brain	Adult Male	Hyp	84.93890616	0.019436452	0.151605972	0.016212892	0.898679332	0.936977856	Not Sig	314.0163965	-0.08758862	0.111105106	0.621979889	0.430312497	0.96600323	Not Sig	24058	NA	NA	3	3	NA	-1	NA	-1	1-5	NA	0.000124698644941392	NA	6	6165	4425.5
CAPN2	T=W	NW_005081602.1	1762981	1787039	Adult Male Brain	Adult Male	AMV	43.42840292	-1.502266496	0.206753846	52.24790875	4.89e-13	4.78e-12	Sig	186.4961937	-0.480895927	0.209417284	5.284556846	0.021515367	0.468358185	Not Sig	24058	NA	NA	3	3	NA	-1	NA	-1	1-5	NA	0.000124698644941392	NA	6	6166	4425.5
CAPN2	T=W	NW_005081602.1	1762981	1787039	Nestling Female Brain	Nestling Female	Hyp	303.0864697	-0.64885668	0.112801105	32.62520537	1.12e-08	7.94e-08	Sig	915.7469035	-0.105504024	0.143520341	0.540429072	0.46225496	0.974887283	Not Sig	24058	NA	NA	3	3	NA	-1	NA	-1	1-5	NA	0.000124698644941392	NA	6	6167	4425.5
CAPN2	T=W	NW_005081602.1	1762981	1787039	Nestling Female Brain	Nestling Female	AMV	344.6456452	-1.191970042	0.160510119	53.07361	3.21e-13	5.54e-12	Sig	1150.641246	-0.359828313	0.168815341	4.556154591	0.032800641	0.996634902	Not Sig	24058	NA	NA	3	3	NA	-1	NA	-1	1-5	NA	0.000124698644941392	NA	6	6168	4425.5
CAPN2	T=W	NW_005081602.1	1762981	1787039	Nestling Male Brain	Nestling Male	Hyp	265.941352	-0.504182148	0.150959272	10.99253142	0.000914798	0.004015558	Sig	1029.315151	-0.36574727	0.156939438	5.363893414	0.020557828	0.596903689	Not Sig	24058	NA	NA	3	3	NA	-1	NA	-1	1-5	NA	0.000124698644941392	NA	6	6169	4425.5
CAPN2	T=W	NW_005081602.1	1762981	1787039	Nestling Male Brain	Nestling Male	AMV	386.7094721	-1.161003082	0.178679662	40.39771624	2.07e-10	3.76e-09	Sig	1391.107349	-0.504495053	0.179943208	7.669082343	0.005617502	0.420734369	Not Sig	24058	NA	NA	3	3	NA	-1	NA	-1	1-5	NA	0.000124698644941392	NA	6	6170	4425.5
CASP8AP2	T=W	NW_005081553.1	4635290	4654764	Adult Female Brain	Adult Female	Hyp	656.7735961	-0.123114648	0.094273457	1.702371303	0.191978154	0.337406421	Not Sig	3433.085257	0.022246854	0.099975475	0.049493976	0.823946144	0.998912819	Not Sig	19474	NA	3	4	0	62400.5	0.82368985	3807.88	0.561146052	0	0.000154051555920715	0.000205402074560953	8	8	4005.5	6025.5
CASP8AP2	T=W	NW_005081553.1	4635290	4654764	Adult Female Brain	Adult Female	AMV	629.5223821	-0.01067763	0.09807091	0.011835784	0.913367159	0.945044633	Not Sig	3476.004547	-0.002625009	0.079701132	0.001105123	0.973480497	0.997063119	Not Sig	19474	NA	3	4	0	62400.5	0.82368985	3807.88	0.561146052	0	0.000154051555920715	0.000205402074560953	8	8	4005.5	6025.5
CASP8AP2	T=W	NW_005081553.1	4635290	4654764	Adult Male Brain	Adult Male	Hyp	260.9144264	0.025109338	0.065884243	0.145185701	0.703179196	0.813800345	Not Sig	1598.521943	0.023704934	0.048941574	0.234539542	0.628178066	0.981669138	Not Sig	19474	NA	3	4	0	62400.5	0.82368985	3807.88	0.561146052	0	0.000154051555920715	0.000205402074560953	8	8	4005.5	6025.5
CASP8AP2	T=W	NW_005081553.1	4635290	4654764	Adult Male Brain	Adult Male	AMV	243.5753783	-0.013936975	0.088867846	0.024483876	0.875660008	0.917162014	Not Sig	1518.132647	-0.110271436	0.053272118	4.288767077	0.038364977	0.55329498	Not Sig	19474	NA	3	4	0	62400.5	0.82368985	3807.88	0.561146052	0	0.000154051555920715	0.000205402074560953	8	8	4005.5	6025.5
CASP8AP2	T=W	NW_005081553.1	4635290	4654764	Nestling Female Brain	Nestling Female	Hyp	397.4357227	0.105535358	0.087149752	1.460204634	0.226897564	0.33806433	Not Sig	2182.389851	-0.128363473	0.123871266	1.07368779	0.300113945	0.920503624	Not Sig	19474	NA	3	4	0	62400.5	0.82368985	3807.88	0.561146052	0	0.000154051555920715	0.000205402074560953	8	8	4005.5	6025.5
CASP8AP2	T=W	NW_005081553.1	4635290	4654764	Nestling Female Brain	Nestling Female	AMV	385.5314818	-0.057997106	0.110813543	0.272471325	0.601678784	0.740472701	Not Sig	1953.244572	-0.124947806	0.163821442	0.582737693	0.445241229	0.996634902	Not Sig	19474	NA	3	4	0	62400.5	0.82368985	3807.88	0.561146052	0	0.000154051555920715	0.000205402074560953	8	8	4005.5	6025.5
CASP8AP2	T=W	NW_005081553.1	4635290	4654764	Nestling Male Brain	Nestling Male	Hyp	444.5767263	-0.216156146	0.102823412	4.406901818	0.035793793	0.089117576	Not Sig	2498.178703	-0.141103886	0.122844143	1.313983605	0.251674667	0.995064234	Not Sig	19474	NA	3	4	0	62400.5	0.82368985	3807.88	0.561146052	0	0.000154051555920715	0.000205402074560953	8	8	4005.5	6025.5
CASP8AP2	T=W	NW_005081553.1	4635290	4654764	Nestling Male Brain	Nestling Male	AMV	430.7904807	-0.145342056	0.103682702	1.96161952	0.16134022	0.29713012	Not Sig	2145.733461	-0.294545833	0.1500504	3.803281729	0.051152234	0.557458649	Not Sig	19474	NA	3	4	0	62400.5	0.82368985	3807.88	0.561146052	0	0.000154051555920715	0.000205402074560953	8	8	4005.5	6025.5
CCDC167	T=W	NW_005081620.1	480360	493512	Adult Female Brain	Adult Female	Hyp	335.7756283	0.524058444	0.127765371	16.73437992	4.3e-05	0.000219357	Sig	568.8298182	0.057936403	0.150179888	0.148665887	0.699813558	0.998912819	Not Sig	13152	NA	1	1	14	119132	0.065848432	10787.3	0.376822917	11-15	7.60340632603406e-05	7.60340632603406e-05	6	4	2895.5	3175.5
CCDC167	W>T	NW_005081620.1	480360	493512	Adult Female Brain	Adult Female	AMV	359.894781	0.336042215	0.132102548	6.438968411	0.011164346	0.031471149	Sig	544.7703124	0.473244127	0.111419855	17.85904728	2.38e-05	0.0062692	Sig	13152	NA	1	1	14	119132	0.065848432	10787.3	0.376822917	11-15	7.60340632603406e-05	7.60340632603406e-05	6	4	2895.5	3175.5
CCDC167	W>T	NW_005081620.1	480360	493512	Adult Male Brain	Adult Male	Hyp	143.1459447	0.769524462	0.109913125	48.72433598	2.95e-12	2.69e-11	Sig	291.5744536	0.463610147	0.11134057	17.22838211	3.31e-05	0.004851637	Sig	13152	NA	1	1	14	119132	0.065848432	10787.3	0.376822917	11-15	7.60340632603406e-05	7.60340632603406e-05	6	4	2895.5	3175.5
CCDC167	W>T	NW_005081620.1	480360	493512	Adult Male Brain	Adult Male	AMV	123.5463219	0.624076394	0.132715447	21.81371948	3e-06	1.29e-05	Sig	249.2796665	0.533229258	0.132460245	16.06867943	6.11e-05	0.011589245	Sig	13152	NA	1	1	14	119132	0.065848432	10787.3	0.376822917	11-15	7.60340632603406e-05	7.60340632603406e-05	6	4	2895.5	3175.5
CCDC167	T=W	NW_005081620.1	480360	493512	Nestling Female Brain	Nestling Female	Hyp	378.372267	0.368095991	0.102365516	12.79193571	0.000348117	0.001167562	Sig	570.0416718	0.43243815	0.141276483	9.335247602	0.002247877	0.140540068	Not Sig	13152	NA	1	1	14	119132	0.065848432	10787.3	0.376822917	11-15	7.60340632603406e-05	7.60340632603406e-05	6	4	2895.5	3175.5
CCDC167	T=W	NW_005081620.1	480360	493512	Nestling Female Brain	Nestling Female	AMV	414.8793763	0.665130492	0.175653416	13.82520303	0.000200627	0.000855819	Sig	559.8820335	0.279401637	0.231844654	1.44317163	0.229626791	0.996634902	Not Sig	13152	NA	1	1	14	119132	0.065848432	10787.3	0.376822917	11-15	7.60340632603406e-05	7.60340632603406e-05	6	4	2895.5	3175.5
CCDC167	T=W	NW_005081620.1	480360	493512	Nestling Male Brain	Nestling Male	Hyp	355.7968683	0.527251331	0.119453563	19.33562559	1.1e-05	7.85e-05	Sig	557.0138692	0.377037573	0.111335818	11.55331915	0.000676284	0.123055741	Not Sig	13152	NA	1	1	14	119132	0.065848432	10787.3	0.376822917	11-15	7.60340632603406e-05	7.60340632603406e-05	6	4	2895.5	3175.5
CCDC167	T=W	NW_005081620.1	480360	493512	Nestling Male Brain	Nestling Male	AMV	388.9765431	0.619080105	0.185379387	10.78736843	0.001021951	0.004247867	Sig	511.0294454	0.551502244	0.261617068	4.514521586	0.033608284	0.535471317	Not Sig	13152	NA	1	1	14	119132	0.065848432	10787.3	0.376822917	11-15	7.60340632603406e-05	7.60340632603406e-05	6	4	2895.5	3175.5
CCDC170	T=W	NW_005081596.1	1679113	1714984	Adult Female Brain	Adult Female	Hyp	119.6408144	0.151597565	0.236832981	0.401634968	0.526246097	0.703670035	Not Sig	289.4518776	0.34184431	0.23646959	2.072920408	0.149934176	0.998912819	Not Sig	35871	NA	8	4	9	89207.13333	0.328982401	13103.83333	0.723839224	6-10	0.000223021382175016	0.000111510691087508	8	6	4535.5	4055.5
CCDC170	T=W	NW_005081596.1	1679113	1714984	Adult Female Brain	Adult Female	AMV	4.483208671	2.044283845	1.527069993	1.53331085	0.215616225	0.367574326	Not Sig	6.265302325	0.844920997	1.69638836	0.242144936	0.622661203	0.986738132	Not Sig	35871	NA	8	4	9	89207.13333	0.328982401	13103.83333	0.723839224	6-10	0.000223021382175016	0.000111510691087508	8	6	4535.5	4055.5
CCDC170	T=W	NW_005081596.1	1679113	1714984	Adult Male Brain	Adult Male	Hyp	37.69689024	0.236301307	0.184893267	1.628103598	0.201965548	0.317116055	Not Sig	106.5555673	0.141457772	0.124263437	1.294795899	0.255166005	0.947208594	Not Sig	35871	NA	8	4	9	89207.13333	0.328982401	13103.83333	0.723839224	6-10	0.000223021382175016	0.000111510691087508	8	6	4535.5	4055.5
CCDC170	T=W	NW_005081596.1	1679113	1714984	Nestling Female Brain	Nestling Female	Hyp	151.0486861	0.317518371	0.141684711	4.969661776	0.025795691	0.054370187	Not Sig	389.1218769	0.246999986	0.195101429	1.601770576	0.205652475	0.865301157	Not Sig	35871	NA	8	4	9	89207.13333	0.328982401	13103.83333	0.723839224	6-10	0.000223021382175016	0.000111510691087508	8	6	4535.5	4055.5
CCDC170	T=W	NW_005081596.1	1679113	1714984	Nestling Female Brain	Nestling Female	AMV	7.459123156	3.135586466	1.65000569	2.164012326	0.141275369	0.25220209	Not Sig	14.79857627	0.974803358	1.176076144	0.669565134	0.413203262	0.996634902	Not Sig	35871	NA	8	4	9	89207.13333	0.328982401	13103.83333	0.723839224	6-10	0.000223021382175016	0.000111510691087508	8	6	4535.5	4055.5
CCDC170	T=W	NW_005081596.1	1679113	1714984	Nestling Male Brain	Nestling Male	Hyp	118.9608984	0.215653537	0.203722603	1.107256605	0.29267908	0.491395138	Not Sig	412.4478407	-0.5316452	0.188718935	7.7902626	0.005252856	0.353656324	Not Sig	35871	NA	8	4	9	89207.13333	0.328982401	13103.83333	0.723839224	6-10	0.000223021382175016	0.000111510691087508	8	6	4535.5	4055.5
CCDC170	T=W	NW_005081596.1	1679113	1714984	Nestling Male Brain	Nestling Male	AMV	7.952771973	2.836066635	1.126982067	4.767923255	0.028994781	0.073038353	Not Sig	24.64732085	-0.567731128	0.615304731	0.830174883	0.362221965	0.810598102	Not Sig	35871	NA	8	4	9	89207.13333	0.328982401	13103.83333	0.723839224	6-10	0.000223021382175016	0.000111510691087508	8	6	4535.5	4055.5
CCDC28A	T=W	NW_005081611.1	3400870	3407340	Adult Female Brain	Adult Female	Hyp	980.7364383	-0.460875737	0.075287477	37.35301697	9.86e-10	1.2e-08	Sig	2513.25861	-0.161279595	0.109269873	2.184165544	0.139436617	0.995879656	Not Sig	6470	NA	2	1	2	91376	0.283070329	17317.8	0.388253638	1-5	0.000309119010819165	0.000154559505409583	9	7	4995.5	5165.5
CCDC28A	T=W	NW_005081611.1	3400870	3407340	Adult Female Brain	Adult Female	AMV	948.5757768	-0.446897651	0.07737579	33.26050339	8.06e-09	7.3e-08	Sig	2675.04273	-0.328279611	0.164087811	4.021220389	0.04493119	0.608647282	Not Sig	6470	NA	2	1	2	91376	0.283070329	17317.8	0.388253638	1-5	0.000309119010819165	0.000154559505409583	9	7	4995.5	5165.5
CCDC28A	T=W	NW_005081611.1	3400870	3407340	Adult Male Brain	Adult Male	Hyp	619.6823278	-0.142905345	0.047741038	8.953309125	0.002769674	0.007667624	Sig	1716.736045	-0.098422522	0.096148126	1.049022052	0.305732425	0.96020163	Not Sig	6470	NA	2	1	2	91376	0.283070329	17317.8	0.388253638	1-5	0.000309119010819165	0.000154559505409583	9	7	4995.5	5165.5
CCDC28A	T=W	NW_005081611.1	3400870	3407340	Adult Male Brain	Adult Male	AMV	506.8518163	-0.082456592	0.047840409	2.970213343	0.084810669	0.1511277	Not Sig	1826.48264	-0.283425686	0.168549984	2.832928433	0.092349822	0.68013344	Not Sig	6470	NA	2	1	2	91376	0.283070329	17317.8	0.388253638	1-5	0.000309119010819165	0.000154559505409583	9	7	4995.5	5165.5
CCDC28A	T=W	NW_005081611.1	3400870	3407340	Nestling Female Brain	Nestling Female	Hyp	864.1472972	-0.536763676	0.054599238	96.414224	9.32e-23	2.76e-21	Sig	2670.111227	-0.37166964	0.183970292	4.069946574	0.043652655	0.561449281	Not Sig	6470	NA	2	1	2	91376	0.283070329	17317.8	0.388253638	1-5	0.000309119010819165	0.000154559505409583	9	7	4995.5	5165.5
CCDC28A	T=W	NW_005081611.1	3400870	3407340	Nestling Female Brain	Nestling Female	AMV	956.8407654	-0.640821657	0.062399893	104.935987	1.26e-24	5.68e-23	Sig	2892.409005	0.176547469	0.266420834	0.437608418	0.508279035	0.996634902	Not Sig	6470	NA	2	1	2	91376	0.283070329	17317.8	0.388253638	1-5	0.000309119010819165	0.000154559505409583	9	7	4995.5	5165.5
CCDC28A	T=W	NW_005081611.1	3400870	3407340	Nestling Male Brain	Nestling Male	Hyp	828.424628	-0.593794477	0.084455985	49.05540283	2.49e-12	5.79e-11	Sig	2696.612803	-0.463960023	0.197190073	5.440231327	0.019678063	0.588355444	Not Sig	6470	NA	2	1	2	91376	0.283070329	17317.8	0.388253638	1-5	0.000309119010819165	0.000154559505409583	9	7	4995.5	5165.5
CCDC28A	T=W	NW_005081611.1	3400870	3407340	Nestling Male Brain	Nestling Male	AMV	1056.68913	-0.61944436	0.087325489	49.87242843	1.64e-12	3.54e-11	Sig	2905.186337	-0.021256999	0.248763279	0.007296453	0.931928067	0.990258637	Not Sig	6470	NA	2	1	2	91376	0.283070329	17317.8	0.388253638	1-5	0.000309119010819165	0.000154559505409583	9	7	4995.5	5165.5
CCDC85A	T=W	NW_005081577.1	2192906	2260589	Adult Female Brain	Adult Female	Hyp	526.916933	-0.181246412	0.131507987	1.877076338	0.170666813	0.307668646	Not Sig	2793.530174	0.01862693	0.106908583	0.030363248	0.861668573	0.998912819	Not Sig	67683	NA	NA	NA	22	85636.38	0.398012858	2783.788	0.768553459	21-25	NA	NA	NA	NA	6171	8281
CCDC85A	T=W	NW_005081577.1	2192906	2260589	Adult Female Brain	Adult Female	AMV	109.8973738	0.865945087	0.290239698	8.41945891	0.003712263	0.011830771	Sig	589.2994045	0.260918675	0.221741678	1.374831488	0.240983499	0.890256797	Not Sig	67683	NA	NA	NA	22	85636.38	0.398012858	2783.788	0.768553459	21-25	NA	NA	NA	NA	6172	8282
CCDC85A	T=W	NW_005081577.1	2192906	2260589	Adult Male Brain	Adult Male	Hyp	177.8260418	-0.006646502	0.090961583	0.0053241	0.94183283	0.964759627	Not Sig	1118.704245	-0.000202002	0.050828005	0.000820402	0.977149588	0.994897174	Not Sig	67683	NA	NA	NA	22	85636.38	0.398012858	2783.788	0.768553459	21-25	NA	NA	NA	NA	6175	8285
CCDC85A	T=W	NW_005081577.1	2192906	2260589	Adult Male Brain	Adult Male	AMV	44.39648905	0.526260079	0.254965061	4.036827593	0.044517433	0.084973056	Not Sig	278.79321	0.549079474	0.20756395	6.917981965	0.008533322	0.329289843	Not Sig	67683	NA	NA	NA	22	85636.38	0.398012858	2783.788	0.768553459	21-25	NA	NA	NA	NA	6176	8286
CCDC85A	T=W	NW_005081577.1	2192906	2260589	Nestling Female Brain	Nestling Female	Hyp	716.5581342	0.036298964	0.07131672	0.258093664	0.611432869	0.731655224	Not Sig	3609.796985	0.091094944	0.095117232	0.916928796	0.338282664	0.940391207	Not Sig	67683	NA	NA	NA	22	85636.38	0.398012858	2783.788	0.768553459	21-25	NA	NA	NA	NA	6177	8287
CCDC85A	T=W	NW_005081577.1	2192906	2260589	Nestling Female Brain	Nestling Female	AMV	219.0769294	0.037458305	0.146904878	0.064486851	0.799539893	0.885052181	Not Sig	998.8105128	0.331567849	0.277829942	1.414238255	0.234354091	0.996634902	Not Sig	67683	NA	NA	NA	22	85636.38	0.398012858	2783.788	0.768553459	21-25	NA	NA	NA	NA	6178	8288
CCDC85A	T=W	NW_005081577.1	2192906	2260589	Nestling Male Brain	Nestling Male	Hyp	681.870407	0.040235968	0.083400995	0.232379382	0.629765138	0.797605209	Not Sig	3929.721844	-0.023656838	0.098802104	0.057299041	0.810817	1	Not Sig	67683	NA	NA	NA	22	85636.38	0.398012858	2783.788	0.768553459	21-25	NA	NA	NA	NA	6179	8289
CCDC85A	T=W	NW_005081577.1	2192906	2260589	Nestling Male Brain	Nestling Male	AMV	243.5133594	-0.188394976	0.150800998	1.55038137	0.213079149	0.360944221	Not Sig	1082.817692	0.200308969	0.221655184	0.822478107	0.364456621	0.810598102	Not Sig	67683	NA	NA	NA	22	85636.38	0.398012858	2783.788	0.768553459	21-25	NA	NA	NA	NA	6180	8290
CCDC88A	T=W	NW_005081577.1	1897926	1932998	Adult Female Brain	Adult Female	Hyp	745.6664264	0.017708432	0.123931378	0.020144878	0.887133203	0.945615615	Not Sig	10441.81255	-0.075564397	0.106502681	0.504145648	0.477684202	0.998912819	Not Sig	35072	NA	1	1	60	148213	0.013637249	3789.936667	0.563475425	31+	2.85127737226277e-05	2.85127737226277e-05	3	2	1240.5	1155.5
CCDC88A	T=W	NW_005081577.1	1897926	1932998	Adult Female Brain	Adult Female	Hyp	745.6664264	0.017708432	0.123931378	0.020144878	0.887133203	0.945615615	Not Sig	10441.81255	-0.075564397	0.106502681	0.504145648	0.477684202	0.998912819	Not Sig	35072	NA	1	2	60	148213	0.013637249	3789.936667	0.563475425	31+	2.85127737226277e-05	5.70255474452555e-05	3	4	1240.5	2455.5
CCDC88A	T=W	NW_005081577.1	1897926	1932998	Adult Female Brain	Adult Female	AMV	630.9978472	0.0517798	0.101790269	0.258132992	0.611405725	0.747892653	Not Sig	9016.347712	0.095947986	0.128037087	0.560319531	0.454131527	0.962072467	Not Sig	35072	NA	1	1	60	148213	0.013637249	3789.936667	0.563475425	31+	2.85127737226277e-05	2.85127737226277e-05	3	2	1240.5	1155.5
CCDC88A	T=W	NW_005081577.1	1897926	1932998	Adult Female Brain	Adult Female	AMV	630.9978472	0.0517798	0.101790269	0.258132992	0.611405725	0.747892653	Not Sig	9016.347712	0.095947986	0.128037087	0.560319531	0.454131527	0.962072467	Not Sig	35072	NA	1	2	60	148213	0.013637249	3789.936667	0.563475425	31+	2.85127737226277e-05	5.70255474452555e-05	3	4	1240.5	2455.5
CCDC88A	T=W	NW_005081577.1	1897926	1932998	Adult Male Brain	Adult Male	Hyp	177.2889033	-0.018668489	0.090658508	0.042284452	0.837078507	0.905973858	Not Sig	2577.86039	-0.006119918	0.060835874	0.010254276	0.91934137	0.992784155	Not Sig	35072	NA	1	1	60	148213	0.013637249	3789.936667	0.563475425	31+	2.85127737226277e-05	2.85127737226277e-05	3	2	1240.5	1155.5
CCDC88A	T=W	NW_005081577.1	1897926	1932998	Adult Male Brain	Adult Male	Hyp	177.2889033	-0.018668489	0.090658508	0.042284452	0.837078507	0.905973858	Not Sig	2577.86039	-0.006119918	0.060835874	0.010254276	0.91934137	0.992784155	Not Sig	35072	NA	1	2	60	148213	0.013637249	3789.936667	0.563475425	31+	2.85127737226277e-05	5.70255474452555e-05	3	4	1240.5	2455.5
CCDC88A	T=W	NW_005081577.1	1897926	1932998	Adult Male Brain	Adult Male	AMV	135.5705382	0.046335671	0.105263263	0.193043618	0.660395422	0.796740036	Not Sig	2047.025788	-0.113551414	0.108127751	1.103882453	0.293415644	0.846809657	Not Sig	35072	NA	1	1	60	148213	0.013637249	3789.936667	0.563475425	31+	2.85127737226277e-05	2.85127737226277e-05	3	2	1240.5	1155.5
CCDC88A	T=W	NW_005081577.1	1897926	1932998	Adult Male Brain	Adult Male	AMV	135.5705382	0.046335671	0.105263263	0.193043618	0.660395422	0.796740036	Not Sig	2047.025788	-0.113551414	0.108127751	1.103882453	0.293415644	0.846809657	Not Sig	35072	NA	1	2	60	148213	0.013637249	3789.936667	0.563475425	31+	2.85127737226277e-05	5.70255474452555e-05	3	4	1240.5	2455.5
CCDC88A	T=W	NW_005081577.1	1897926	1932998	Nestling Female Brain	Nestling Female	Hyp	727.2786047	0.133595229	0.120428833	1.216777076	0.269994081	0.386184637	Not Sig	11458.41512	-0.114598808	0.14880006	0.593005762	0.441259157	0.972210088	Not Sig	35072	NA	1	1	60	148213	0.013637249	3789.936667	0.563475425	31+	2.85127737226277e-05	2.85127737226277e-05	3	2	1240.5	1155.5
CCDC88A	T=W	NW_005081577.1	1897926	1932998	Nestling Female Brain	Nestling Female	Hyp	727.2786047	0.133595229	0.120428833	1.216777076	0.269994081	0.386184637	Not Sig	11458.41512	-0.114598808	0.14880006	0.593005762	0.441259157	0.972210088	Not Sig	35072	NA	1	2	60	148213	0.013637249	3789.936667	0.563475425	31+	2.85127737226277e-05	5.70255474452555e-05	3	4	1240.5	2455.5
CCDC88A	T=W	NW_005081577.1	1897926	1932998	Nestling Female Brain	Nestling Female	AMV	798.2485096	0.111968362	0.153714113	0.516787292	0.472215359	0.624990916	Not Sig	12146.97323	-0.222126619	0.160607182	1.917503677	0.166132115	0.996634902	Not Sig	35072	NA	1	1	60	148213	0.013637249	3789.936667	0.563475425	31+	2.85127737226277e-05	2.85127737226277e-05	3	2	1240.5	1155.5
CCDC88A	T=W	NW_005081577.1	1897926	1932998	Nestling Female Brain	Nestling Female	AMV	798.2485096	0.111968362	0.153714113	0.516787292	0.472215359	0.624990916	Not Sig	12146.97323	-0.222126619	0.160607182	1.917503677	0.166132115	0.996634902	Not Sig	35072	NA	1	2	60	148213	0.013637249	3789.936667	0.563475425	31+	2.85127737226277e-05	5.70255474452555e-05	3	4	1240.5	2455.5
CCDC88A	T=W	NW_005081577.1	1897926	1932998	Nestling Male Brain	Nestling Male	Hyp	754.917392	-0.023108907	0.090484792	0.064966559	0.798811625	0.893018329	Not Sig	14156.53497	-0.309490246	0.154826829	3.953189549	0.046782616	0.760163492	Not Sig	35072	NA	1	1	60	148213	0.013637249	3789.936667	0.563475425	31+	2.85127737226277e-05	2.85127737226277e-05	3	2	1240.5	1155.5
CCDC88A	T=W	NW_005081577.1	1897926	1932998	Nestling Male Brain	Nestling Male	Hyp	754.917392	-0.023108907	0.090484792	0.064966559	0.798811625	0.893018329	Not Sig	14156.53497	-0.309490246	0.154826829	3.953189549	0.046782616	0.760163492	Not Sig	35072	NA	1	2	60	148213	0.013637249	3789.936667	0.563475425	31+	2.85127737226277e-05	5.70255474452555e-05	3	4	1240.5	2455.5
CCDC88A	T=W	NW_005081577.1	1897926	1932998	Nestling Male Brain	Nestling Male	AMV	754.9843123	0.092832957	0.113604209	0.662912398	0.415533636	0.59567495	Not Sig	13451.66263	-0.473754577	0.226861055	4.260239985	0.039014409	0.538875011	Not Sig	35072	NA	1	1	60	148213	0.013637249	3789.936667	0.563475425	31+	2.85127737226277e-05	2.85127737226277e-05	3	2	1240.5	1155.5
CCDC88A	T=W	NW_005081577.1	1897926	1932998	Nestling Male Brain	Nestling Male	AMV	754.9843123	0.092832957	0.113604209	0.662912398	0.415533636	0.59567495	Not Sig	13451.66263	-0.473754577	0.226861055	4.260239985	0.039014409	0.538875011	Not Sig	35072	NA	1	2	60	148213	0.013637249	3789.936667	0.563475425	31+	2.85127737226277e-05	5.70255474452555e-05	3	4	1240.5	2455.5
CCN2	T=W	NW_005081729.1	518681	520790	Adult Female Brain	Adult Female	Hyp	319.7021374	-0.414709313	0.13934467	8.799040721	0.00301389	0.010419731	Sig	3353.418024	-0.215757254	0.188497379	1.31498518	0.251494041	0.998912819	Not Sig	2109	NA	NA	NA	0	74623.95	0.606273135	10750.91	0.723665432	0	NA	NA	NA	NA	6181	8291
CCN2	T=W	NW_005081729.1	518681	520790	Adult Female Brain	Adult Female	AMV	540.5007973	-0.706951188	0.126223707	30.90570801	2.71e-08	2.19e-07	Sig	6530.358534	-0.46533016	0.157792582	8.744472785	0.003105419	0.170226632	Not Sig	2109	NA	NA	NA	0	74623.95	0.606273135	10750.91	0.723665432	0	NA	NA	NA	NA	6182	8292
CCN2	T=W	NW_005081729.1	518681	520790	Adult Male Brain	Adult Male	Hyp	114.0251561	-0.465900695	0.104727143	19.79706577	8.61e-06	3.62e-05	Sig	1248.223822	-0.179171413	0.137016357	1.712659877	0.190640628	0.916417239	Not Sig	2109	NA	NA	NA	0	74623.95	0.606273135	10750.91	0.723665432	0	NA	NA	NA	NA	6185	8295
CCN2	T=W	NW_005081729.1	518681	520790	Adult Male Brain	Adult Male	AMV	244.93009	-1.620794671	0.187520951	69.97656087	6e-17	8.84e-16	Sig	2874.726468	-0.472159692	0.14696755	10.335581	0.0013049	0.101461356	Not Sig	2109	NA	NA	NA	0	74623.95	0.606273135	10750.91	0.723665432	0	NA	NA	NA	NA	6186	8296
CCN2	T=W	NW_005081729.1	518681	520790	Nestling Female Brain	Nestling Female	Hyp	231.9917283	-0.398309667	0.122060694	10.52892626	0.001175205	0.003501975	Sig	2239.797489	0.016109703	0.23311003	0.004776469	0.944900469	0.996896415	Not Sig	2109	NA	NA	NA	0	74623.95	0.606273135	10750.91	0.723665432	0	NA	NA	NA	NA	6187	8297
CCN2	T=W	NW_005081729.1	518681	520790	Nestling Female Brain	Nestling Female	AMV	363.4860599	-0.782947723	0.162454229	22.54191492	2.06e-06	1.31e-05	Sig	3891.336978	-0.546304142	0.217188931	6.342136289	0.01179028	0.970101733	Not Sig	2109	NA	NA	NA	0	74623.95	0.606273135	10750.91	0.723665432	0	NA	NA	NA	NA	6188	8298
CCN2	T=W	NW_005081729.1	518681	520790	Nestling Male Brain	Nestling Male	Hyp	308.526778	-0.285875905	0.163892818	2.980198777	0.08428892	0.180997622	Not Sig	2932.02457	0.174437116	0.372500987	0.220273397	0.638831682	1	Not Sig	2109	NA	NA	NA	0	74623.95	0.606273135	10750.91	0.723665432	0	NA	NA	NA	NA	6189	8299
CCN2	T=W	NW_005081729.1	518681	520790	Nestling Male Brain	Nestling Male	AMV	421.2582718	-0.903742247	0.174584163	25.88044372	3.63e-07	3.69e-06	Sig	3806.207649	-0.111654582	0.227049916	0.24066927	0.62372315	0.906694845	Not Sig	2109	NA	NA	NA	0	74623.95	0.606273135	10750.91	0.723665432	0	NA	NA	NA	NA	6190	8300
CCN6	T=W	NW_005081561.1	298730	306411	Nestling Female Brain	Nestling Female	Hyp	6.839085385	-0.463566742	1.159004232	0.073609558	0.78615199	0.851240609	Not Sig	21.00723646	-0.780378852	0.736606438	1.109786819	0.292128294	0.917724814	Not Sig	7681	NA	2	3	16	88673.3	0.323397623	9232.685	0.606510416	16-20	0.000260382762661112	0.000390574143991668	9	9	4695.5	7125.5
CCN6	T=W	NW_005081561.1	298730	306411	Nestling Female Brain	Nestling Female	AMV	6.691034052	-1.63469541	1.139490331	1.182949948	0.276756262	0.427526464	Not Sig	11.17089817	0.280314957	0.807527733	0.120735263	0.728238402	0.996634902	Not Sig	7681	NA	2	3	16	88673.3	0.323397623	9232.685	0.606510416	16-20	0.000260382762661112	0.000390574143991668	9	9	4695.5	7125.5
CCN6	T=W	NW_005081561.1	298730	306411	Nestling Male Brain	Nestling Male	Hyp	6.585487521	0.234260786	2.929867418	0.000433627	0.983386286	0.991755352	Not Sig	17.94744314	0.005120627	0.711032126	8.63e-05	0.992587365	1	Not Sig	7681	NA	2	3	16	88673.3	0.323397623	9232.685	0.606510416	16-20	0.000260382762661112	0.000390574143991668	9	9	4695.5	7125.5
CCN6	T=W	NW_005081561.1	298730	306411	Nestling Male Brain	Nestling Male	AMV	2.788737045	3.637010586	2.560709507	1.501010607	0.220515929	0.370509718	Not Sig	7.938564349	-1.148690607	1.117613395	1.001264697	0.317004682	0.78614981	Not Sig	7681	NA	2	3	16	88673.3	0.323397623	9232.685	0.606510416	16-20	0.000260382762661112	0.000390574143991668	9	9	4695.5	7125.5
CCNC	T=W	NW_005081553.1	8712118	8727618	Adult Male Brain	Adult Male	Hyp	175.3664129	0.079272937	0.131919302	0.354361547	0.551654488	0.687607252	Not Sig	1816.051261	0.188588006	0.082102234	5.262482729	0.021789914	0.48021681	Not Sig	NA	NA	NA	NA	40	177419	0.003896357	2816.895	0.761006289	31+	NA	NA	NA	NA	6195	8305
CCNC	T=W	NW_005081553.1	8712118	8727618	Adult Male Brain	Adult Male	AMV	130.2811244	-0.051242718	0.10757664	0.225948068	0.634544688	0.768210352	Not Sig	1356.203426	0.196829257	0.104325646	3.549625195	0.059558902	0.618937992	Not Sig	NA	NA	NA	NA	40	177419	0.003896357	2816.895	0.761006289	31+	NA	NA	NA	NA	6196	8306
CCR6	W>T	NW_005081574.1	753056	765468	Adult Female Brain	Adult Female	Hyp	54.60741058	1.759394205	0.468893794	12.15134513	0.000490525	0.001952809	Sig	119.5070295	1.079846537	0.242031782	19.34328512	1.09e-05	0.004330662	Sig	12412	NA	2	3	19	78483.5	0.522891097	11425.75	0.606957077	16-20	0.000161134386077989	0.000241701579116984	8	8	4085.5	6355.5
CCR6	W>T	NW_005081574.1	753056	765468	Adult Female Brain	Adult Female	AMV	43.65908911	1.868385127	0.431468004	16.83885698	4.07e-05	0.000191679	Sig	93.78732439	1.214994482	0.213339329	31.69574227	1.8e-08	1.77e-05	Sig	12412	NA	2	3	19	78483.5	0.522891097	11425.75	0.606957077	16-20	0.000161134386077989	0.000241701579116984	8	8	4085.5	6355.5
CCR6	T=W	NW_005081574.1	753056	765468	Adult Male Brain	Adult Male	Hyp	24.45557061	1.365011226	0.248557568	30.20098754	3.9e-08	2.29e-07	Sig	74.6471479	0.481583415	0.200359855	5.724638836	0.016728477	0.433181032	Not Sig	12412	NA	2	3	19	78483.5	0.522891097	11425.75	0.606957077	16-20	0.000161134386077989	0.000241701579116984	8	8	4085.5	6355.5
CCR6	W>T	NW_005081574.1	753056	765468	Adult Male Brain	Adult Male	AMV	21.68225222	1.277212811	0.376603897	10.46081499	0.001219335	0.003419368	Sig	57.76852337	0.777925659	0.217502838	12.6236616	0.000380894	0.043759718	Sig	12412	NA	2	3	19	78483.5	0.522891097	11425.75	0.606957077	16-20	0.000161134386077989	0.000241701579116984	8	8	4085.5	6355.5
CCR6	W>T	NW_005081574.1	753056	765468	Nestling Female Brain	Nestling Female	Hyp	31.00776655	2.394693513	0.368589909	39.32113969	3.6e-10	3.01e-09	Sig	61.94113692	1.308659748	0.281372888	21.21646378	4.1e-06	0.002070613	Sig	12412	NA	2	3	19	78483.5	0.522891097	11425.75	0.606957077	16-20	0.000161134386077989	0.000241701579116984	8	8	4085.5	6355.5
CCR6	T=W	NW_005081574.1	753056	765468	Nestling Female Brain	Nestling Female	AMV	18.96131467	4.096649142	0.83983841	17.92650694	2.3e-05	0.000119416	Sig	39.17602511	1.558184939	0.683037177	4.909459912	0.026709992	0.996634902	Not Sig	12412	NA	2	3	19	78483.5	0.522891097	11425.75	0.606957077	16-20	0.000161134386077989	0.000241701579116984	8	8	4085.5	6355.5
CCR6	T=W	NW_005081574.1	753056	765468	Nestling Male Brain	Nestling Male	Hyp	31.02523258	3.344692452	0.526569985	35.73643758	2.26e-09	3.29e-08	Sig	67.56357375	1.50064364	0.432036013	12.10679583	0.000502384	0.097729565	Not Sig	12412	NA	2	3	19	78483.5	0.522891097	11425.75	0.606957077	16-20	0.000161134386077989	0.000241701579116984	8	8	4085.5	6355.5
CCR6	T=W	NW_005081574.1	753056	765468	Nestling Male Brain	Nestling Male	AMV	28.73469643	5.075372166	0.916521366	17.16320539	3.43e-05	0.000220511	Sig	45.53532682	1.526678756	0.556397184	7.67659604	0.005594159	0.420734369	Not Sig	12412	NA	2	3	19	78483.5	0.522891097	11425.75	0.606957077	16-20	0.000161134386077989	0.000241701579116984	8	8	4085.5	6355.5
CCSAP	T=W	NW_005081653.1	426044	439822	Adult Female Brain	Adult Female	Hyp	2360.240713	-0.097215154	0.053965754	3.242150338	0.071766388	0.153618073	Not Sig	7719.011874	0.208830795	0.256561153	0.659059125	0.416892304	0.998912819	Not Sig	13778	NA	NA	NA	17	94490.5	0.241768946	13601.8	0.685031185	16-20	NA	NA	NA	NA	6201	8311
CCSAP	T=W	NW_005081653.1	426044	439822	Adult Female Brain	Adult Female	AMV	6704.74201	-0.079716077	0.040099135	3.94821899	0.046921003	0.107908259	Not Sig	17064.09685	0.444496355	0.622364301	0.503410367	0.478005457	0.964345	Not Sig	13778	NA	NA	NA	17	94490.5	0.241768946	13601.8	0.685031185	16-20	NA	NA	NA	NA	6202	8312
CCSAP	T=W	NW_005081653.1	426044	439822	Adult Male Brain	Adult Male	Hyp	981.2550691	-0.025894475	0.036138087	0.513316367	0.473706739	0.611459497	Not Sig	3691.939673	0.038215809	0.050263608	0.578025242	0.447087406	0.970132487	Not Sig	13778	NA	NA	NA	17	94490.5	0.241768946	13601.8	0.685031185	16-20	NA	NA	NA	NA	6205	8315
CCSAP	T=W	NW_005081653.1	426044	439822	Adult Male Brain	Adult Male	AMV	2256.429931	-0.063309852	0.03136533	4.072438353	0.043588311	0.083504346	Not Sig	8484.160606	-0.106455762	0.105383998	1.021480871	0.312168	0.858302888	Not Sig	13778	NA	NA	NA	17	94490.5	0.241768946	13601.8	0.685031185	16-20	NA	NA	NA	NA	6206	8316
CCSAP	T=W	NW_005081653.1	426044	439822	Nestling Female Brain	Nestling Female	Hyp	1472.302437	0.117037128	0.046892114	6.22092262	0.012624931	0.028647819	Sig	4848.085693	0.206389211	0.145781641	2.002666689	0.157022743	0.814685178	Not Sig	13778	NA	NA	NA	17	94490.5	0.241768946	13601.8	0.685031185	16-20	NA	NA	NA	NA	6207	8317
CCSAP	T=W	NW_005081653.1	426044	439822	Nestling Female Brain	Nestling Female	AMV	2437.672734	0.069804544	0.061822255	1.27120717	0.259540338	0.407624051	Not Sig	5736.939436	0.658433017	0.445978621	2.139660487	0.143533654	0.996634902	Not Sig	13778	NA	NA	NA	17	94490.5	0.241768946	13601.8	0.685031185	16-20	NA	NA	NA	NA	6208	8318
CCSAP	T=W	NW_005081653.1	426044	439822	Nestling Male Brain	Nestling Male	Hyp	1547.76293	0.194440261	0.054778091	12.58816796	0.000388196	0.001877428	Sig	4431.618159	0.472586387	0.375089897	1.602151021	0.205598646	0.987419244	Not Sig	13778	NA	NA	NA	17	94490.5	0.241768946	13601.8	0.685031185	16-20	NA	NA	NA	NA	6209	8319
CCSAP	T=W	NW_005081653.1	426044	439822	Nestling Male Brain	Nestling Male	AMV	2566.172232	0.002657411	0.05526541	0.002308924	0.96167539	0.985848682	Not Sig	5064.271731	-0.669882363	0.46062572	2.04141525	0.153067178	0.681244803	Not Sig	13778	NA	NA	NA	17	94490.5	0.241768946	13601.8	0.685031185	16-20	NA	NA	NA	NA	6210	8320
CCT4	T=W	NW_005081577.1	4037880	4043197	Adult Female Brain	Adult Female	Hyp	2448.078496	-0.114766724	0.048448392	5.609441142	0.017863959	0.048893285	Sig	15400.69704	-0.111712778	0.076723752	2.124406304	0.144968944	0.998912819	Not Sig	5317	NA	1	2	10	58302.25	0.870933178	3969.095	0.526205451	6-10	0.00018807598269701	0.000376151965394019	8	9	4345.5	7065.5
CCT4	T=W	NW_005081577.1	4037880	4043197	Adult Female Brain	Adult Female	AMV	1979.288945	-0.088292869	0.055125808	2.564325566	0.109299162	0.21682044	Not Sig	12170.29913	-0.054746187	0.078973074	0.481105664	0.487921922	0.967023817	Not Sig	5317	NA	1	2	10	58302.25	0.870933178	3969.095	0.526205451	6-10	0.00018807598269701	0.000376151965394019	8	9	4345.5	7065.5
CCT4	T=W	NW_005081577.1	4037880	4043197	Adult Male Brain	Adult Male	Hyp	826.5865025	-0.104256236	0.042658509	5.96871448	0.014561893	0.03335674	Sig	5897.814858	-0.097281561	0.063914042	2.318994364	0.127802626	0.872764365	Not Sig	5317	NA	1	2	10	58302.25	0.870933178	3969.095	0.526205451	6-10	0.00018807598269701	0.000376151965394019	8	9	4345.5	7065.5
CCT4	T=W	NW_005081577.1	4037880	4043197	Adult Male Brain	Adult Male	AMV	646.4918878	-0.127732996	0.050596672	6.366210008	0.011631375	0.026108194	Sig	4349.930999	-0.008833887	0.059882607	0.021771402	0.88269685	0.987795363	Not Sig	5317	NA	1	2	10	58302.25	0.870933178	3969.095	0.526205451	6-10	0.00018807598269701	0.000376151965394019	8	9	4345.5	7065.5
CCT4	T=W	NW_005081577.1	4037880	4043197	Nestling Female Brain	Nestling Female	Hyp	2253.952362	-0.002500742	0.041525088	0.003622205	0.952008483	0.964094528	Not Sig	14397.97922	-0.114260018	0.098520045	1.344649483	0.246215684	0.886025665	Not Sig	5317	NA	1	2	10	58302.25	0.870933178	3969.095	0.526205451	6-10	0.00018807598269701	0.000376151965394019	8	9	4345.5	7065.5
CCT4	T=W	NW_005081577.1	4037880	4043197	Nestling Female Brain	Nestling Female	AMV	2657.697372	-0.212403102	0.055816228	14.44051114	0.000144657	0.000631729	Sig	16146.43004	-0.074219978	0.151267345	0.240979903	0.623499272	0.996634902	Not Sig	5317	NA	1	2	10	58302.25	0.870933178	3969.095	0.526205451	6-10	0.00018807598269701	0.000376151965394019	8	9	4345.5	7065.5
CCT4	T=W	NW_005081577.1	4037880	4043197	Nestling Male Brain	Nestling Male	Hyp	2325.567036	-0.078670124	0.052606504	2.233010244	0.135090428	0.267974298	Not Sig	15129.68373	-0.030251855	0.094651669	0.102060305	0.749371058	1	Not Sig	5317	NA	1	2	10	58302.25	0.870933178	3969.095	0.526205451	6-10	0.00018807598269701	0.000376151965394019	8	9	4345.5	7065.5
CCT4	T=W	NW_005081577.1	4037880	4043197	Nestling Male Brain	Nestling Male	AMV	2678.276957	-0.145772191	0.057670675	6.378897845	0.011548513	0.033764719	Sig	15239.44804	-0.018070985	0.100889138	0.032059802	0.857896469	0.97226302	Not Sig	5317	NA	1	2	10	58302.25	0.870933178	3969.095	0.526205451	6-10	0.00018807598269701	0.000376151965394019	8	9	4345.5	7065.5
CD109	W>T	NW_005081654.1	977479	1047341	Adult Female Brain	Adult Female	Hyp	781.4046082	1.039826658	0.135955246	56.34262592	6.09e-14	1.18e-12	Sig	2108.519311	0.905418032	0.178560323	24.8686718	6.14e-07	0.000473244	Sig	69862	NA	7	8	29	54324.86	0.927021235	3303.074	0.663871418	26-30	0.000100197532277919	0.000114511465460479	6	6	3355.5	4165.5
CD109	W>T	NW_005081654.1	977479	1047341	Adult Female Brain	Adult Female	AMV	831.034932	2.322259311	0.119999021	346.4430606	2.52e-77	6.77e-75	Sig	1634.612536	1.751071596	0.261664908	40.98125191	1.54e-10	3.01e-07	Sig	69862	NA	7	8	29	54324.86	0.927021235	3303.074	0.663871418	26-30	0.000100197532277919	0.000114511465460479	6	6	3355.5	4165.5
CD109	W>T	NW_005081654.1	977479	1047341	Adult Male Brain	Adult Male	Hyp	266.2706237	0.832906096	0.234438072	11.88550057	0.000565726	0.001818946	Sig	779.6546339	0.626979731	0.135968987	20.96606187	4.67e-06	0.000942546	Sig	69862	NA	7	8	29	54324.86	0.927021235	3303.074	0.663871418	26-30	0.000100197532277919	0.000114511465460479	6	6	3355.5	4165.5
CD109	W>T	NW_005081654.1	977479	1047341	Adult Male Brain	Adult Male	AMV	246.8574455	2.146908319	0.137579347	229.131059	9.22e-52	5.67e-50	Sig	576.1380047	1.759139514	0.199076441	72.67129083	1.53e-17	2.42e-14	Sig	69862	NA	7	8	29	54324.86	0.927021235	3303.074	0.663871418	26-30	0.000100197532277919	0.000114511465460479	6	6	3355.5	4165.5
CD109	T=W	NW_005081654.1	977479	1047341	Nestling Female Brain	Nestling Female	Hyp	417.6383901	0.612606494	0.091092625	44.83347614	2.15e-11	2.16e-10	Sig	1244.736627	0.26162994	0.253240887	1.066152145	0.301816205	0.921966686	Not Sig	69862	NA	7	8	29	54324.86	0.927021235	3303.074	0.663871418	26-30	0.000100197532277919	0.000114511465460479	6	6	3355.5	4165.5
CD109	T=W	NW_005081654.1	977479	1047341	Nestling Female Brain	Nestling Female	AMV	253.371207	0.964873313	0.252655282	13.55779388	0.000231329	0.000965425	Sig	647.489593	0.463471802	0.32648998	1.993961364	0.1579273	0.996634902	Not Sig	69862	NA	7	8	29	54324.86	0.927021235	3303.074	0.663871418	26-30	0.000100197532277919	0.000114511465460479	6	6	3355.5	4165.5
CD109	T=W	NW_005081654.1	977479	1047341	Nestling Male Brain	Nestling Male	Hyp	434.0575318	0.748084646	0.143308417	26.57147533	2.54e-07	2.52e-06	Sig	1503.200671	0.028451822	0.230556438	0.015250278	0.901717496	1	Not Sig	69862	NA	7	8	29	54324.86	0.927021235	3303.074	0.663871418	26-30	0.000100197532277919	0.000114511465460479	6	6	3355.5	4165.5
CD109	T=W	NW_005081654.1	977479	1047341	Nestling Male Brain	Nestling Male	AMV	371.772984	1.220034613	0.231538352	25.83764883	3.71e-07	3.7e-06	Sig	885.1280788	0.551271846	0.26652842	4.350114053	0.037006468	0.538875011	Not Sig	69862	NA	7	8	29	54324.86	0.927021235	3303.074	0.663871418	26-30	0.000100197532277919	0.000114511465460479	6	6	3355.5	4165.5
CD164	T=W	NW_005081561.1	1463258	1471520	Adult Female Brain	Adult Female	Hyp	999.1348384	-0.515762539	0.078887298	42.5399313	6.93e-11	9.84e-10	Sig	5537.849642	-0.238727905	0.104479486	5.240562892	0.022066133	0.646155968	Not Sig	8262	NA	NA	1	29	105302	0.132086499	27643.4	0.094074844	26-30	NA	0.000121036068748487	NA	6	6211	4315.5
CD164	T=W	NW_005081561.1	1463258	1471520	Adult Female Brain	Adult Female	AMV	1658.547478	-0.303873223	0.059006317	26.48341261	2.66e-07	1.83e-06	Sig	8500.65705	0.030135482	0.101711202	0.087728371	0.767085172	0.992913561	Not Sig	8262	NA	NA	1	29	105302	0.132086499	27643.4	0.094074844	26-30	NA	0.000121036068748487	NA	6	6212	4315.5
CD164	T=W	NW_005081561.1	1463258	1471520	Adult Male Brain	Adult Male	Hyp	441.5100764	-0.486860828	0.057404853	71.88199763	2.28e-17	3.25e-16	Sig	2784.253842	-0.106595685	0.063981477	2.778543716	0.095535	0.824903945	Not Sig	8262	NA	NA	1	29	105302	0.132086499	27643.4	0.094074844	26-30	NA	0.000121036068748487	NA	6	6215	4315.5
CD164	T=W	NW_005081561.1	1463258	1471520	Adult Male Brain	Adult Male	AMV	729.7582707	-0.251824799	0.050747822	24.5884789	7.1e-07	3.37e-06	Sig	4677.687029	-0.088699709	0.077905385	1.29734686	0.254698419	0.821419721	Not Sig	8262	NA	NA	1	29	105302	0.132086499	27643.4	0.094074844	26-30	NA	0.000121036068748487	NA	6	6216	4315.5
CD164	T=W	NW_005081561.1	1463258	1471520	Nestling Female Brain	Nestling Female	Hyp	934.8165754	-0.587025829	0.055323263	112.179875	3.26e-26	1.21e-24	Sig	5464.241535	-0.237861486	0.110255795	4.649427613	0.031063904	0.49243869	Not Sig	8262	NA	NA	1	29	105302	0.132086499	27643.4	0.094074844	26-30	NA	0.000121036068748487	NA	6	6217	4315.5
CD164	T=W	NW_005081561.1	1463258	1471520	Nestling Female Brain	Nestling Female	AMV	765.2558991	-0.664602725	0.086699308	58.21651899	2.35e-14	4.42e-13	Sig	4161.201826	-0.193337338	0.157625655	1.50791525	0.219457477	0.996634902	Not Sig	8262	NA	NA	1	29	105302	0.132086499	27643.4	0.094074844	26-30	NA	0.000121036068748487	NA	6	6218	4315.5
CD164	T=W	NW_005081561.1	1463258	1471520	Nestling Male Brain	Nestling Male	Hyp	1122.953243	-0.516634267	0.093591837	30.08439671	4.14e-08	4.75e-07	Sig	6366.245957	-0.017112352	0.120136952	0.020284952	0.886744119	1	Not Sig	8262	NA	NA	1	29	105302	0.132086499	27643.4	0.094074844	26-30	NA	0.000121036068748487	NA	6	6219	4315.5
CD164	T=W	NW_005081561.1	1463258	1471520	Nestling Male Brain	Nestling Male	AMV	877.5118197	-0.690070204	0.090442038	57.66434625	3.11e-14	7.48e-13	Sig	5158.69749	-0.338113811	0.124513828	7.259748591	0.007051716	0.447958874	Not Sig	8262	NA	NA	1	29	105302	0.132086499	27643.4	0.094074844	26-30	NA	0.000121036068748487	NA	6	6220	4315.5
CD24	T=W	NW_005081708.1	1048028	1052754	Adult Female Brain	Adult Female	Hyp	0	NA	NA	NA	NA	100	Not Sig	14730.64417	0.068484839	0.166993235	0.16793205	0.681956238	0.998912819	Not Sig	NA	NA	NA	NA	0	NA	-1	NA	-1	0	NA	NA	NA	NA	6221	8321
CD24	T=W	NW_005081708.1	1048028	1052754	Adult Female Brain	Adult Female	AMV	0	NA	NA	NA	NA	100	Not Sig	3814.418731	0.581071504	0.309568051	3.458284475	0.06293558	0.660549815	Not Sig	NA	NA	NA	NA	0	NA	-1	NA	-1	0	NA	NA	NA	NA	6222	8322
CD24	T=W	NW_005081708.1	1048028	1052754	Adult Male Brain	Adult Male	Hyp	NA	NA	NA	NA	NA	NA	NA	7567.377765	-0.058237024	0.063397876	0.844395564	0.358142656	0.964851606	Not Sig	NA	NA	NA	NA	0	NA	-1	NA	-1	0	NA	NA	NA	NA	6225	8325
CD24	T=W	NW_005081708.1	1048028	1052754	Adult Male Brain	Adult Male	AMV	NA	NA	NA	NA	NA	NA	NA	1613.397408	-0.378856978	0.215077779	3.108140761	0.07790184	0.66058718	Not Sig	NA	NA	NA	NA	0	NA	-1	NA	-1	0	NA	NA	NA	NA	6226	8326
CD24	T=W	NW_005081708.1	1048028	1052754	Nestling Female Brain	Nestling Female	Hyp	0	NA	NA	NA	NA	100	Not Sig	14465.90624	-0.006527063	0.180466365	0.00130822	0.971147343	0.996952305	Not Sig	NA	NA	NA	NA	0	NA	-1	NA	-1	0	NA	NA	NA	NA	6227	8327
CD24	T=W	NW_005081708.1	1048028	1052754	Nestling Female Brain	Nestling Female	AMV	0.1559761	-0.439113983	3.04656794	0.032451875	0.857039489	100	Not Sig	5800.511849	0.197010415	0.292473582	0.452035155	0.501370073	0.996634902	Not Sig	NA	NA	NA	NA	0	NA	-1	NA	-1	0	NA	NA	NA	NA	6228	8328
CD24	T=W	NW_005081708.1	1048028	1052754	Nestling Male Brain	Nestling Male	Hyp	0	NA	NA	NA	NA	100	Not Sig	17547.95065	0.088022458	0.158105628	0.310693525	0.577254922	0.996116837	Not Sig	NA	NA	NA	NA	0	NA	-1	NA	-1	0	NA	NA	NA	NA	6229	8329
CD24	T=W	NW_005081708.1	1048028	1052754	Nestling Male Brain	Nestling Male	AMV	0	NA	NA	NA	NA	100	Not Sig	6766.435711	0.038404801	0.292384984	0.017278814	0.895420206	0.980514966	Not Sig	NA	NA	NA	NA	0	NA	-1	NA	-1	0	NA	NA	NA	NA	6230	8330
CD2AP	T=W	NW_005081561.1	2753670	2831484	Adult Female Brain	Adult Female	Hyp	417.1840971	-0.125352595	0.127452335	0.961692784	0.32676075	0.514110102	Not Sig	2186.165293	-0.21983281	0.089297516	6.081740406	0.013658614	0.54166162	Not Sig	77814	NA	1	3	6	74594.62	0.611299435	13786.66	0.166041667	6-10	1.28511578893258e-05	3.85534736679775e-05	1	3	565.5	1695.5
CD2AP	T=W	NW_005081561.1	2753670	2831484	Adult Female Brain	Adult Female	AMV	424.8326767	-0.320831729	0.131933216	5.867337392	0.015424364	0.040802382	Sig	1967.763644	-0.02522097	0.089463445	0.079540605	0.777920937	0.992913561	Not Sig	77814	NA	1	3	6	74594.62	0.611299435	13786.66	0.166041667	6-10	1.28511578893258e-05	3.85534736679775e-05	1	3	565.5	1695.5
CD2AP	T=W	NW_005081561.1	2753670	2831484	Adult Male Brain	Adult Male	Hyp	199.9816094	-0.126287033	0.096602326	1.699568708	0.19234439	0.304323204	Not Sig	1069.189663	-0.060621025	0.070733318	0.73516125	0.391215325	0.964851606	Not Sig	77814	NA	1	3	6	74594.62	0.611299435	13786.66	0.166041667	6-10	1.28511578893258e-05	3.85534736679775e-05	1	3	565.5	1695.5
CD2AP	T=W	NW_005081561.1	2753670	2831484	Adult Male Brain	Adult Male	AMV	187.862951	-0.172903645	0.096406268	3.202654749	0.073518841	0.133046208	Not Sig	960.0891646	-0.131281292	0.071510123	3.372699298	0.066285068	0.630069076	Not Sig	77814	NA	1	3	6	74594.62	0.611299435	13786.66	0.166041667	6-10	1.28511578893258e-05	3.85534736679775e-05	1	3	565.5	1695.5
CD2AP	T=W	NW_005081561.1	2753670	2831484	Nestling Female Brain	Nestling Female	Hyp	453.9489838	0.481519963	0.085644728	31.38177932	2.12e-08	1.47e-07	Sig	2093.053715	0.050331118	0.100673432	0.249925203	0.617127749	0.98605262	Not Sig	77814	NA	1	3	6	74594.62	0.611299435	13786.66	0.166041667	6-10	1.28511578893258e-05	3.85534736679775e-05	1	3	565.5	1695.5
CD2AP	T=W	NW_005081561.1	2753670	2831484	Nestling Female Brain	Nestling Female	AMV	376.9887088	0.160464872	0.114220975	1.962129449	0.161285761	0.280555903	Not Sig	1502.771623	0.18647791	0.157508531	1.397535495	0.237136645	0.996634902	Not Sig	77814	NA	1	3	6	74594.62	0.611299435	13786.66	0.166041667	6-10	1.28511578893258e-05	3.85534736679775e-05	1	3	565.5	1695.5
CD2AP	T=W	NW_005081561.1	2753670	2831484	Nestling Male Brain	Nestling Male	Hyp	515.5127302	0.102616822	0.106649571	0.920828	0.33725766	0.543691184	Not Sig	2486.110294	-0.041158808	0.136696697	0.090588499	0.76343033	1	Not Sig	77814	NA	1	3	6	74594.62	0.611299435	13786.66	0.166041667	6-10	1.28511578893258e-05	3.85534736679775e-05	1	3	565.5	1695.5
CD2AP	T=W	NW_005081561.1	2753670	2831484	Nestling Male Brain	Nestling Male	AMV	421.286543	0.24809799	0.12310241	4.036722371	0.044520209	0.103314834	Not Sig	1821.976005	0.013903156	0.144691216	0.009252862	0.923368245	0.987702365	Not Sig	77814	NA	1	3	6	74594.62	0.611299435	13786.66	0.166041667	6-10	1.28511578893258e-05	3.85534736679775e-05	2	3	565.5	1695.5
CDC40	T=W	NW_005081561.1	1146994	1175121	Adult Female Brain	Adult Female	Hyp	608.7281182	0.002000397	0.101818326	0.000384541	0.984354705	0.998606945	Not Sig	2316.710826	-0.155415544	0.071274052	4.765361993	0.029037952	0.688566656	Not Sig	28127	NA	NA	4	15	64242.8	0.80654588	7583.835	0.848177083	11-15	NA	0.000142212109361112	NA	6	6231	4795.5
CDC40	T=W	NW_005081561.1	1146994	1175121	Adult Female Brain	Adult Female	AMV	858.1469844	-0.116842415	0.091947247	1.609999026	0.204491939	0.354805077	Not Sig	3750.329087	-0.428708225	0.141110383	9.279287862	0.002317595	0.143064523	Not Sig	28127	NA	NA	4	15	64242.8	0.80654588	7583.835	0.848177083	11-15	NA	0.000142212109361112	NA	6	6232	4795.5
CDC40	T=W	NW_005081561.1	1146994	1175121	Adult Male Brain	Adult Male	Hyp	322.5692576	-0.153454741	0.07212087	4.515566873	0.033587754	0.069555743	Not Sig	1176.94794	-0.051547189	0.052488575	0.967300276	0.325354407	0.96020163	Not Sig	28127	NA	NA	4	15	64242.8	0.80654588	7583.835	0.848177083	11-15	NA	0.000142212109361112	NA	6	6235	4795.5
CDC40	T=W	NW_005081561.1	1146994	1175121	Adult Male Brain	Adult Male	AMV	442.7010063	-0.200422055	0.069422796	8.305240866	0.003953084	0.009963677	Sig	1640.90704	-0.034076164	0.084511443	0.162694973	0.686687344	0.959696801	Not Sig	28127	NA	NA	4	15	64242.8	0.80654588	7583.835	0.848177083	11-15	NA	0.000142212109361112	NA	6	6236	4795.5
CDC40	T=W	NW_005081561.1	1146994	1175121	Nestling Female Brain	Nestling Female	Hyp	523.0702526	-0.02699632	0.066491476	0.164705237	0.684860953	0.786522764	Not Sig	2029.400682	-0.090799336	0.064566802	1.977159394	0.159689979	0.81576297	Not Sig	28127	NA	NA	4	15	64242.8	0.80654588	7583.835	0.848177083	11-15	NA	0.000142212109361112	NA	6	6237	4795.5
CDC40	T=W	NW_005081561.1	1146994	1175121	Nestling Female Brain	Nestling Female	AMV	654.4324897	-0.502407661	0.102722935	23.68257516	1.14e-06	7.59e-06	Sig	2311.741676	-0.054209572	0.112367546	0.232961783	0.629336354	0.996634902	Not Sig	28127	NA	NA	4	15	64242.8	0.80654588	7583.835	0.848177083	11-15	NA	0.000142212109361112	NA	6	6238	4795.5
CDC40	T=W	NW_005081561.1	1146994	1175121	Nestling Male Brain	Nestling Male	Hyp	563.5216272	-0.111867569	0.106390749	1.098680457	0.294555871	0.493031497	Not Sig	2229.825437	-0.045255102	0.071599264	0.398989324	0.527611674	0.995064234	Not Sig	28127	NA	NA	4	15	64242.8	0.80654588	7583.835	0.848177083	11-15	NA	0.000142212109361112	NA	6	6239	4795.5
CDC40	T=W	NW_005081561.1	1146994	1175121	Nestling Male Brain	Nestling Male	AMV	736.8507699	-0.46442094	0.116922363	15.59198759	7.86e-05	0.000456952	Sig	2577.854589	-0.018610722	0.151450197	0.015093069	0.902222829	0.981709544	Not Sig	28127	NA	NA	4	15	64242.8	0.80654588	7583.835	0.848177083	11-15	NA	0.000142212109361112	NA	6	6240	4795.5
CDC42BPA	T=W	NW_005081602.1	529240	712881	Adult Female Brain	Adult Female	Hyp	4449.47708	-0.338825395	0.041977665	65.00580538	7.47e-16	1.74e-14	Sig	19475.33448	-0.148430623	0.08665187	2.942031284	0.086302141	0.939420196	Not Sig	183641	NA	2	7	13	NA	-1	NA	-1	11-15	1.08908141428112e-05	3.81178494998394e-05	1	3	435.5	1665.5
CDC42BPA	T=W	NW_005081602.1	529240	712881	Adult Female Brain	Adult Female	AMV	3898.863689	-0.302390919	0.049555034	37.134826	1.1e-09	1.14e-08	Sig	16292.90309	-0.07369273	0.101674196	0.526062668	0.468266916	0.963105262	Not Sig	183641	NA	2	7	13	NA	-1	NA	-1	11-15	1.08908141428112e-05	3.81178494998394e-05	1	3	435.5	1665.5
CDC42BPA	W<T	NW_005081602.1	529240	712881	Adult Male Brain	Adult Male	Hyp	1570.613384	-0.334843535	0.039570298	71.4594969	2.83e-17	3.97e-16	Sig	7535.586927	-0.128788672	0.033081552	15.17402713	9.8e-05	0.01169119	Sig	183641	NA	2	7	13	NA	-1	NA	-1	11-15	1.08908141428112e-05	3.81178494998394e-05	1	3	435.5	1665.5
CDC42BPA	W<T	NW_005081602.1	529240	712881	Adult Male Brain	Adult Male	AMV	1244.1355	-0.214499403	0.039688069	29.18319438	6.58e-08	3.68e-07	Sig	5912.931191	-0.20919595	0.054821465	14.58396452	0.00013405	0.021771463	Sig	183641	NA	2	7	13	NA	-1	NA	-1	11-15	1.08908141428112e-05	3.81178494998394e-05	1	3	435.5	1665.5
CDC42BPA	T=W	NW_005081602.1	529240	712881	Nestling Female Brain	Nestling Female	Hyp	4251.632061	-0.209030603	0.029700394	49.49042837	1.99e-12	2.27e-11	Sig	18732.9541	-0.16989001	0.101270764	2.812775805	0.093516436	0.717833293	Not Sig	183641	NA	2	7	13	NA	-1	NA	-1	11-15	1.08908141428112e-05	3.81178494998394e-05	1	3	435.5	1665.5
CDC42BPA	T=W	NW_005081602.1	529240	712881	Nestling Female Brain	Nestling Female	AMV	3814.481186	-0.257391129	0.045385692	32.08958175	1.47e-08	1.34e-07	Sig	15674.02132	-0.350637873	0.330220757	1.13082681	0.287599048	0.996634902	Not Sig	183641	NA	2	7	13	NA	-1	NA	-1	11-15	1.08908141428112e-05	3.81178494998394e-05	1	3	435.5	1665.5
CDC42BPA	T=W	NW_005081602.1	529240	712881	Nestling Male Brain	Nestling Male	Hyp	4356.038687	-0.180038793	0.054908956	10.70655855	0.001067564	0.004557999	Sig	21903.02455	-0.313570785	0.143119078	4.748293813	0.029327359	0.654140571	Not Sig	183641	NA	2	7	13	NA	-1	NA	-1	11-15	1.08908141428112e-05	3.81178494998394e-05	1	3	435.5	1665.5
CDC42BPA	T=W	NW_005081602.1	529240	712881	Nestling Male Brain	Nestling Male	AMV	4126.286913	-0.173587819	0.062767517	7.624249187	0.005758864	0.019289399	Sig	19110.76402	-0.440748372	0.185702493	5.513313797	0.018872258	0.496865707	Not Sig	183641	NA	2	7	13	NA	-1	NA	-1	11-15	1.08908141428112e-05	3.81178494998394e-05	1	3	435.5	1665.5
CDC42EP3	T=W	NW_005081574.1	4710595	4737195	Adult Female Brain	Adult Female	Hyp	554.1694604	0.060220417	0.102184823	0.346636476	0.556023343	0.735995634	Not Sig	2438.646044	-0.08198772	0.090822444	0.816411826	0.366231357	0.998912819	Not Sig	26600	NA	NA	1	19	73688.4	0.630820183	9000.115	0.644791667	16-20	NA	3.7593984962406e-05	NA	3	6241	1625.5
CDC42EP3	T=W	NW_005081574.1	4710595	4737195	Adult Female Brain	Adult Female	AMV	419.1608794	-0.280561805	0.121221572	5.33715479	0.020875518	0.053128688	Not Sig	1788.172305	-0.033636123	0.095577355	0.123963205	0.724775201	0.992913561	Not Sig	26600	NA	NA	1	19	73688.4	0.630820183	9000.115	0.644791667	16-20	NA	3.7593984962406e-05	NA	3	6242	1625.5
CDC42EP3	T=W	NW_005081574.1	4710595	4737195	Adult Male Brain	Adult Male	Hyp	323.6890442	-0.013030778	0.059626235	0.047739908	0.827043733	0.900672886	Not Sig	1477.101155	0.007211297	0.057984329	0.016069549	0.899125825	0.992784155	Not Sig	26600	NA	NA	1	19	73688.4	0.630820183	9000.115	0.644791667	16-20	NA	3.7593984962406e-05	NA	3	6245	1625.5
CDC42EP3	T=W	NW_005081574.1	4710595	4737195	Adult Male Brain	Adult Male	AMV	208.5610346	-0.333977001	0.084400228	15.62168456	7.74e-05	0.00026273	Sig	859.2736061	-0.467864115	0.640240712	0.534726346	0.464626555	0.915175217	Not Sig	26600	NA	NA	1	19	73688.4	0.630820183	9000.115	0.644791667	16-20	NA	3.7593984962406e-05	NA	3	6246	1625.5
CDC42EP3	T=W	NW_005081574.1	4710595	4737195	Nestling Female Brain	Nestling Female	Hyp	465.9775149	0.225879836	0.076281551	8.742929676	0.003108048	0.008306818	Sig	1877.006867	0.173973515	0.11906143	2.133972552	0.144066962	0.800353132	Not Sig	26600	NA	NA	1	19	73688.4	0.630820183	9000.115	0.644791667	16-20	NA	3.7593984962406e-05	NA	3	6247	1625.5
CDC42EP3	T=W	NW_005081574.1	4710595	4737195	Nestling Female Brain	Nestling Female	AMV	519.405235	-0.103415614	0.113526499	0.823089334	0.364278463	0.521477468	Not Sig	2189.919914	-0.06293791	0.170536816	0.136309233	0.711978057	0.996634902	Not Sig	26600	NA	NA	1	19	73688.4	0.630820183	9000.115	0.644791667	16-20	NA	3.7593984962406e-05	NA	3	6248	1625.5
CDC42EP3	T=W	NW_005081574.1	4710595	4737195	Nestling Male Brain	Nestling Male	Hyp	488.3664922	0.058000452	0.102185346	0.321161713	0.570910333	0.750908536	Not Sig	1988.170876	0.210952337	0.135913106	2.42135192	0.119691595	0.944510351	Not Sig	26600	NA	NA	1	19	73688.4	0.630820183	9000.115	0.644791667	16-20	NA	3.7593984962406e-05	NA	3	6249	1625.5
CDC42EP3	T=W	NW_005081574.1	4710595	4737195	Nestling Male Brain	Nestling Male	AMV	542.6539883	-0.129334462	0.124707319	1.066554663	0.301724964	0.466794228	Not Sig	2112.455441	0.126304458	0.155765442	0.66048333	0.416389361	0.832333289	Not Sig	26600	NA	NA	1	19	73688.4	0.630820183	9000.115	0.644791667	16-20	NA	3.7593984962406e-05	NA	3	6250	1625.5
CDC5L	T=W	NW_005081635.1	1046331	1079821	Adult Female Brain	Adult Female	Hyp	NA	NA	NA	NA	NA	NA	NA	7403.723045	0.036598532	0.062087561	0.34718577	0.555710537	0.998912819	Not Sig	NA	NA	NA	NA	0	NA	-1	NA	-1	0	NA	NA	NA	NA	6251	8331
CDC5L	T=W	NW_005081635.1	1046331	1079821	Adult Female Brain	Adult Female	AMV	NA	NA	NA	NA	NA	NA	NA	6571.406929	0.002716734	0.064339238	0.001801858	0.966141329	0.997063119	Not Sig	NA	NA	NA	NA	0	NA	-1	NA	-1	0	NA	NA	NA	NA	6252	8332
CDC5L	T=W	NW_005081635.1	1046331	1079821	Adult Male Brain	Adult Male	Hyp	NA	NA	NA	NA	NA	NA	NA	3235.829016	0.03839918	0.038474987	0.995934431	0.31829626	0.96020163	Not Sig	NA	NA	NA	NA	0	NA	-1	NA	-1	0	NA	NA	NA	NA	6255	8335
CDC5L	T=W	NW_005081635.1	1046331	1079821	Adult Male Brain	Adult Male	AMV	NA	NA	NA	NA	NA	NA	NA	2672.280924	0.001993371	0.044017624	0.002719218	0.95841226	0.994087908	Not Sig	NA	NA	NA	NA	0	NA	-1	NA	-1	0	NA	NA	NA	NA	6256	8336
CDC5L	T=W	NW_005081635.1	1046331	1079821	Nestling Female Brain	Nestling Female	Hyp	NA	NA	NA	NA	NA	NA	NA	5888.810813	-0.001071504	0.054626027	0.000405694	0.983930214	0.998146184	Not Sig	NA	NA	NA	NA	0	NA	-1	NA	-1	0	NA	NA	NA	NA	6257	8337
CDC5L	T=W	NW_005081635.1	1046331	1079821	Nestling Female Brain	Nestling Female	AMV	NA	NA	NA	NA	NA	NA	NA	5868.157422	0.011002472	0.073891666	0.022225385	0.881489083	0.996634902	Not Sig	NA	NA	NA	NA	0	NA	-1	NA	-1	0	NA	NA	NA	NA	6258	8338
CDC5L	T=W	NW_005081635.1	1046331	1079821	Nestling Male Brain	Nestling Male	Hyp	NA	NA	NA	NA	NA	NA	NA	6306.494184	0.061265269	0.054897601	1.247390269	0.264051508	0.995064234	Not Sig	NA	NA	NA	NA	0	NA	-1	NA	-1	0	NA	NA	NA	NA	6259	8339
CDC5L	T=W	NW_005081635.1	1046331	1079821	Nestling Male Brain	Nestling Male	AMV	NA	NA	NA	NA	NA	NA	NA	5984.484008	0.039332726	0.058505335	0.452658265	0.501075282	0.864610659	Not Sig	NA	NA	NA	NA	0	NA	-1	NA	-1	0	NA	NA	NA	NA	6260	8340
CDK19	T=W	NW_005081561.1	861477	997367	Adult Female Brain	Adult Female	Hyp	879.5346019	0.064822272	0.095703703	0.456597631	0.499218383	0.679635389	Not Sig	3696.628729	-0.080445946	0.091000562	0.782662999	0.376327936	0.998912819	Not Sig	135890	NA	NA	2	21	75130.6	0.598814394	11864.82857	0.359668752	21-25	NA	1.47177864449187e-05	NA	1	6261	645.5
CDK19	T=W	NW_005081561.1	861477	997367	Adult Female Brain	Adult Female	AMV	1398.500906	0.141085402	0.076962415	3.350587223	0.067181044	0.145762507	Not Sig	5431.989395	0.121276512	0.093956551	1.661568712	0.197391653	0.859510848	Not Sig	135890	NA	NA	2	21	75130.6	0.598814394	11864.82857	0.359668752	21-25	NA	1.47177864449187e-05	NA	1	6262	645.5
CDK19	T=W	NW_005081561.1	861477	997367	Adult Male Brain	Adult Male	Hyp	367.422547	0.110022159	0.056217199	3.829012465	0.050372603	0.097771178	Not Sig	1643.955144	-0.047784243	0.055619792	0.738371933	0.390182906	0.964851606	Not Sig	135890	NA	NA	2	21	75130.6	0.598814394	11864.82857	0.359668752	21-25	NA	1.47177864449187e-05	NA	1	6265	645.5
CDK19	T=W	NW_005081561.1	861477	997367	Adult Male Brain	Adult Male	AMV	522.2381679	0.117413086	0.055930847	4.401178803	0.035914098	0.069566938	Not Sig	2398.052745	0.037763203	0.060979956	0.383333151	0.535824766	0.933674629	Not Sig	135890	NA	NA	2	21	75130.6	0.598814394	11864.82857	0.359668752	21-25	NA	1.47177864449187e-05	NA	1	6266	645.5
CDK19	T=W	NW_005081561.1	861477	997367	Nestling Female Brain	Nestling Female	Hyp	664.1776741	0.16435934	0.071579158	5.252504658	0.021915204	0.047345972	Sig	2897.462922	-0.194561265	0.116554366	2.784434091	0.095184312	0.720251116	Not Sig	135890	NA	NA	2	21	75130.6	0.598814394	11864.82857	0.359668752	21-25	NA	1.47177864449187e-05	NA	1	6267	645.5
CDK19	T=W	NW_005081561.1	861477	997367	Nestling Female Brain	Nestling Female	AMV	660.8212956	0.051725711	0.083381765	0.383796779	0.535578236	0.679415165	Not Sig	2440.953514	0.110087926	0.220026507	0.249893011	0.617150422	0.996634902	Not Sig	135890	NA	NA	2	21	75130.6	0.598814394	11864.82857	0.359668752	21-25	NA	1.47177864449187e-05	NA	1	6268	645.5
CDK19	T=W	NW_005081561.1	861477	997367	Nestling Male Brain	Nestling Male	Hyp	881.0431388	0.210840536	0.072956686	8.337826483	0.003882802	0.013734313	Sig	3558.12149	0.225478534	0.122564294	3.402698545	0.065089853	0.818704622	Not Sig	135890	NA	NA	2	21	75130.6	0.598814394	11864.82857	0.359668752	21-25	NA	1.47177864449187e-05	NA	1	6269	645.5
CDK19	T=W	NW_005081561.1	861477	997367	Nestling Male Brain	Nestling Male	AMV	742.9923004	0.034102063	0.105615024	0.103669598	0.747469637	0.846423495	Not Sig	2923.798641	-0.094332034	0.126408448	0.554873849	0.456333052	0.845468815	Not Sig	135890	NA	NA	2	21	75130.6	0.598814394	11864.82857	0.359668752	21-25	NA	1.47177864449187e-05	NA	1	6270	645.5
CEBPZ	W<T	NW_005081699.1	828737	843152	Adult Female Brain	Adult Female	Hyp	2080.267114	-0.997295943	0.064849596	232.6215158	1.6e-52	2.4e-50	Sig	5692.225887	-0.417090117	0.077744564	28.93057731	7.5e-08	7.44e-05	Sig	14415	NA	4	9	3	74459.35	0.615624391	11361.15	0.313020833	1-5	0.000277488727020465	0.000624349635796046	9	10	4775.5	7615.5
CEBPZ	W<T	NW_005081699.1	828737	843152	Adult Female Brain	Adult Female	AMV	2036.186427	-1.263381138	0.054404764	529.3131944	3.98e-117	4.28e-114	Sig	5671.204234	-0.503175446	0.067299791	56.19807699	6.55e-14	1.8e-10	Sig	14415	NA	4	9	3	74459.35	0.615624391	11361.15	0.313020833	1-5	0.000277488727020465	0.000624349635796046	9	10	4775.5	7615.5
CEBPZ	W<T	NW_005081699.1	828737	843152	Adult Male Brain	Adult Male	Hyp	804.4754575	-0.771653402	0.044078414	306.3081305	1.39e-68	1.63e-66	Sig	2446.967288	-0.32062385	0.036256736	78.35970473	8.59e-19	1.31e-15	Sig	14415	NA	4	9	3	74459.35	0.615624391	11361.15	0.313020833	1-5	0.000277488727020465	0.000624349635796046	9	10	4775.5	7615.5
CEBPZ	W<T	NW_005081699.1	828737	843152	Adult Male Brain	Adult Male	AMV	717.5664058	-1.090416622	0.054909349	391.6382819	3.64e-87	9.52e-85	Sig	2220.967015	-0.423881185	0.047920636	78.3797357	8.5e-19	1.73e-15	Sig	14415	NA	4	9	3	74459.35	0.615624391	11361.15	0.313020833	1-5	0.000277488727020465	0.000624349635796046	9	10	4775.5	7615.5
CEBPZ	W<T	NW_005081699.1	828737	843152	Nestling Female Brain	Nestling Female	Hyp	2049.421141	-1.385837341	0.055624933	603.2291574	3.32e-133	3.45e-130	Sig	5643.216233	-0.381941457	0.039772947	92.00093539	8.66e-22	6.12e-18	Sig	14415	NA	4	9	3	74459.35	0.615624391	11361.15	0.313020833	1-5	0.000277488727020465	0.000624349635796046	9	10	4775.5	7615.5
CEBPZ	W<T	NW_005081699.1	828737	843152	Nestling Female Brain	Nestling Female	AMV	2130.626185	-1.251672118	0.092690177	175.941377	3.73e-40	3.22e-38	Sig	5530.969997	-0.394138399	0.08212894	23.09637552	1.54e-06	0.001751033	Sig	14415	NA	4	9	3	74459.35	0.615624391	11361.15	0.313020833	1-5	0.000277488727020465	0.000624349635796046	9	10	4775.5	7615.5
CEBPZ	W<T	NW_005081699.1	828737	843152	Nestling Male Brain	Nestling Male	Hyp	2080.49633	-1.249993315	0.057585857	460.7559542	3.29e-102	3.6e-99	Sig	6127.806779	-0.428361345	0.058740728	52.39168082	4.55e-13	1.75e-09	Sig	14415	NA	4	9	3	74459.35	0.615624391	11361.15	0.313020833	1-5	0.000277488727020465	0.000624349635796046	9	10	4775.5	7615.5
CEBPZ	W<T	NW_005081699.1	828737	843152	Nestling Male Brain	Nestling Male	AMV	2199.681175	-1.189800086	0.072224038	264.6444834	1.67e-59	8.63e-57	Sig	5773.241459	-0.436502736	0.074873224	33.29689514	7.91e-09	2.42e-05	Sig	14415	NA	4	9	3	74459.35	0.615624391	11361.15	0.313020833	1-5	0.000277488727020465	0.000624349635796046	9	10	4775.5	7615.5
CENPF	W>T	NW_005081548.1	2767537	2801628	Adult Female Brain	Adult Female	Hyp	106.4947434	2.225974563	0.259834083	69.16440735	9.06e-17	2.21e-15	Sig	220.8621938	1.505656338	0.225630997	42.02510111	9.01e-11	3.13e-07	Sig	34091	NA	45	22	6	85108.73333	0.387492694	22426.16667	0.197505198	6-10	0.00131999648000939	0.000645331612449034	10	10	5575.5	7665.5
CENPF	W>T	NW_005081548.1	2767537	2801628	Adult Female Brain	Adult Female	AMV	229.3226402	2.023481297	0.161398648	151.1750169	9.6e-35	5.42e-33	Sig	470.3725184	1.513215142	0.125964705	137.6999327	8.48e-32	1.16e-27	Sig	34091	NA	45	22	6	85108.73333	0.387492694	22426.16667	0.197505198	6-10	0.00131999648000939	0.000645331612449034	10	10	5575.5	7665.5
CENPF	W>T	NW_005081548.1	2767537	2801628	Adult Male Brain	Adult Male	Hyp	34.77391782	2.643227974	0.579517358	16.59440014	4.63e-05	0.000177717	Sig	73.86533267	1.729773358	0.176074416	94.65975344	2.26e-22	5.17e-19	Sig	34091	NA	45	22	6	85108.73333	0.387492694	22426.16667	0.197505198	6-10	0.00131999648000939	0.000645331612449034	10	10	5575.5	7665.5
CENPF	W>T	NW_005081548.1	2767537	2801628	Adult Male Brain	Adult Male	AMV	76.89265304	2.421720063	0.181711654	177.290894	1.89e-40	9.42e-39	Sig	154.2521128	1.514248288	0.165200099	80.76263116	2.55e-19	6.04e-16	Sig	34091	NA	45	22	6	85108.73333	0.387492694	22426.16667	0.197505198	6-10	0.00131999648000939	0.000645331612449034	10	10	5575.5	7665.5
CENPF	T=W	NW_005081548.1	2767537	2801628	Nestling Female Brain	Nestling Female	Hyp	221.0188503	0.695371919	0.128192033	28.95798056	7.4e-08	4.71e-07	Sig	601.6467274	0.156276174	0.157037439	0.99012888	0.319710877	0.930855373	Not Sig	34091	NA	45	22	6	85108.73333	0.387492694	22426.16667	0.197505198	6-10	0.00131999648000939	0.000645331612449034	10	10	5575.5	7665.5
CENPF	T=W	NW_005081548.1	2767537	2801628	Nestling Female Brain	Nestling Female	AMV	371.0234019	1.045128374	0.1425219	52.27958485	4.81e-13	7.91e-12	Sig	847.3409574	0.375663493	0.210269021	3.166732778	0.075152646	0.996634902	Not Sig	34091	NA	45	22	6	85108.73333	0.387492694	22426.16667	0.197505198	6-10	0.00131999648000939	0.000645331612449034	10	10	5575.5	7665.5
CENPF	T=W	NW_005081548.1	2767537	2801628	Nestling Male Brain	Nestling Male	Hyp	278.1821252	0.601285117	0.123446861	23.59332652	1.19e-06	1.09e-05	Sig	746.1888085	0.294544849	0.149158474	3.927237611	0.047509925	0.762371176	Not Sig	34091	NA	45	22	6	85108.73333	0.387492694	22426.16667	0.197505198	6-10	0.00131999648000939	0.000645331612449034	10	10	5575.5	7665.5
CENPF	T=W	NW_005081548.1	2767537	2801628	Nestling Male Brain	Nestling Male	AMV	418.2440043	0.890453731	0.118580796	55.60421645	8.86e-14	2.08e-12	Sig	911.8859407	0.502507618	0.204680654	6.121032859	0.013358273	0.489435729	Not Sig	34091	NA	45	22	6	85108.73333	0.387492694	22426.16667	0.197505198	6-10	0.00131999648000939	0.000645331612449034	10	10	5575.5	7665.5
CENPQ	T=W	NW_005081635.1	1131980	1136477	Adult Female Brain	Adult Female	Hyp	NA	NA	NA	NA	NA	NA	NA	549.7609324	0.016007996	0.213178869	0.00563707	0.940150724	0.998912819	Not Sig	NA	NA	NA	NA	0	NA	-1	NA	-1	0	NA	NA	NA	NA	6271	8341
CENPQ	T=W	NW_005081635.1	1131980	1136477	Adult Female Brain	Adult Female	AMV	NA	NA	NA	NA	NA	NA	NA	448.1477807	-0.099856709	0.179724686	0.309333584	0.578089413	0.983434407	Not Sig	NA	NA	NA	NA	0	NA	-1	NA	-1	0	NA	NA	NA	NA	6272	8342
CENPQ	T=W	NW_005081635.1	1131980	1136477	Adult Male Brain	Adult Male	Hyp	NA	NA	NA	NA	NA	NA	NA	283.9404988	-0.128646046	0.161669081	0.635124324	0.425481884	0.96600323	Not Sig	NA	NA	NA	NA	0	NA	-1	NA	-1	0	NA	NA	NA	NA	6275	8345
CENPQ	T=W	NW_005081635.1	1131980	1136477	Adult Male Brain	Adult Male	AMV	NA	NA	NA	NA	NA	NA	NA	231.1755854	-0.037292226	0.146341078	0.065302874	0.798302756	0.976150894	Not Sig	NA	NA	NA	NA	0	NA	-1	NA	-1	0	NA	NA	NA	NA	6276	8346
CENPQ	T=W	NW_005081635.1	1131980	1136477	Nestling Female Brain	Nestling Female	Hyp	NA	NA	NA	NA	NA	NA	NA	394.032294	-0.213677376	0.188780271	1.279704633	0.257953961	0.893532568	Not Sig	NA	NA	NA	NA	0	NA	-1	NA	-1	0	NA	NA	NA	NA	6277	8347
CENPQ	T=W	NW_005081635.1	1131980	1136477	Nestling Female Brain	Nestling Female	AMV	NA	NA	NA	NA	NA	NA	NA	269.3279054	-0.02276726	0.205358204	0.012336816	0.911559869	0.996634902	Not Sig	NA	NA	NA	NA	0	NA	-1	NA	-1	0	NA	NA	NA	NA	6278	8348
CENPQ	T=W	NW_005081635.1	1131980	1136477	Nestling Male Brain	Nestling Male	Hyp	NA	NA	NA	NA	NA	NA	NA	420.7626277	-0.047030036	0.188612783	0.062169247	0.803099637	1	Not Sig	NA	NA	NA	NA	0	NA	-1	NA	-1	0	NA	NA	NA	NA	6279	8349
CENPQ	T=W	NW_005081635.1	1131980	1136477	Nestling Male Brain	Nestling Male	AMV	NA	NA	NA	NA	NA	NA	NA	290.6065931	0.065249641	0.130513076	0.250760068	0.616540398	0.904129066	Not Sig	NA	NA	NA	NA	0	NA	-1	NA	-1	0	NA	NA	NA	NA	6280	8350
CENPW	T=W	NW_005081591.1	1964183	1974671	Adult Female Brain	Adult Female	Hyp	134.0814165	1.097271841	0.249818416	18.38680037	1.8e-05	0.000100264	Sig	353.518513	0.239507423	0.152150593	2.464791634	0.11642314	0.982560447	Not Sig	10488	NA	NA	NA	14	104559	0.136956945	15929.5	0.481288981	11-15	NA	NA	NA	NA	6281	8351
CENPW	T=W	NW_005081591.1	1964183	1974671	Adult Female Brain	Adult Female	AMV	285.3181381	-0.14267635	0.160877739	0.778878701	0.377484293	0.541137857	Not Sig	740.1360057	-0.008855695	0.206914141	0.001838143	0.96580232	0.997063119	Not Sig	10488	NA	NA	NA	14	104559	0.136956945	15929.5	0.481288981	11-15	NA	NA	NA	NA	6282	8352
CENPW	T=W	NW_005081591.1	1964183	1974671	Adult Male Brain	Adult Male	Hyp	70.13342315	0.796934921	0.142134752	31.35274923	2.15e-08	1.33e-07	Sig	203.0644318	0.272050323	0.118693631	5.242872018	0.022036865	0.481091431	Not Sig	10488	NA	NA	NA	14	104559	0.136956945	15929.5	0.481288981	11-15	NA	NA	NA	NA	6285	8355
CENPW	T=W	NW_005081591.1	1964183	1974671	Adult Male Brain	Adult Male	AMV	106.021711	-0.606263076	0.115105816	27.69460349	1.42e-07	7.5e-07	Sig	388.4442702	-0.479357726	0.172680659	7.710259967	0.005490784	0.251147457	Not Sig	10488	NA	NA	NA	14	104559	0.136956945	15929.5	0.481288981	11-15	NA	NA	NA	NA	6286	8356
CENPW	W>T	NW_005081591.1	1964183	1974671	Nestling Female Brain	Nestling Female	Hyp	216.4747149	1.167628929	0.140673469	66.85542069	2.92e-16	5.22e-15	Sig	513.9994823	0.53945495	0.145813104	13.6243168	0.000223275	0.035858427	Sig	10488	NA	NA	NA	14	104559	0.136956945	15929.5	0.481288981	11-15	NA	NA	NA	NA	6287	8357
CENPW	T=W	NW_005081591.1	1964183	1974671	Nestling Female Brain	Nestling Female	AMV	248.3544446	0.343263073	0.18706953	3.273831912	0.070393021	0.138774813	Not Sig	596.5421167	0.342149903	0.19977942	2.912457992	0.087897818	0.996634902	Not Sig	10488	NA	NA	NA	14	104559	0.136956945	15929.5	0.481288981	11-15	NA	NA	NA	NA	6288	8358
CENPW	W>T	NW_005081591.1	1964183	1974671	Nestling Male Brain	Nestling Male	Hyp	244.6827506	1.108977561	0.155692086	49.44408154	2.04e-12	4.86e-11	Sig	541.1643739	0.847882386	0.125300757	46.21870242	1.06e-11	3.25e-08	Sig	10488	NA	NA	NA	14	104559	0.136956945	15929.5	0.481288981	11-15	NA	NA	NA	NA	6289	8359
CENPW	T=W	NW_005081591.1	1964183	1974671	Nestling Male Brain	Nestling Male	AMV	264.4204147	0.120409117	0.201359421	0.347447456	0.555561632	0.729703413	Not Sig	656.6976174	0.251741696	0.198104045	1.628589259	0.201898285	0.722338805	Not Sig	10488	NA	NA	NA	14	104559	0.136956945	15929.5	0.481288981	11-15	NA	NA	NA	NA	6290	8360
CEP162	T=W	NW_005081569.1	2968920	3013377	Adult Female Brain	Adult Female	Hyp	848.4158512	-0.413317995	0.088076123	21.92314456	2.84e-06	1.89e-05	Sig	3005.262751	-0.196154624	0.153828444	1.631447189	0.201502999	0.998912819	Not Sig	44457	1	13	9	6	61141.73333	0.850185077	7035.173333	0.355307696	6-10	0.000292417392086735	0.000202442809906202	9	8	4885.5	5975.5
CEP162	T=W	NW_005081569.1	2968920	3013377	Adult Female Brain	Adult Female	AMV	497.0143631	-0.637479165	0.12244866	26.80417618	2.25e-07	1.56e-06	Sig	1805.045311	-0.103557099	0.091673551	1.278246882	0.258225252	0.903564257	Not Sig	44457	1	13	9	6	61141.73333	0.850185077	7035.173333	0.355307696	6-10	0.000292417392086735	0.000202442809906202	9	8	4885.5	5975.5
CEP162	T=W	NW_005081569.1	2968920	3013377	Adult Male Brain	Adult Male	Hyp	334.2426311	-0.340836832	0.061868692	30.34125427	3.62e-08	2.16e-07	Sig	1483.112562	-0.166621346	0.068101082	5.992406811	0.014367586	0.400365045	Not Sig	44457	1	13	9	6	61141.73333	0.850185077	7035.173333	0.355307696	6-10	0.000292417392086735	0.000202442809906202	9	8	4885.5	5975.5
CEP162	W<T	NW_005081569.1	2968920	3013377	Adult Male Brain	Adult Male	AMV	187.9783551	-0.389077066	0.113541339	11.61258715	0.00065507	0.001935601	Sig	866.0464316	-0.326894777	0.092087781	12.6214358	0.000381348	0.043759718	Sig	44457	1	13	9	6	61141.73333	0.850185077	7035.173333	0.355307696	6-10	0.000292417392086735	0.000202442809906202	9	8	4885.5	5975.5
CEP162	T=W	NW_005081569.1	2968920	3013377	Nestling Female Brain	Nestling Female	Hyp	631.0403466	-0.369004456	0.085253521	18.56721754	1.64e-05	7.43e-05	Sig	2356.333141	-0.230113532	0.161285431	2.033938802	0.15382151	0.808287437	Not Sig	44457	1	13	9	6	61141.73333	0.850185077	7035.173333	0.355307696	6-10	0.000292417392086735	0.000202442809906202	9	8	4885.5	5975.5
CEP162	T=W	NW_005081569.1	2968920	3013377	Nestling Female Brain	Nestling Female	AMV	315.7389834	-0.561477168	0.149869914	13.80454185	0.000202845	0.00086043	Sig	1061.685888	-0.133716063	0.171874198	0.606724781	0.43602366	0.996634902	Not Sig	44457	1	13	9	6	61141.73333	0.850185077	7035.173333	0.355307696	6-10	0.000292417392086735	0.000202442809906202	9	8	4885.5	5975.5
CEP162	T=W	NW_005081569.1	2968920	3013377	Nestling Male Brain	Nestling Male	Hyp	636.0767621	-0.375260835	0.11286248	10.92452368	0.000948996	0.004132481	Sig	2771.06353	-0.453501335	0.143633867	9.805743343	0.001739677	0.200117411	Not Sig	44457	1	13	9	6	61141.73333	0.850185077	7035.173333	0.355307696	6-10	0.000292417392086735	0.000202442809906202	9	8	4885.5	5975.5
CEP162	T=W	NW_005081569.1	2968920	3013377	Nestling Male Brain	Nestling Male	AMV	355.5529059	-0.460825392	0.149944307	9.313244932	0.002275032	0.008581858	Sig	1301.419203	-0.420397964	0.238815719	3.03784548	0.081343814	0.604606353	Not Sig	44457	1	13	9	6	61141.73333	0.850185077	7035.173333	0.355307696	6-10	0.000292417392086735	0.000202442809906202	9	8	4885.5	5975.5
CEP170	T=W	NW_005081620.1	1670189	1763303	Adult Female Brain	Adult Female	Hyp	3322.763164	-0.105795825	0.047307731	4.996917168	0.025392508	0.065410604	Not Sig	11280.15458	0.019749426	0.087835851	0.050535077	0.822134802	0.998912819	Not Sig	93114	NA	5	13	3	73756.93333	0.624098968	12825.21667	0.285491381	1-5	5.36976179736667e-05	0.000139613806731533	5	6	2315.5	4735.5
CEP170	T=W	NW_005081620.1	1670189	1763303	Adult Female Brain	Adult Female	AMV	3458.094881	-0.081876155	0.051284138	2.545363997	0.110618415	0.218792224	Not Sig	10135.86154	-0.076793989	0.126629682	0.368315063	0.543924138	0.981988557	Not Sig	93114	NA	5	13	3	73756.93333	0.624098968	12825.21667	0.285491381	1-5	5.36976179736667e-05	0.000139613806731533	5	6	2315.5	4735.5
CEP170	T=W	NW_005081620.1	1670189	1763303	Adult Male Brain	Adult Male	Hyp	958.8315979	-0.029083514	0.040124045	0.525065252	0.468688951	0.607217705	Not Sig	4308.829072	0.052027743	0.114963849	0.204677297	0.650971663	0.982981186	Not Sig	93114	NA	5	13	3	73756.93333	0.624098968	12825.21667	0.285491381	1-5	5.36976179736667e-05	0.000139613806731533	5	6	2315.5	4735.5
CEP170	T=W	NW_005081620.1	1670189	1763303	Adult Male Brain	Adult Male	AMV	877.966744	-0.016301075	0.063537587	0.065549581	0.797930356	0.880416828	Not Sig	4269.69234	-0.107265832	0.134868791	0.633208603	0.426180814	0.904482379	Not Sig	93114	NA	5	13	3	73756.93333	0.624098968	12825.21667	0.285491381	1-5	5.36976179736667e-05	0.000139613806731533	5	6	2315.5	4735.5
CEP170	T=W	NW_005081620.1	1670189	1763303	Nestling Female Brain	Nestling Female	Hyp	3065.567944	0.103752997	0.036999604	7.854511547	0.005069405	0.012759642	Sig	10445.22939	-0.135775099	0.096399573	1.983162445	0.159057646	0.815608684	Not Sig	93114	NA	5	13	3	73756.93333	0.624098968	12825.21667	0.285491381	1-5	5.36976179736667e-05	0.000139613806731533	5	6	2315.5	4735.5
CEP170	T=W	NW_005081620.1	1670189	1763303	Nestling Female Brain	Nestling Female	AMV	3911.441041	0.023818727	0.035830689	0.441704968	0.506300686	0.654208751	Not Sig	13730.02612	-0.318198167	0.177911397	3.208078776	0.073275477	0.996634902	Not Sig	93114	NA	5	13	3	73756.93333	0.624098968	12825.21667	0.285491381	1-5	5.36976179736667e-05	0.000139613806731533	5	6	2315.5	4735.5
CEP170	T=W	NW_005081620.1	1670189	1763303	Nestling Male Brain	Nestling Male	Hyp	3296.068041	0.124913858	0.039369634	10.06145003	0.00151404	0.006197925	Sig	11356.7691	-0.0197232	0.213301136	0.008545411	0.926347354	1	Not Sig	93114	NA	5	13	3	73756.93333	0.624098968	12825.21667	0.285491381	1-5	5.36976179736667e-05	0.000139613806731533	5	6	2315.5	4735.5
CEP170	T=W	NW_005081620.1	1670189	1763303	Nestling Male Brain	Nestling Male	AMV	4533.108933	0.025595184	0.04480277	0.326151951	0.567933793	0.738456627	Not Sig	15682.91128	-0.157721761	0.12338208	1.622912367	0.202686177	0.722379777	Not Sig	93114	NA	5	13	3	73756.93333	0.624098968	12825.21667	0.285491381	1-5	5.36976179736667e-05	0.000139613806731533	5	6	2315.5	4735.5
CEP57L1	T=W	NW_005081561.1	1561326	1585093	Adult Female Brain	Adult Female	Hyp	55.9745649	1.795014134	0.355081419	23.69740069	1.13e-06	8.12e-06	Sig	107.2837976	1.984008965	0.599865222	9.892482137	0.001659554	0.181790331	Not Sig	23767	NA	3	2	10	106364.5	0.12838496	16842.05	0.427754677	6-10	0.000126225438633399	8.41502924222662e-05	7	5	3795.5	3395.5
CEP57L1	W>T	NW_005081561.1	1561326	1585093	Adult Female Brain	Adult Female	AMV	39.25511452	2.900453577	0.516308334	26.90491983	2.14e-07	1.49e-06	Sig	71.02235364	1.953298323	0.363001339	26.98710776	2.05e-07	0.000122035	Sig	23767	NA	3	2	10	106364.5	0.12838496	16842.05	0.427754677	6-10	0.000126225438633399	8.41502924222662e-05	7	5	3795.5	3395.5
CEP57L1	W>T	NW_005081561.1	1561326	1585093	Adult Male Brain	Adult Male	Hyp	29.65965383	2.16931899	0.31340529	45.49058474	1.53e-11	1.29e-10	Sig	68.11423593	1.280361117	0.320628875	15.38409066	8.77e-05	0.010738331	Sig	23767	NA	3	2	10	106364.5	0.12838496	16842.05	0.427754677	6-10	0.000126225438633399	8.41502924222662e-05	7	5	3795.5	3395.5
CEP57L1	W>T	NW_005081561.1	1561326	1585093	Adult Male Brain	Adult Male	AMV	16.72034883	3.381712099	0.606219749	23.54877391	1.22e-06	5.61e-06	Sig	37.14580781	2.284919189	0.258214316	76.75555422	1.93e-18	3.44e-15	Sig	23767	NA	3	2	10	106364.5	0.12838496	16842.05	0.427754677	6-10	0.000126225438633399	8.41502924222662e-05	7	5	3795.5	3395.5
CEP57L1	W>T	NW_005081561.1	1561326	1585093	Nestling Female Brain	Nestling Female	Hyp	56.27142673	2.184070618	0.275059172	59.01846974	1.56e-14	2.38e-13	Sig	109.34021	1.522832643	0.262041297	32.76083295	1.04e-08	1.31e-05	Sig	23767	NA	3	2	10	106364.5	0.12838496	16842.05	0.427754677	6-10	0.000126225438633399	8.41502924222662e-05	7	5	3795.5	3395.5
CEP57L1	W>T	NW_005081561.1	1561326	1585093	Nestling Female Brain	Nestling Female	AMV	40.11158394	3.627031655	0.681993482	19.64548828	9.32e-06	5.19e-05	Sig	59.6879771	2.964276334	0.530441043	26.97032769	2.07e-07	0.000334697	Sig	23767	NA	3	2	10	106364.5	0.12838496	16842.05	0.427754677	6-10	0.000126225438633399	8.41502924222662e-05	7	5	3795.5	3395.5
CEP57L1	W>T	NW_005081561.1	1561326	1585093	Nestling Male Brain	Nestling Male	Hyp	54.16533134	1.647704898	0.309195146	27.04004184	1.99e-07	2.02e-06	Sig	105.4410657	1.215454639	0.313557952	15.10450493	0.00010172	0.037219926	Sig	23767	NA	3	2	10	106364.5	0.12838496	16842.05	0.427754677	6-10	0.000126225438633399	8.41502924222662e-05	7	5	3795.5	3395.5
CEP57L1	W>T	NW_005081561.1	1561326	1585093	Nestling Male Brain	Nestling Male	AMV	36.03167855	3.947256412	0.638962082	30.49909854	3.34e-08	4.13e-07	Sig	45.14265482	3.374235248	0.76416473	18.39261778	1.8e-05	0.015258038	Sig	23767	NA	3	2	10	106364.5	0.12838496	16842.05	0.427754677	6-10	0.000126225438633399	8.41502924222662e-05	7	5	3795.5	3395.5
CEP68	T=W	NW_005081615.1	1900165	1908151	Adult Female Brain	Adult Female	Hyp	NA	NA	NA	NA	NA	NA	NA	891.8884482	0.28124634	0.119528822	5.500107814	0.019015301	0.609368102	Not Sig	7986	NA	4	2	5	NA	-1	NA	-1	1-5	0.000500876533934385	0.000250438266967193	10	9	5345.5	6435.5
CEP68	T=W	NW_005081615.1	1900165	1908151	Adult Female Brain	Adult Female	AMV	NA	NA	NA	NA	NA	NA	NA	788.3568583	0.401719418	0.130416265	9.394085658	0.002176865	0.138679177	Not Sig	7986	NA	4	2	5	NA	-1	NA	-1	1-5	0.000500876533934385	0.000250438266967193	10	9	5345.5	6435.5
CEP68	T=W	NW_005081615.1	1900165	1908151	Adult Male Brain	Adult Male	Hyp	135.679437	0.275967326	0.094343428	8.550985427	0.003453352	0.009244088	Sig	333.7016547	-0.054672751	0.143919477	0.144376921	0.703967958	0.987192483	Not Sig	7986	NA	4	2	5	NA	-1	NA	-1	1-5	0.000500876533934385	0.000250438266967193	10	9	5345.5	6435.5
CEP68	T=W	NW_005081615.1	1900165	1908151	Adult Male Brain	Adult Male	AMV	118.9461754	0.302559242	0.121945288	6.107305006	0.013462425	0.029771029	Sig	285.0283365	0.21314323	0.110045247	3.740407457	0.053111492	0.602919369	Not Sig	7986	NA	4	2	5	NA	-1	NA	-1	1-5	0.000500876533934385	0.000250438266967193	10	9	5345.5	6435.5
CEP68	T=W	NW_005081615.1	1900165	1908151	Nestling Female Brain	Nestling Female	Hyp	NA	NA	NA	NA	NA	NA	NA	881.0669916	0.162922383	0.095193714	2.928454186	0.087030787	0.699662182	Not Sig	7986	NA	4	2	5	NA	-1	NA	-1	1-5	0.000500876533934385	0.000250438266967193	10	9	5345.5	6435.5
CEP68	T=W	NW_005081615.1	1900165	1908151	Nestling Female Brain	Nestling Female	AMV	NA	NA	NA	NA	NA	NA	NA	898.0017465	-0.060852618	0.133846292	0.206869206	0.649232434	0.996634902	Not Sig	7986	NA	4	2	5	NA	-1	NA	-1	1-5	0.000500876533934385	0.000250438266967193	10	9	5345.5	6435.5
CEP68	T=W	NW_005081615.1	1900165	1908151	Nestling Male Brain	Nestling Male	Hyp	NA	NA	NA	NA	NA	NA	NA	963.9654755	-0.059639129	0.072775926	0.670912392	0.412733686	0.995064234	Not Sig	7986	NA	4	2	5	NA	-1	NA	-1	1-5	0.000500876533934385	0.000250438266967193	10	9	5345.5	6435.5
CEP68	T=W	NW_005081615.1	1900165	1908151	Nestling Male Brain	Nestling Male	AMV	NA	NA	NA	NA	NA	NA	NA	913.7100369	-0.013039041	0.111680568	0.01363628	0.907038766	0.983091814	Not Sig	7986	NA	4	2	5	NA	-1	NA	-1	1-5	0.000500876533934385	0.000250438266967193	10	9	5345.5	6435.5
CEP85L	T=W	NW_005081697.1	340991	481120	Adult Female Brain	Adult Female	Hyp	741.4770149	0.08465299	0.112191971	0.564517861	0.452445633	0.64086302	Not Sig	2205.848105	-0.019624361	0.116900838	0.028211652	0.866612193	0.998912819	Not Sig	140129	NA	2	6	12	76446.375	0.569574323	10698.87875	0.734381091	11-15	1.42725631382512e-05	4.28176894147536e-05	2	3	645.5	1945.5
CEP85L	T=W	NW_005081697.1	340991	481120	Adult Female Brain	Adult Female	AMV	960.4068231	0.146318178	0.075935278	3.710847222	0.054059944	0.12163754	Not Sig	2634.968741	0.155987999	0.14725653	1.117863734	0.290378913	0.918274419	Not Sig	140129	NA	2	6	12	76446.375	0.569574323	10698.87875	0.734381091	11-15	1.42725631382512e-05	4.28176894147536e-05	2	3	645.5	1945.5
CEP85L	T=W	NW_005081697.1	340991	481120	Adult Male Brain	Adult Male	Hyp	340.9141899	0.137134313	0.083154404	2.704534767	0.100063269	0.176621743	Not Sig	1078.891535	0.157555876	0.048121594	10.70480326	0.001068577	0.082769477	Not Sig	140129	NA	2	6	12	76446.375	0.569574323	10698.87875	0.734381091	11-15	1.42725631382512e-05	4.28176894147536e-05	2	3	645.5	1945.5
CEP85L	T=W	NW_005081697.1	340991	481120	Adult Male Brain	Adult Male	AMV	444.1738957	0.192576776	0.055855385	11.87871731	0.00056779	0.001692047	Sig	1333.323039	0.147093587	0.155401289	0.894146842	0.344356021	0.876376466	Not Sig	140129	NA	2	6	12	76446.375	0.569574323	10698.87875	0.734381091	11-15	1.42725631382512e-05	4.28176894147536e-05	2	3	645.5	1945.5
CEP85L	T=W	NW_005081697.1	340991	481120	Nestling Female Brain	Nestling Female	Hyp	498.9882912	0.244623549	0.072133657	11.47083776	0.000706968	0.00220821	Sig	1470.775927	-0.053616716	0.137521986	0.152046675	0.696587106	0.99229163	Not Sig	140129	NA	2	6	12	76446.375	0.569574323	10698.87875	0.734381091	11-15	1.42725631382512e-05	4.28176894147536e-05	2	3	645.5	1945.5
CEP85L	T=W	NW_005081697.1	340991	481120	Nestling Female Brain	Nestling Female	AMV	618.1877519	0.193178769	0.094408766	4.168100684	0.041191952	0.089755095	Not Sig	1406.373209	0.266196564	0.40593122	0.427750539	0.513094794	0.996634902	Not Sig	140129	NA	2	6	12	76446.375	0.569574323	10698.87875	0.734381091	11-15	1.42725631382512e-05	4.28176894147536e-05	2	3	645.5	1945.5
CEP85L	T=W	NW_005081697.1	340991	481120	Nestling Male Brain	Nestling Male	Hyp	570.8152965	0.31313655	0.111079138	7.871492662	0.005022018	0.017153331	Sig	1749.403767	-0.040400251	0.133948058	0.090916484	0.763015254	1	Not Sig	140129	NA	2	6	12	76446.375	0.569574323	10698.87875	0.734381091	11-15	1.42725631382512e-05	4.28176894147536e-05	2	3	645.5	1945.5
CEP85L	T=W	NW_005081697.1	340991	481120	Nestling Male Brain	Nestling Male	AMV	766.1040253	0.041958409	0.08987462	0.217500233	0.640951252	0.790684799	Not Sig	1953.924751	-0.015882899	0.305659189	0.002698747	0.958568958	0.997071255	Not Sig	140129	NA	2	6	12	76446.375	0.569574323	10698.87875	0.734381091	11-15	1.42725631382512e-05	4.28176894147536e-05	2	3	645.5	1945.5
CFAP36	T=W	NW_005081577.1	1990044	1996433	Adult Female Brain	Adult Female	Hyp	243.7072172	-0.151796084	0.178261054	0.713438924	0.398304531	0.58384667	Not Sig	2672.197274	0.097364603	0.113825407	0.729985319	0.392887947	0.998912819	Not Sig	6389	NA	NA	NA	37	131164	0.03526203	2854.14	0.751222921	31+	NA	NA	NA	NA	6291	8361
CFAP36	T=W	NW_005081577.1	1990044	1996433	Adult Female Brain	Adult Female	AMV	223.9580819	-0.167406404	0.198404824	0.696149014	0.404080715	0.570279485	Not Sig	2429.724374	0.119600074	0.081418708	2.151994956	0.142384775	0.816757012	Not Sig	6389	NA	NA	NA	37	131164	0.03526203	2854.14	0.751222921	31+	NA	NA	NA	NA	6292	8362
CFAP36	T=W	NW_005081577.1	1990044	1996433	Adult Male Brain	Adult Male	Hyp	123.651432	-0.082248216	0.114235001	0.51547212	0.472779564	0.611012409	Not Sig	1444.179487	0.056217725	0.066023897	0.724715875	0.39460136	0.964851606	Not Sig	6389	NA	NA	NA	37	131164	0.03526203	2854.14	0.751222921	31+	NA	NA	NA	NA	6295	8365
CFAP36	T=W	NW_005081577.1	1990044	1996433	Adult Male Brain	Adult Male	AMV	117.6060179	0.400325494	0.128310129	9.640054671	0.001903796	0.005119204	Sig	1265.312627	0.198827928	0.066433097	8.93541736	0.002796936	0.166812444	Not Sig	6389	NA	NA	NA	37	131164	0.03526203	2854.14	0.751222921	31+	NA	NA	NA	NA	6296	8366
CFAP36	T=W	NW_005081577.1	1990044	1996433	Nestling Female Brain	Nestling Female	Hyp	260.7007444	-0.143140494	0.106583842	1.792956745	0.180566328	0.279891303	Not Sig	2399.001561	0.264489334	0.098699428	7.171763642	0.007405993	0.249211666	Not Sig	6389	NA	NA	NA	37	131164	0.03526203	2854.14	0.751222921	31+	NA	NA	NA	NA	6297	8367
CFAP36	T=W	NW_005081577.1	1990044	1996433	Nestling Female Brain	Nestling Female	AMV	361.4050438	0.015234207	0.133449639	0.01291428	0.909522375	0.94717945	Not Sig	3023.482433	0.443049285	0.176348751	6.244862305	0.012455406	0.970101733	Not Sig	6389	NA	NA	NA	37	131164	0.03526203	2854.14	0.751222921	31+	NA	NA	NA	NA	6298	8368
CFAP36	T=W	NW_005081577.1	1990044	1996433	Nestling Male Brain	Nestling Male	Hyp	191.6924941	0.108664439	0.197955106	0.292748705	0.588464456	0.765704346	Not Sig	2523.508267	-0.245586338	0.167436485	2.133893294	0.144074409	0.965444738	Not Sig	6389	NA	NA	NA	37	131164	0.03526203	2854.14	0.751222921	31+	NA	NA	NA	NA	6299	8369
CFAP36	T=W	NW_005081577.1	1990044	1996433	Nestling Male Brain	Nestling Male	AMV	306.9168766	0.328540198	0.155511249	4.407194845	0.035787644	0.086338828	Not Sig	2785.15631	0.272884944	0.16135832	2.887297803	0.089280555	0.621777753	Not Sig	6389	NA	NA	NA	37	131164	0.03526203	2854.14	0.751222921	31+	NA	NA	NA	NA	6300	8370
CFAP61	T=W	NW_005081577.1	671217	753647	Adult Female Brain	Adult Female	Hyp	359.5457484	-0.801633662	0.134581454	35.0002133	3.3e-09	3.5e-08	Sig	953.4688458	-0.293674389	0.106811379	7.589036184	0.005872434	0.362263908	Not Sig	82430	1	6	12	26	93743.42	0.273524255	8599.478	0.547183787	26-30	7.27890331190101e-05	0.00014557806623802	5	7	2845.5	4925.5
CFAP61	T=W	NW_005081577.1	671217	753647	Adult Female Brain	Adult Female	AMV	86.73691006	-1.043455809	0.253576106	16.65057597	4.49e-05	0.000210751	Sig	208.3304639	-0.469758064	0.305990854	2.367592806	0.12387794	0.790851032	Not Sig	82430	1	6	12	26	93743.42	0.273524255	8599.478	0.547183787	26-30	7.27890331190101e-05	0.00014557806623802	5	7	2845.5	4925.5
CFAP61	W<T	NW_005081577.1	671217	753647	Adult Male Brain	Adult Male	Hyp	110.1741713	-0.766537953	0.10266644	56.0050718	7.23e-14	7.38e-13	Sig	344.3309408	-0.430812143	0.115601874	13.90148827	0.000192646	0.01971026	Sig	82430	1	6	12	26	93743.42	0.273524255	8599.478	0.547183787	26-30	7.27890331190101e-05	0.00014557806623802	5	7	2845.5	4925.5
CFAP61	T=W	NW_005081577.1	671217	753647	Adult Male Brain	Adult Male	AMV	24.13065954	-1.766309108	0.660255186	5.344443868	0.020788414	0.043058774	Sig	72.00120308	-0.509954619	0.226842283	5.062096032	0.024454645	0.49112057	Not Sig	82430	1	6	12	26	93743.42	0.273524255	8599.478	0.547183787	26-30	7.27890331190101e-05	0.00014557806623802	6	7	2845.5	4925.5
CFAP61	T=W	NW_005081577.1	671217	753647	Nestling Female Brain	Nestling Female	Hyp	336.8941078	-0.356413084	0.096036538	13.69026289	0.000215569	0.000768197	Sig	902.4173809	-0.192870972	0.192730579	1.001155932	0.317030968	0.927276214	Not Sig	82430	1	6	12	26	93743.42	0.273524255	8599.478	0.547183787	26-30	7.27890331190101e-05	0.00014557806623802	6	7	2845.5	4925.5
CFAP61	T=W	NW_005081577.1	671217	753647	Nestling Female Brain	Nestling Female	AMV	95.17213906	-1.056649199	0.310931822	10.98463671	0.000918703	0.003325293	Sig	192.5036585	-0.26868673	0.3976072	0.458692393	0.49823572	0.996634902	Not Sig	82430	1	6	12	26	93743.42	0.273524255	8599.478	0.547183787	26-30	7.27890331190101e-05	0.00014557806623802	6	7	2845.5	4925.5
CFAP61	W<T	NW_005081577.1	671217	753647	Nestling Male Brain	Nestling Male	Hyp	284.1713414	-0.465328585	0.131533988	12.42902794	0.000422712	0.002017572	Sig	1023.128363	-0.714405122	0.154293068	20.84628128	4.98e-06	0.003410437	Sig	82430	1	6	12	26	93743.42	0.273524255	8599.478	0.547183787	26-30	7.27890331190101e-05	0.00014557806623802	6	7	2845.5	4925.5
CFAP61	T=W	NW_005081577.1	671217	753647	Nestling Male Brain	Nestling Male	AMV	106.8623618	-0.943607687	0.237071525	15.42576005	8.58e-05	0.000491544	Sig	226.9047231	-0.612116411	0.223220985	7.317972107	0.00682684	0.447958874	Not Sig	82430	1	6	12	26	93743.42	0.273524255	8599.478	0.547183787	26-30	7.27890331190101e-05	0.00014557806623802	6	7	2845.5	4925.5
CGA	T=W	NW_005081569.1	3896956	3902183	Nestling Female Brain	Nestling Female	Hyp	527.9295709	1.272873004	0.774132486	2.025963167	0.154630857	0.24860806	Not Sig	272.2891199	2.055514337	1.977810015	0.999668529	0.317390727	0.927560618	Not Sig	5227	NA	NA	1	36	83239.35	0.452756673	4234.78	0.488469601	31+	NA	0.000191314329443275	NA	8	6307	5795.5
CGA	T=W	NW_005081569.1	3896956	3902183	Nestling Male Brain	Nestling Male	Hyp	1880.023973	0.059561364	0.640104694	0.007010519	0.933272024	0.972417848	Not Sig	3058.956543	0.944365634	2.206149325	0.184986165	0.667122769	1	Not Sig	5227	NA	NA	1	36	83239.35	0.452756673	4234.78	0.488469601	31+	NA	0.000191314329443275	NA	8	6309	5795.5
CGAS	T=W	NW_005081654.1	890889	896699	Adult Female Brain	Adult Female	Hyp	14.75531819	-0.989025937	0.594983355	2.638924601	0.104274106	0.206388108	Not Sig	96.95990157	-0.281487707	0.365169955	0.595786046	0.440190372	0.998912819	Not Sig	5810	NA	1	1	0	57960.5	0.894993181	4139.28	0.49475891	0	0.000172117039586919	0.000172117039586919	8	7	4165.5	5495.5
CGAS	T=W	NW_005081654.1	890889	896699	Adult Female Brain	Adult Female	AMV	19.31883044	-0.795610466	0.672370815	1.188116773	0.275709755	0.438035912	Not Sig	107.8028634	-0.173342228	0.288791555	0.361301989	0.547784032	0.981988557	Not Sig	5810	NA	1	1	0	57960.5	0.894993181	4139.28	0.49475891	0	0.000172117039586919	0.000172117039586919	8	7	4165.5	5495.5
CGAS	T=W	NW_005081654.1	890889	896699	Adult Male Brain	Adult Male	Hyp	11.95649604	0.186937663	0.605317539	0.07194345	0.788527855	0.872272664	Not Sig	50.82324456	0.383704286	0.271141185	1.988681141	0.158478846	0.901309303	Not Sig	5810	NA	1	1	0	57960.5	0.894993181	4139.28	0.49475891	0	0.000172117039586919	0.000172117039586919	8	7	4165.5	5495.5
CGAS	T=W	NW_005081654.1	890889	896699	Adult Male Brain	Adult Male	AMV	12.07069919	-0.21543796	0.397342625	0.279465278	0.597051907	0.737327384	Not Sig	49.91300009	0.098894104	0.223124667	0.197808596	0.656495529	0.955042929	Not Sig	5810	NA	1	1	0	57960.5	0.894993181	4139.28	0.49475891	0	0.000172117039586919	0.000172117039586919	8	7	4165.5	5495.5
CGAS	T=W	NW_005081654.1	890889	896699	Nestling Female Brain	Nestling Female	Hyp	37.32167117	-0.236451608	0.346699715	0.428968618	0.512495466	0.642633372	Not Sig	194.5849741	0.13687065	0.207989476	0.432743555	0.510645789	0.978553032	Not Sig	5810	NA	1	1	0	57960.5	0.894993181	4139.28	0.49475891	0	0.000172117039586919	0.000172117039586919	8	7	4165.5	5495.5
CGAS	T=W	NW_005081654.1	890889	896699	Nestling Female Brain	Nestling Female	AMV	34.02830529	-0.977220245	0.552507262	2.537263449	0.111187342	0.208099276	Not Sig	151.5402701	0.103350147	0.279899739	0.136613412	0.711671224	0.996634902	Not Sig	5810	NA	1	1	0	57960.5	0.894993181	4139.28	0.49475891	0	0.000172117039586919	0.000172117039586919	8	7	4165.5	5495.5
CGAS	T=W	NW_005081654.1	890889	896699	Nestling Male Brain	Nestling Male	Hyp	37.00275326	0.420220027	0.368418806	1.247296368	0.264069485	0.45668979	Not Sig	227.5632656	-0.026813914	0.217802022	0.015549937	0.900761543	1	Not Sig	5810	NA	1	1	0	57960.5	0.894993181	4139.28	0.49475891	0	0.000172117039586919	0.000172117039586919	8	7	4165.5	5495.5
CGAS	T=W	NW_005081654.1	890889	896699	Nestling Male Brain	Nestling Male	AMV	35.9005561	0.676169726	0.501171488	1.639212323	0.200433575	0.344952034	Not Sig	176.3825032	0.096269613	0.279300274	0.119198733	0.729905158	0.938869291	Not Sig	5810	NA	1	1	0	57960.5	0.894993181	4139.28	0.49475891	0	0.000172117039586919	0.000172117039586919	8	7	4165.5	5495.5
CHAC2	T=W	NW_005081577.1	1401882	1407589	Adult Female Brain	Adult Female	Hyp	374.041456	0.051876591	0.127379203	0.165223617	0.684392094	0.836060926	Not Sig	1296.751701	-0.373579726	0.11720908	10.20694801	0.001399125	0.168008486	Not Sig	5707	NA	NA	NA	7	72167.1	0.666277031	3645.02	0.582809224	6-10	NA	NA	NA	NA	6311	8371
CHAC2	T=W	NW_005081577.1	1401882	1407589	Adult Female Brain	Adult Female	AMV	386.339232	-0.217062892	0.129431128	2.799702818	0.094281781	0.192141617	Not Sig	1333.915732	-0.337674908	0.096729241	12.23662469	0.000468605	0.050565086	Not Sig	5707	NA	NA	NA	7	72167.1	0.666277031	3645.02	0.582809224	6-10	NA	NA	NA	NA	6312	8372
CHAC2	T=W	NW_005081577.1	1401882	1407589	Adult Male Brain	Adult Male	Hyp	221.4793661	-0.056302702	0.094107062	0.355882736	0.550801798	0.687358828	Not Sig	755.4797693	0.068942983	0.075160151	0.841662718	0.358921665	0.964851606	Not Sig	5707	NA	NA	NA	7	72167.1	0.666277031	3645.02	0.582809224	6-10	NA	NA	NA	NA	6315	8375
CHAC2	T=W	NW_005081577.1	1401882	1407589	Adult Male Brain	Adult Male	AMV	271.403686	-0.177650404	0.088064998	4.048567424	0.044208846	0.084538306	Not Sig	914.9392906	-0.110559465	0.164342273	0.453205898	0.500816443	0.925039513	Not Sig	5707	NA	NA	NA	7	72167.1	0.666277031	3645.02	0.582809224	6-10	NA	NA	NA	NA	6316	8376
CHAC2	T=W	NW_005081577.1	1401882	1407589	Nestling Female Brain	Nestling Female	Hyp	383.8849135	0.093125776	0.086558184	1.153224533	0.282875158	0.399528645	Not Sig	1229.118355	-0.066990501	0.091036389	0.541414239	0.46184721	0.974875267	Not Sig	5707	NA	NA	NA	7	72167.1	0.666277031	3645.02	0.582809224	6-10	NA	NA	NA	NA	6317	8377
CHAC2	T=W	NW_005081577.1	1401882	1407589	Nestling Female Brain	Nestling Female	AMV	315.6480079	-0.120477128	0.127290688	0.889226912	0.345686893	0.500399909	Not Sig	881.7436585	0.17384276	0.200059571	0.752726313	0.385614434	0.996634902	Not Sig	5707	NA	NA	NA	7	72167.1	0.666277031	3645.02	0.582809224	6-10	NA	NA	NA	NA	6318	8378
CHAC2	T=W	NW_005081577.1	1401882	1407589	Nestling Male Brain	Nestling Male	Hyp	420.7361185	0.225607808	0.138816839	2.598291342	0.106978995	0.223145117	Not Sig	1351.217532	0.235079006	0.117206165	4.044044851	0.044327457	0.750490116	Not Sig	5707	NA	NA	NA	7	72167.1	0.666277031	3645.02	0.582809224	6-10	NA	NA	NA	NA	6319	8379
CHAC2	T=W	NW_005081577.1	1401882	1407589	Nestling Male Brain	Nestling Male	AMV	307.1344171	0.249674843	0.169840776	2.12542371	0.144872713	0.273120689	Not Sig	919.8445714	0.171461943	0.215855694	0.634914678	0.425558288	0.833176365	Not Sig	5707	NA	NA	NA	7	72167.1	0.666277031	3645.02	0.582809224	6-10	NA	NA	NA	NA	6320	8380
CHRM3	T=W	NW_005081589.1	1108081	1304818	Adult Female Brain	Adult Female	Hyp	950.9049878	-0.250067255	0.086494576	8.328627778	0.003902513	0.013145964	Sig	2755.24649	-0.104749607	0.59896525	0.030646688	0.861030952	0.998912819	Not Sig	196737	NA	4	6	14	99119.40909	0.20983653	11644.21909	0.404143829	11-15	2.0331711879311e-05	3.04975678189664e-05	2	2	855.5	1295.5
CHRM3	T=W	NW_005081589.1	1108081	1304818	Adult Female Brain	Adult Female	AMV	1660.609533	-0.031338521	0.062862389	0.248359884	0.618232309	0.755382821	Not Sig	4403.09029	0.117109193	0.502728599	0.054115169	0.816051313	0.992913561	Not Sig	196737	NA	4	6	14	99119.40909	0.20983653	11644.21909	0.404143829	11-15	2.0331711879311e-05	3.04975678189664e-05	2	2	855.5	1295.5
CHRM3	T=W	NW_005081589.1	1108081	1304818	Adult Male Brain	Adult Male	Hyp	354.744071	-0.237052725	0.07387399	10.25801913	0.001360917	0.003965886	Sig	1328.284176	-0.189372282	0.059482821	10.14763461	0.001444865	0.099317383	Not Sig	196737	NA	4	6	14	99119.40909	0.20983653	11644.21909	0.404143829	11-15	2.0331711879311e-05	3.04975678189664e-05	2	2	855.5	1295.5
CHRM3	T=W	NW_005081589.1	1108081	1304818	Adult Male Brain	Adult Male	AMV	435.8833563	-0.234358495	0.058446443	16.06792779	6.11e-05	0.000213071	Sig	1537.916537	-0.218125083	0.253158684	0.743507166	0.388539719	0.891071953	Not Sig	196737	NA	4	6	14	99119.40909	0.20983653	11644.21909	0.404143829	11-15	2.0331711879311e-05	3.04975678189664e-05	2	2	855.5	1295.5
CHRM3	T=W	NW_005081589.1	1108081	1304818	Nestling Female Brain	Nestling Female	Hyp	737.6709911	-0.158778633	0.066924236	5.61227734	0.017835069	0.039434897	Sig	2361.299752	0.017065709	0.354766726	0.002313774	0.961635192	0.996896415	Not Sig	196737	NA	4	6	14	99119.40909	0.20983653	11644.21909	0.404143829	11-15	2.0331711879311e-05	3.04975678189664e-05	2	2	855.5	1295.5
CHRM3	T=W	NW_005081589.1	1108081	1304818	Nestling Female Brain	Nestling Female	AMV	945.2296181	0.253318733	0.1040296	5.871801805	0.015385297	0.039028878	Sig	2672.898047	0.044494789	0.421728462	0.011123011	0.916006297	0.996634902	Not Sig	196737	NA	4	6	14	99119.40909	0.20983653	11644.21909	0.404143829	11-15	2.0331711879311e-05	3.04975678189664e-05	2	2	855.5	1295.5
CHRM3	T=W	NW_005081589.1	1108081	1304818	Nestling Male Brain	Nestling Male	Hyp	840.7227183	-0.115446773	0.09422414	1.491523714	0.221980198	0.39343723	Not Sig	2703.171742	0.072518472	0.320484642	0.051301314	0.820814167	1	Not Sig	196737	NA	4	6	14	99119.40909	0.20983653	11644.21909	0.404143829	11-15	2.0331711879311e-05	3.04975678189664e-05	2	2	855.5	1295.5
CHRM3	T=W	NW_005081589.1	1108081	1304818	Nestling Male Brain	Nestling Male	AMV	874.2262882	0.30337965	0.110076562	7.530296883	0.006066991	0.020012421	Sig	2808.7356	-0.961052576	0.499822989	3.498039487	0.061441524	0.577231992	Not Sig	196737	NA	4	6	14	99119.40909	0.20983653	11644.21909	0.404143829	11-15	2.0331711879311e-05	3.04975678189664e-05	2	2	855.5	1295.5
CITED2	T=W	NW_005081632.1	2489900	2491389	Adult Female Brain	Adult Female	Hyp	223.1946278	-0.143030048	0.159849277	0.796920998	0.372015538	0.560390695	Not Sig	1030.371955	0.165435952	0.193900428	0.725094002	0.39447805	0.998912819	Not Sig	NA	NA	NA	NA	0	53413.7	0.93395675	13588.7	0.686070686	0	NA	NA	NA	NA	6321	8381
CITED2	T=W	NW_005081632.1	2489900	2491389	Adult Female Brain	Adult Female	AMV	294.7678373	-0.340231467	0.151431355	5.008515433	0.025222928	0.062852494	Not Sig	1444.740577	-0.187649512	0.1516954	1.534921723	0.215375282	0.875827973	Not Sig	NA	NA	NA	NA	0	53413.7	0.93395675	13588.7	0.686070686	0	NA	NA	NA	NA	6322	8382
CITED2	T=W	NW_005081632.1	2489900	2491389	Adult Male Brain	Adult Male	Hyp	76.70611248	0.258663542	0.134996124	3.655778083	0.055875051	0.106873734	Not Sig	382.9894973	-0.042021624	0.096425253	0.190244474	0.662713222	0.982981186	Not Sig	NA	NA	NA	NA	0	53413.7	0.93395675	13588.7	0.686070686	0	NA	NA	NA	NA	6325	8385
CITED2	T=W	NW_005081632.1	2489900	2491389	Adult Male Brain	Adult Male	AMV	130.7006943	0.001815437	0.10840218	0.000279715	0.986656246	0.997142447	Not Sig	636.2836063	0.104043493	0.117184628	0.787925426	0.374728169	0.891071953	Not Sig	NA	NA	NA	NA	0	53413.7	0.93395675	13588.7	0.686070686	0	NA	NA	NA	NA	6326	8386
CITED2	T=W	NW_005081632.1	2489900	2491389	Nestling Female Brain	Nestling Female	Hyp	164.5355186	0.184755098	0.127377655	2.090583453	0.148209458	0.239770995	Not Sig	836.7880509	0.007235848	0.082176505	0.008549331	0.926330512	0.996896415	Not Sig	NA	NA	NA	NA	0	53413.7	0.93395675	13588.7	0.686070686	0	NA	NA	NA	NA	6327	8387
CITED2	T=W	NW_005081632.1	2489900	2491389	Nestling Female Brain	Nestling Female	AMV	284.3969587	-0.222505741	0.137119627	2.608190135	0.106313032	0.200061797	Not Sig	1323.93997	0.106242808	0.227627405	0.217421923	0.641011344	0.996634902	Not Sig	NA	NA	NA	NA	0	53413.7	0.93395675	13588.7	0.686070686	0	NA	NA	NA	NA	6328	8388
CITED2	T=W	NW_005081632.1	2489900	2491389	Nestling Male Brain	Nestling Male	Hyp	191.2166824	-0.110612936	0.149905621	0.542667469	0.461329338	0.660855789	Not Sig	889.5994714	0.154203048	0.12880287	1.438458151	0.230389008	0.995064234	Not Sig	NA	NA	NA	NA	0	53413.7	0.93395675	13588.7	0.686070686	0	NA	NA	NA	NA	6329	8389
CITED2	T=W	NW_005081632.1	2489900	2491389	Nestling Male Brain	Nestling Male	AMV	324.866692	-0.02291988	0.144038889	0.025107518	0.874099443	0.933635628	Not Sig	1418.627969	0.289753772	0.240364084	1.467877709	0.225680842	0.73557116	Not Sig	NA	NA	NA	NA	0	53413.7	0.93395675	13588.7	0.686070686	0	NA	NA	NA	NA	6330	8390
CLDN20	T=W	NW_005081596.1	3368843	3374482	Adult Female Brain	Adult Female	Hyp	122.1750513	-0.629972066	0.242721465	6.545147406	0.010517061	0.031491258	Sig	478.2769069	-0.36945177	0.273394831	1.836166168	0.175400961	0.998912819	Not Sig	5639	NA	1	3	12	80684	0.472238457	12531.2	0.788981289	11-15	0.000177336407164391	0.000532009221493172	8	10	4245.5	7445.5
CLDN20	T=W	NW_005081596.1	3368843	3374482	Adult Female Brain	Adult Female	AMV	74.5550312	0.988693533	0.28019974	12.25290396	0.000464535	0.001769185	Sig	212.9749579	0.491924573	0.312792156	2.440955686	0.11820419	0.782325831	Not Sig	5639	NA	1	3	12	80684	0.472238457	12531.2	0.788981289	11-15	0.000177336407164391	0.000532009221493172	8	10	4245.5	7445.5
CLDN20	T=W	NW_005081596.1	3368843	3374482	Adult Male Brain	Adult Male	Hyp	71.06678117	-0.393526945	0.174619448	4.971192658	0.02577287	0.054996063	Not Sig	269.1439067	-0.055945147	0.144305755	0.150387063	0.698165741	0.98678485	Not Sig	5639	NA	1	3	12	80684	0.472238457	12531.2	0.788981289	11-15	0.000177336407164391	0.000532009221493172	8	10	4245.5	7445.5
CLDN20	T=W	NW_005081596.1	3368843	3374482	Adult Male Brain	Adult Male	AMV	36.57856353	0.942815654	0.247285466	14.04026448	0.000178938	0.000572382	Sig	107.1217417	0.667390943	0.26576859	6.216931233	0.012653425	0.39164363	Not Sig	5639	NA	1	3	12	80684	0.472238457	12531.2	0.788981289	11-15	0.000177336407164391	0.000532009221493172	8	10	4245.5	7445.5
CLDN20	T=W	NW_005081596.1	3368843	3374482	Nestling Female Brain	Nestling Female	Hyp	116.307174	-0.389864095	0.154994341	6.267796851	0.012295193	0.027960779	Sig	370.3383131	0.14012325	0.291055414	0.231727678	0.63024573	0.988158743	Not Sig	5639	NA	1	3	12	80684	0.472238457	12531.2	0.788981289	11-15	0.000177336407164391	0.000532009221493172	8	10	4245.5	7445.5
CLDN20	T=W	NW_005081596.1	3368843	3374482	Nestling Female Brain	Nestling Female	AMV	9.766804818	-0.099142234	1.296463177	0.004053892	0.949232849	0.969847975	Not Sig	21.91175255	1.135868443	0.598500994	3.505131018	0.061179006	0.996634902	Not Sig	5639	NA	1	3	12	80684	0.472238457	12531.2	0.788981289	11-15	0.000177336407164391	0.000532009221493172	8	10	4245.5	7445.5
CLDN20	T=W	NW_005081596.1	3368843	3374482	Nestling Male Brain	Nestling Male	Hyp	145.7900476	0.271734661	0.294231848	0.771133197	0.379866717	0.587262124	Not Sig	495.1544236	0.145018347	0.30807105	0.222417242	0.637204241	1	Not Sig	5639	NA	1	3	12	80684	0.472238457	12531.2	0.788981289	11-15	0.000177336407164391	0.000532009221493172	8	10	4245.5	7445.5
CLDN20	T=W	NW_005081596.1	3368843	3374482	Nestling Male Brain	Nestling Male	AMV	4.991565707	0.786432194	1.249756285	0.370490647	0.542736945	0.717209084	Not Sig	18.53617947	0.110234716	0.785558685	0.019805112	0.888082743	0.9791377	Not Sig	5639	NA	1	3	12	80684	0.472238457	12531.2	0.788981289	11-15	0.000177336407164391	0.000532009221493172	8	10	4245.5	7445.5
CLIC5	T=W	NW_005081635.1	270103	329122	Adult Female Brain	Adult Female	Hyp	NA	NA	NA	NA	NA	NA	NA	2303.000488	0.690619061	0.192978186	12.51696378	0.000403274	0.071762037	Not Sig	NA	NA	NA	NA	0	NA	-1	NA	-1	0	NA	NA	NA	NA	6331	8391
CLIC5	T=W	NW_005081635.1	270103	329122	Adult Female Brain	Adult Female	AMV	NA	NA	NA	NA	NA	NA	NA	290.100884	0.287502052	0.228797358	1.567166415	0.210618997	0.871235487	Not Sig	NA	NA	NA	NA	0	NA	-1	NA	-1	0	NA	NA	NA	NA	6332	8392
CLIC5	T=W	NW_005081635.1	270103	329122	Adult Male Brain	Adult Male	Hyp	NA	NA	NA	NA	NA	NA	NA	665.5357817	-0.079165343	0.13333901	0.35276473	0.55255224	0.981669138	Not Sig	NA	NA	NA	NA	0	NA	-1	NA	-1	0	NA	NA	NA	NA	6335	8395
CLIC5	T=W	NW_005081635.1	270103	329122	Adult Male Brain	Adult Male	AMV	NA	NA	NA	NA	NA	NA	NA	166.6114424	0.321800716	0.268681178	1.42819788	0.232058771	0.812700387	Not Sig	NA	NA	NA	NA	0	NA	-1	NA	-1	0	NA	NA	NA	NA	6336	8396
CLIC5	T=W	NW_005081635.1	270103	329122	Nestling Female Brain	Nestling Female	Hyp	NA	NA	NA	NA	NA	NA	NA	973.7401824	0.570929488	0.283330014	4.035188315	0.044560702	0.562802859	Not Sig	NA	NA	NA	NA	0	NA	-1	NA	-1	0	NA	NA	NA	NA	6337	8397
CLIC5	T=W	NW_005081635.1	270103	329122	Nestling Female Brain	Nestling Female	AMV	NA	NA	NA	NA	NA	NA	NA	92.46652365	0.874568869	0.462658486	3.489623604	0.061754624	0.996634902	Not Sig	NA	NA	NA	NA	0	NA	-1	NA	-1	0	NA	NA	NA	NA	6338	8398
CLIC5	T=W	NW_005081635.1	270103	329122	Nestling Male Brain	Nestling Male	Hyp	NA	NA	NA	NA	NA	NA	NA	974.4257806	-0.163631078	0.313292324	0.271418748	0.602381648	0.997652922	Not Sig	NA	NA	NA	NA	0	NA	-1	NA	-1	0	NA	NA	NA	NA	6339	8399
CLIC5	T=W	NW_005081635.1	270103	329122	Nestling Male Brain	Nestling Male	AMV	NA	NA	NA	NA	NA	NA	NA	108.1198979	-0.500663397	0.588602129	0.707128456	0.400398746	0.824820338	Not Sig	NA	NA	NA	NA	0	NA	-1	NA	-1	0	NA	NA	NA	NA	6340	8400
CLIP4	T=W	NW_005081742.1	712854	745107	Adult Female Brain	Adult Female	Hyp	794.2900615	0.045087146	0.08450138	0.284401286	0.593830862	0.769563793	Not Sig	3413.176198	0.16311396	0.146216169	1.239890924	0.265492077	0.998912819	Not Sig	32253	NA	3	8	25	65419.16667	0.774271057	20524.46667	0.264033264	21-25	9.3014603292717e-05	0.000248038942113912	6	8	3275.5	6385.5
CLIP4	T=W	NW_005081742.1	712854	745107	Adult Female Brain	Adult Female	AMV	1518.313838	-0.211478098	0.071593047	8.702807347	0.003177204	0.010278062	Sig	6011.930495	0.136989832	0.186269569	0.539120037	0.46279764	0.963105262	Not Sig	32253	NA	3	8	25	65419.16667	0.774271057	20524.46667	0.264033264	21-25	9.3014603292717e-05	0.000248038942113912	6	8	3275.5	6385.5
CLIP4	T=W	NW_005081742.1	712854	745107	Adult Male Brain	Adult Male	Hyp	381.1331991	0.012850075	0.073903669	0.030111752	0.862236908	0.919020493	Not Sig	1763.962005	0.134748905	0.076790283	3.073820693	0.079562278	0.784913494	Not Sig	32253	NA	3	8	25	65419.16667	0.774271057	20524.46667	0.264033264	21-25	9.3014603292717e-05	0.000248038942113912	6	8	3275.5	6385.5
CLIP4	T=W	NW_005081742.1	712854	745107	Adult Male Brain	Adult Male	AMV	645.5784918	-0.128329126	0.045280526	8.029392233	0.004602428	0.011380945	Sig	2952.710658	0.002370124	0.040723768	0.003393347	0.95354755	0.993668169	Not Sig	32253	NA	3	8	25	65419.16667	0.774271057	20524.46667	0.264033264	21-25	9.3014603292717e-05	0.000248038942113912	6	8	3275.5	6385.5
CLIP4	T=W	NW_005081742.1	712854	745107	Nestling Female Brain	Nestling Female	Hyp	387.2967287	-0.170841922	0.074695578	5.226889483	0.022240271	0.047848882	Sig	1727.207343	-0.086869508	0.164205789	0.279859417	0.596793375	0.98605262	Not Sig	32253	NA	3	8	25	65419.16667	0.774271057	20524.46667	0.264033264	21-25	9.3014603292717e-05	0.000248038942113912	6	8	3275.5	6385.5
CLIP4	T=W	NW_005081742.1	712854	745107	Nestling Female Brain	Nestling Female	AMV	425.7623674	-0.273228707	0.099741476	7.473280969	0.006262133	0.017757006	Sig	1652.309104	-0.173445825	0.120208809	2.086532468	0.148603029	0.996634902	Not Sig	32253	NA	3	8	25	65419.16667	0.774271057	20524.46667	0.264033264	21-25	9.3014603292717e-05	0.000248038942113912	6	8	3275.5	6385.5
CLIP4	T=W	NW_005081742.1	712854	745107	Nestling Male Brain	Nestling Male	Hyp	402.2163875	-0.216174066	0.116249169	3.438511906	0.063693036	0.142365007	Not Sig	1935.043946	-0.100831543	0.153664234	0.429301037	0.512332118	0.995064234	Not Sig	32253	NA	3	8	25	65419.16667	0.774271057	20524.46667	0.264033264	21-25	9.3014603292717e-05	0.000248038942113912	6	8	3275.5	6385.5
CLIP4	T=W	NW_005081742.1	712854	745107	Nestling Male Brain	Nestling Male	AMV	412.3836943	-0.236156235	0.148775984	2.484940849	0.11494067	0.225737368	Not Sig	1750.299002	-0.112947134	0.183922953	0.375321819	0.540117616	0.878262464	Not Sig	32253	NA	3	8	25	65419.16667	0.774271057	20524.46667	0.264033264	21-25	9.3014603292717e-05	0.000248038942113912	6	8	3275.5	6385.5
CLN6	T=W	NW_005082517.1	19235	32369	Adult Female Brain	Adult Female	Hyp	NA	NA	NA	NA	NA	NA	NA	1222.403241	-0.225176117	0.17182207	1.723480277	0.189245673	0.998912819	Not Sig	NA	NA	NA	NA	0	NA	-1	NA	-1	0	NA	NA	NA	NA	6341	8401
CLN6	T=W	NW_005082517.1	19235	32369	Adult Female Brain	Adult Female	AMV	NA	NA	NA	NA	NA	NA	NA	1082.315932	-0.059676889	0.103127424	0.335464028	0.562459247	0.983434407	Not Sig	NA	NA	NA	NA	0	NA	-1	NA	-1	0	NA	NA	NA	NA	6342	8402
CLN6	T=W	NW_005082517.1	19235	32369	Adult Male Brain	Adult Male	Hyp	NA	NA	NA	NA	NA	NA	NA	780.3280623	-0.060934544	0.08074335	0.570433606	0.450086664	0.970132487	Not Sig	NA	NA	NA	NA	0	NA	-1	NA	-1	0	NA	NA	NA	NA	6345	8405
CLN6	T=W	NW_005082517.1	19235	32369	Adult Male Brain	Adult Male	AMV	NA	NA	NA	NA	NA	NA	NA	625.4619927	0.027033872	0.090966155	0.088484463	0.766112761	0.975306535	Not Sig	NA	NA	NA	NA	0	NA	-1	NA	-1	0	NA	NA	NA	NA	6346	8406
CLN6	T=W	NW_005082517.1	19235	32369	Nestling Female Brain	Nestling Female	Hyp	NA	NA	NA	NA	NA	NA	NA	1241.746857	0.066759534	0.126212756	0.279738489	0.596872672	0.98605262	Not Sig	NA	NA	NA	NA	0	NA	-1	NA	-1	0	NA	NA	NA	NA	6347	8407
CLN6	T=W	NW_005082517.1	19235	32369	Nestling Female Brain	Nestling Female	AMV	NA	NA	NA	NA	NA	NA	NA	1218.305282	0.218202378	0.225207191	0.934578116	0.333676123	0.996634902	Not Sig	NA	NA	NA	NA	0	NA	-1	NA	-1	0	NA	NA	NA	NA	6348	8408
CLN6	T=W	NW_005082517.1	19235	32369	Nestling Male Brain	Nestling Male	Hyp	NA	NA	NA	NA	NA	NA	NA	1257.148474	-0.125946034	0.130115377	0.93330292	0.334006132	0.995064234	Not Sig	NA	NA	NA	NA	0	NA	-1	NA	-1	0	NA	NA	NA	NA	6349	8409
CLN6	T=W	NW_005082517.1	19235	32369	Nestling Male Brain	Nestling Male	AMV	NA	NA	NA	NA	NA	NA	NA	1152.357962	0.120997531	0.133573968	0.823926814	0.364034554	0.810598102	Not Sig	NA	NA	NA	NA	0	NA	-1	NA	-1	0	NA	NA	NA	NA	6350	8410
CLVS2	T=W	NW_005081591.1	3485978	3542268	Adult Female Brain	Adult Female	Hyp	7115.437185	-0.027864796	0.038394346	0.526323436	0.468156678	0.656176352	Not Sig	22535.31678	0.031664055	0.090844453	0.121406198	0.727514331	0.998912819	Not Sig	56290	NA	NA	NA	0	93052.125	0.262614455	10895.4025	0.801227099	0	NA	NA	NA	NA	6361	8411
CLVS2	T=W	NW_005081591.1	3485978	3542268	Adult Female Brain	Adult Female	AMV	8347.064781	0.067480935	0.031668483	4.539135949	0.03312831	0.080315587	Not Sig	26067.92349	-0.003204415	0.102456427	0.000978371	0.975047096	0.997063119	Not Sig	56290	NA	NA	NA	0	93052.125	0.262614455	10895.4025	0.801227099	0	NA	NA	NA	NA	6362	8412
CLVS2	T=W	NW_005081591.1	3485978	3542268	Adult Male Brain	Adult Male	Hyp	3003.462797	0.026619966	0.027611221	0.929185016	0.335074788	0.473788544	Not Sig	10357.82233	0.085252983	0.039245396	4.714093898	0.029916328	0.554492824	Not Sig	56290	NA	NA	NA	0	93052.125	0.262614455	10895.4025	0.801227099	0	NA	NA	NA	NA	6365	8415
CLVS2	T=W	NW_005081591.1	3485978	3542268	Adult Male Brain	Adult Male	AMV	3188.12604	0.143272904	0.035016692	16.72042126	4.33e-05	0.000157308	Sig	10528.09545	0.112105627	0.05454152	4.218457422	0.039986498	0.562869402	Not Sig	56290	NA	NA	NA	0	93052.125	0.262614455	10895.4025	0.801227099	0	NA	NA	NA	NA	6366	8416
CLVS2	T=W	NW_005081591.1	3485978	3542268	Nestling Female Brain	Nestling Female	Hyp	5273.272949	0.073225197	0.027266591	7.208827053	0.007254589	0.017454777	Sig	17055.01001	-0.005671159	0.063628208	0.00794434	0.92897778	0.996896415	Not Sig	56290	NA	NA	NA	0	93052.125	0.262614455	10895.4025	0.801227099	0	NA	NA	NA	NA	6367	8417
CLVS2	T=W	NW_005081591.1	3485978	3542268	Nestling Female Brain	Nestling Female	AMV	6027.890994	0.035117164	0.040691465	0.743910342	0.388411128	0.547691441	Not Sig	18589.68524	0.06357252	0.108538828	0.342687713	0.558281916	0.996634902	Not Sig	56290	NA	NA	NA	0	93052.125	0.262614455	10895.4025	0.801227099	0	NA	NA	NA	NA	6368	8418
CLVS2	T=W	NW_005081591.1	3485978	3542268	Nestling Male Brain	Nestling Male	Hyp	5581.361779	0.072380073	0.033555968	4.650202357	0.031049887	0.078741361	Not Sig	18951.90746	-0.011505533	0.108227523	0.011297968	0.915350757	1	Not Sig	56290	NA	NA	NA	0	93052.125	0.262614455	10895.4025	0.801227099	0	NA	NA	NA	NA	6369	8419
CLVS2	T=W	NW_005081591.1	3485978	3542268	Nestling Male Brain	Nestling Male	AMV	7139.732013	0.031848989	0.058730228	0.293264163	0.588136331	0.754301242	Not Sig	20784.771	0.096519493	0.110803501	0.761626067	0.382820128	0.81776245	Not Sig	56290	NA	NA	NA	0	93052.125	0.262614455	10895.4025	0.801227099	0	NA	NA	NA	NA	6370	8420
CMPK2	W<T	NW_005081582.1	2460384	2467571	Adult Female Brain	Adult Female	Hyp	178.6283354	-3.773413877	0.236390525	235.6019692	3.58e-53	7.52e-51	Sig	777.727549	-1.557298296	0.328433769	22.16205576	2.51e-06	0.001391206	Sig	7187	NA	1	NA	6	63030.6	0.835378921	10064.3	0.480208333	6-10	0.000139140114094894	NA	7	NA	3895.5	8421
CMPK2	T=W	NW_005081582.1	2460384	2467571	Adult Female Brain	Adult Female	AMV	147.8943718	-3.442826407	0.61745585	24.44036661	7.66e-07	4.87e-06	Sig	421.416264	-0.658291406	0.709349898	0.865850549	NA	100	Not Sig	7187	NA	1	NA	6	63030.6	0.835378921	10064.3	0.480208333	6-10	0.000139140114094894	NA	7	NA	3895.5	8422
CMPK2	W<T	NW_005081582.1	2460384	2467571	Adult Male Brain	Adult Male	Hyp	73.5585339	-4.34194098	0.464710106	69.78750381	6.61e-17	8.91e-16	Sig	306.4450909	-0.976412022	0.109582452	79.25394992	5.46e-19	9.36e-16	Sig	7187	NA	1	NA	6	63030.6	0.835378921	10064.3	0.480208333	6-10	0.000139140114094894	NA	7	NA	3895.5	8425
CMPK2	W<T	NW_005081582.1	2460384	2467571	Adult Male Brain	Adult Male	AMV	29.47586158	-6.141408241	1.019023268	22.32276063	2.3e-06	1e-05	Sig	121.1009392	-0.789627411	0.213972232	13.59141263	0.000227223	0.032658081	Sig	7187	NA	1	NA	6	63030.6	0.835378921	10064.3	0.480208333	6-10	0.000139140114094894	NA	7	NA	3895.5	8426
CMPK2	W<T	NW_005081582.1	2460384	2467571	Nestling Female Brain	Nestling Female	Hyp	100.4045552	-4.510413992	0.414217317	97.14080208	6.46e-23	2.03e-21	Sig	403.9746819	-1.089032138	0.14564033	54.90942886	1.26e-13	5.95e-10	Sig	7187	NA	1	NA	6	63030.6	0.835378921	10064.3	0.480208333	6-10	0.000139140114094894	NA	7	NA	3895.5	8427
CMPK2	W<T	NW_005081582.1	2460384	2467571	Nestling Female Brain	Nestling Female	AMV	68.01838123	-8.640065054	1.082250847	43.03632383	5.37e-11	6.93e-10	Sig	211.2032498	-0.848410599	0.218885158	15.03296128	0.00010565	0.046677976	Sig	7187	NA	1	NA	6	63030.6	0.835378921	10064.3	0.480208333	6-10	0.000139140114094894	NA	7	NA	3895.5	8428
CMPK2	T=W	NW_005081582.1	2460384	2467571	Nestling Male Brain	Nestling Male	Hyp	123.7191943	-3.398180542	0.278656696	133.1615391	8.33e-31	7.01e-29	Sig	461.9703069	-0.771831664	0.247123892	9.44837618	0.002113361	0.217974059	Not Sig	7187	NA	1	NA	6	63030.6	0.835378921	10064.3	0.480208333	6-10	0.000139140114094894	NA	7	NA	3895.5	8429
CMPK2	T=W	NW_005081582.1	2460384	2467571	Nestling Male Brain	Nestling Male	AMV	84.28730955	-5.57905899	0.947009692	21.32214404	3.88e-06	3.09e-05	Sig	254.5835052	-0.538601712	0.341540505	2.421450969	0.119684028	0.64822838	Not Sig	7187	NA	1	NA	6	63030.6	0.835378921	10064.3	0.480208333	6-10	0.000139140114094894	NA	7	NA	3895.5	8430
CMTR1	T=W	NW_005081620.1	493943	521412	Adult Female Brain	Adult Female	Hyp	1322.538315	-0.052481196	0.093526472	0.312503031	0.576148272	0.755027224	Not Sig	4533.329904	-0.000288279	0.118296377	1.59e-05	0.99682102	0.998912819	Not Sig	27469	NA	1	NA	17	127195.3333	0.045002922	11361.9	0.511841469	16-20	3.64046743601878e-05	NA	3	NA	1645.5	8431
CMTR1	T=W	NW_005081620.1	493943	521412	Adult Female Brain	Adult Female	AMV	1174.36992	-0.186670703	0.075297763	6.135341015	0.013250599	0.036028211	Sig	4141.796003	0.028177495	0.133640589	0.044438633	0.833039649	0.992913561	Not Sig	27469	NA	1	NA	17	127195.3333	0.045002922	11361.9	0.511841469	16-20	3.64046743601878e-05	NA	3	NA	1645.5	8432
CMTR1	T=W	NW_005081620.1	493943	521412	Adult Male Brain	Adult Male	Hyp	585.0292494	0.081488629	0.043954817	3.436426652	0.063773484	0.118953377	Not Sig	2041.738955	0.090593532	0.041383803	4.789541869	0.028633041	0.547558347	Not Sig	27469	NA	1	NA	17	127195.3333	0.045002922	11361.9	0.511841469	16-20	3.64046743601878e-05	NA	3	NA	1645.5	8435
CMTR1	T=W	NW_005081620.1	493943	521412	Adult Male Brain	Adult Male	AMV	496.4795733	-0.050964838	0.047123104	1.169579703	0.279487617	0.408872794	Not Sig	1734.071373	-0.04741025	0.061657017	0.591484533	0.441845632	0.908923161	Not Sig	27469	NA	1	NA	17	127195.3333	0.045002922	11361.9	0.511841469	16-20	3.64046743601878e-05	NA	3	NA	1645.5	8436
CMTR1	T=W	NW_005081620.1	493943	521412	Nestling Female Brain	Nestling Female	Hyp	1030.292748	-0.019779168	0.056496849	0.12232593	0.726525396	0.811573574	Not Sig	3689.425852	0.012251055	0.070914808	0.029950995	0.86260147	0.996728869	Not Sig	27469	NA	1	NA	17	127195.3333	0.045002922	11361.9	0.511841469	16-20	3.64046743601878e-05	NA	3	NA	1645.5	8437
CMTR1	T=W	NW_005081620.1	493943	521412	Nestling Female Brain	Nestling Female	AMV	762.4108489	-0.052189854	0.109324785	0.225878888	0.634596552	0.762367172	Not Sig	2812.845204	-0.109557465	0.135266071	0.657095158	0.417587339	0.996634902	Not Sig	27469	NA	1	NA	17	127195.3333	0.045002922	11361.9	0.511841469	16-20	3.64046743601878e-05	NA	3	NA	1645.5	8438
CMTR1	T=W	NW_005081620.1	493943	521412	Nestling Male Brain	Nestling Male	Hyp	1105.026459	-0.0290743	0.068326493	0.180812738	0.670675715	0.820883042	Not Sig	4145.033305	-0.034405913	0.056421696	0.371581643	0.542143397	0.995508038	Not Sig	27469	NA	1	NA	17	127195.3333	0.045002922	11361.9	0.511841469	16-20	3.64046743601878e-05	NA	3	NA	1645.5	8439
CMTR1	T=W	NW_005081620.1	493943	521412	Nestling Male Brain	Nestling Male	AMV	901.2306242	-0.257348129	0.189162593	1.773277688	0.182976959	0.324248343	Not Sig	3058.420613	-0.020756612	0.093468022	0.049281258	0.82431869	0.963344445	Not Sig	27469	NA	1	NA	17	127195.3333	0.045002922	11361.9	0.511841469	16-20	3.64046743601878e-05	NA	3	NA	1645.5	8440
CNIH3	T=W	NW_005081602.1	1496803	1543738	Adult Female Brain	Adult Female	Hyp	865.6017707	-0.43131261	0.113208828	14.32381316	0.000153906	0.000697219	Sig	3002.390285	-0.126077763	0.22189063	0.323601577	0.569451226	0.998912819	Not Sig	46935	NA	1	1	28	NA	-1	NA	-1	26-30	2.1306061574518e-05	2.1306061574518e-05	2	2	905.5	915.5
CNIH3	T=W	NW_005081602.1	1496803	1543738	Adult Female Brain	Adult Female	AMV	2561.019737	0.072576745	0.056688269	1.636953206	0.200744013	0.350964588	Not Sig	7168.72944	-0.016617428	0.470287201	0.001249191	0.971805516	0.997063119	Not Sig	46935	NA	1	1	28	NA	-1	NA	-1	26-30	2.1306061574518e-05	2.1306061574518e-05	2	2	905.5	915.5
CNIH3	T=W	NW_005081602.1	1496803	1543738	Adult Male Brain	Adult Male	Hyp	361.2622718	-0.352440836	0.099757264	12.30664896	0.000451348	0.001488457	Sig	1305.332071	-0.009598623	0.12166033	0.006240217	0.937036566	0.992784155	Not Sig	46935	NA	1	1	28	NA	-1	NA	-1	26-30	2.1306061574518e-05	2.1306061574518e-05	2	2	905.5	915.5
CNIH3	T=W	NW_005081602.1	1496803	1543738	Adult Male Brain	Adult Male	AMV	1320.885748	-0.14818601	0.114925343	1.643923012	0.199788064	0.310056847	Not Sig	3834.713482	0.135690944	0.168739133	0.645375584	0.421770897	0.903024368	Not Sig	46935	NA	1	1	28	NA	-1	NA	-1	26-30	2.1306061574518e-05	2.1306061574518e-05	2	2	905.5	915.5
CNIH3	T=W	NW_005081602.1	1496803	1543738	Nestling Female Brain	Nestling Female	Hyp	754.2230149	-0.152138179	0.074125033	4.190715833	0.040645931	0.081213546	Not Sig	2533.601556	-0.0194125	0.144885559	0.017953236	0.893410731	0.996896415	Not Sig	46935	NA	1	1	28	NA	-1	NA	-1	26-30	2.1306061574518e-05	2.1306061574518e-05	2	2	905.5	915.5
CNIH3	T=W	NW_005081602.1	1496803	1543738	Nestling Female Brain	Nestling Female	AMV	1342.831371	0.007891142	0.08492775	0.008587632	0.926166148	0.956247712	Not Sig	3046.337385	0.198945071	0.369066912	0.289468769	0.590561157	0.996634902	Not Sig	46935	NA	1	1	28	NA	-1	NA	-1	26-30	2.1306061574518e-05	2.1306061574518e-05	2	2	905.5	915.5
CNIH3	T=W	NW_005081602.1	1496803	1543738	Nestling Male Brain	Nestling Male	Hyp	799.0244913	-0.06420413	0.085141898	0.566829652	0.451521486	0.652365059	Not Sig	2414.818715	-0.042753757	0.244430047	0.030555194	0.861236442	1	Not Sig	46935	NA	1	1	28	NA	-1	NA	-1	26-30	2.1306061574518e-05	2.1306061574518e-05	2	2	905.5	915.5
CNIH3	T=W	NW_005081602.1	1496803	1543738	Nestling Male Brain	Nestling Male	AMV	1415.354369	-0.151941066	0.089525275	2.865005305	0.090525411	0.185532279	Not Sig	3175.979754	-0.08692296	0.398465272	0.047415509	0.827623105	0.963815047	Not Sig	46935	NA	1	1	28	NA	-1	NA	-1	26-30	2.1306061574518e-05	2.1306061574518e-05	2	2	905.5	915.5
CNIH4	T=W	NW_005081602.1	1619703	1625324	Adult Female Brain	Adult Female	Hyp	3.067489812	2.826226593	2.075496938	1.122366748	0.289409402	0.467688267	Not Sig	2466.352155	-0.122225552	0.108862486	1.263072423	0.261070323	0.998912819	Not Sig	5621	NA	NA	1	4	NA	-1	NA	-1	1-5	NA	0.000177904287493329	NA	7	6371	5595.5
CNIH4	T=W	NW_005081602.1	1619703	1625324	Adult Female Brain	Adult Female	AMV	1.094466425	-0.656141904	3.080238107	0.0650043	0.798754451	100	Not Sig	1767.81128	-0.049537813	0.080599265	0.378069714	0.538638107	0.980436807	Not Sig	5621	NA	NA	1	4	NA	-1	NA	-1	1-5	NA	0.000177904287493329	NA	7	6372	5595.5
CNIH4	T=W	NW_005081602.1	1619703	1625324	Adult Male Brain	Adult Male	Hyp	90.88167276	-0.175300541	0.160891483	1.163829895	0.280672668	0.409272507	Not Sig	1194.226908	0.083525937	0.05860345	2.029762537	0.154244706	0.901309303	Not Sig	5621	NA	NA	1	4	NA	-1	NA	-1	1-5	NA	0.000177904287493329	NA	7	6375	5595.5
CNIH4	T=W	NW_005081602.1	1619703	1625324	Adult Male Brain	Adult Male	AMV	56.4058792	-0.241886591	0.19264291	1.539367811	0.21471193	0.328346021	Not Sig	834.3012536	0.095732212	0.073098133	1.713641371	0.190513602	0.794148963	Not Sig	5621	NA	NA	1	4	NA	-1	NA	-1	1-5	NA	0.000177904287493329	NA	7	6376	5595.5
CNIH4	T=W	NW_005081602.1	1619703	1625324	Nestling Female Brain	Nestling Female	Hyp	2.007267645	-2.118707115	2.269428841	0.483334481	0.486915803	100	Not Sig	2038.419405	-0.110837199	0.074632775	2.204487191	0.137609648	0.789912641	Not Sig	5621	NA	NA	1	4	NA	-1	NA	-1	1-5	NA	0.000177904287493329	NA	7	6377	5595.5
CNIH4	T=W	NW_005081602.1	1619703	1625324	Nestling Female Brain	Nestling Female	AMV	0.65286709	-1.439618892	3.028007478	0.304584225	0.581022694	100	Not Sig	1767.242143	-0.126328981	0.118489777	1.138122656	0.28604937	0.996634902	Not Sig	5621	NA	NA	1	4	NA	-1	NA	-1	1-5	NA	0.000177904287493329	NA	7	6378	5595.5
CNIH4	T=W	NW_005081602.1	1619703	1625324	Nestling Male Brain	Nestling Male	Hyp	0	NA	NA	NA	NA	100	Not Sig	2207.367966	-0.180361377	0.086429651	4.330285501	0.037439965	0.705119348	Not Sig	5621	NA	NA	1	4	NA	-1	NA	-1	1-5	NA	0.000177904287493329	NA	7	6379	5595.5
CNIH4	T=W	NW_005081602.1	1619703	1625324	Nestling Male Brain	Nestling Male	AMV	0.320889803	-0.528005021	3.061794056	0.044767553	0.832432028	100	Not Sig	1802.25887	-0.15362017	0.102993957	2.210951743	0.137034107	0.668646448	Not Sig	5621	NA	NA	1	4	NA	-1	NA	-1	1-5	NA	0.000177904287493329	NA	7	6380	5595.5
CNKSR3	T=W	NW_005081596.1	2933689	2988450	Adult Female Brain	Adult Female	Hyp	229.73808	-0.810014161	0.15648717	26.50114697	2.63e-07	2.18e-06	Sig	968.9930936	-0.69472881	0.210718098	10.92483139	0.000948838	0.125427398	Not Sig	54761	NA	2	2	10	80628.025	0.488846678	12332.6525	0.786772349	6-10	3.65223425430507e-05	3.65223425430507e-05	3	2	1655.5	1575.5
CNKSR3	W<T	NW_005081596.1	2933689	2988450	Adult Female Brain	Adult Female	AMV	277.4788844	-1.148289669	0.153294786	54.92738313	1.25e-13	1.89e-12	Sig	1127.587945	-0.70971076	0.137184537	26.89471122	2.15e-07	0.000122677	Sig	54761	NA	2	2	10	80628.025	0.488846678	12332.6525	0.786772349	6-10	3.65223425430507e-05	3.65223425430507e-05	3	2	1655.5	1575.5
CNKSR3	T=W	NW_005081596.1	2933689	2988450	Adult Male Brain	Adult Male	Hyp	98.44607013	-0.829725256	0.147485486	31.09771748	2.45e-08	1.51e-07	Sig	363.1798302	-0.314530355	0.104218333	9.125197306	0.002521127	0.143421785	Not Sig	54761	NA	2	2	10	80628.025	0.488846678	12332.6525	0.786772349	6-10	3.65223425430507e-05	3.65223425430507e-05	3	2	1655.5	1575.5
CNKSR3	T=W	NW_005081596.1	2933689	2988450	Adult Male Brain	Adult Male	AMV	163.3043287	-0.819675431	0.1079431	57.22964143	3.88e-14	4.1e-13	Sig	571.2096296	-0.289597323	0.141799436	4.177549872	0.040962879	0.565527296	Not Sig	54761	NA	2	2	10	80628.025	0.488846678	12332.6525	0.786772349	6-10	3.65223425430507e-05	3.65223425430507e-05	3	2	1655.5	1575.5
CNKSR3	W<T	NW_005081596.1	2933689	2988450	Nestling Female Brain	Nestling Female	Hyp	144.0960025	-0.6576881	0.150766399	18.71984729	1.51e-05	6.92e-05	Sig	661.3419391	-0.857193461	0.202379548	17.69129562	2.6e-05	0.008006352	Sig	54761	NA	2	2	10	80628.025	0.488846678	12332.6525	0.786772349	6-10	3.65223425430507e-05	3.65223425430507e-05	3	2	1655.5	1575.5
CNKSR3	T=W	NW_005081596.1	2933689	2988450	Nestling Female Brain	Nestling Female	AMV	106.903364	-0.266267872	0.273536578	0.906776436	0.340971174	0.496314263	Not Sig	331.7678177	-0.094099005	0.318915349	0.087231423	0.767726783	0.996634902	Not Sig	54761	NA	2	2	10	80628.025	0.488846678	12332.6525	0.786772349	6-10	3.65223425430507e-05	3.65223425430507e-05	3	2	1655.5	1575.5
CNKSR3	T=W	NW_005081596.1	2933689	2988450	Nestling Male Brain	Nestling Male	Hyp	242.2518284	-0.854392296	0.223245245	13.67641024	0.000217165	0.001146675	Sig	781.4016154	0.093525711	0.221167761	0.179261621	0.672008561	1	Not Sig	54761	NA	2	2	10	80628.025	0.488846678	12332.6525	0.786772349	6-10	3.65223425430507e-05	3.65223425430507e-05	3	2	1655.5	1575.5
CNKSR3	T=W	NW_005081596.1	2933689	2988450	Nestling Male Brain	Nestling Male	AMV	101.359742	-0.814313721	0.242405209	10.99508522	0.000913538	0.003843545	Sig	349.2299346	-0.312948639	0.319545505	0.945790747	0.330793046	0.793850799	Not Sig	54761	NA	2	2	10	80628.025	0.488846678	12332.6525	0.786772349	6-10	3.65223425430507e-05	3.65223425430507e-05	3	2	1655.5	1575.5
CNPY3	T=W	NW_005081577.1	249334	251387	Adult Female Brain	Adult Female	Hyp	474.9484902	-0.022998664	0.115135786	0.039755908	0.841958593	0.917944483	Not Sig	2203.889271	0.025153286	0.075634904	0.110554614	0.739513597	0.998912819	Not Sig	2053	NA	NA	NA	25	119456	0.064484707	15501.4	0.514033264	21-25	NA	NA	NA	NA	6381	8441
CNPY3	T=W	NW_005081577.1	249334	251387	Adult Female Brain	Adult Female	AMV	283.1105218	-0.093211491	0.163544959	0.321325947	0.570811887	0.720485176	Not Sig	1384.912594	-0.156762079	0.130378824	1.449943076	0.228537087	0.883195656	Not Sig	2053	NA	NA	NA	25	119456	0.064484707	15501.4	0.514033264	21-25	NA	NA	NA	NA	6382	8442
CNPY3	T=W	NW_005081577.1	249334	251387	Adult Male Brain	Adult Male	Hyp	233.1740588	-0.013784082	0.083750307	0.026998426	0.869485554	0.922803578	Not Sig	1283.275604	-0.003869772	0.049546121	0.006136439	0.937561239	0.992784155	Not Sig	2053	NA	NA	NA	25	119456	0.064484707	15501.4	0.514033264	21-25	NA	NA	NA	NA	6385	8445
CNPY3	T=W	NW_005081577.1	249334	251387	Adult Male Brain	Adult Male	AMV	124.3137589	-0.017676431	0.126093033	0.019462102	0.889049811	0.928089923	Not Sig	681.7927789	-0.046736713	0.08506682	0.302035843	0.582608936	0.940806399	Not Sig	2053	NA	NA	NA	25	119456	0.064484707	15501.4	0.514033264	21-25	NA	NA	NA	NA	6386	8446
CNPY3	T=W	NW_005081577.1	249334	251387	Nestling Female Brain	Nestling Female	Hyp	511.2437353	0.156676641	0.072623387	4.642722854	0.031185486	0.063785697	Not Sig	2224.912492	0.095557421	0.126320156	0.5720785	0.449434156	0.974078442	Not Sig	2053	NA	NA	NA	25	119456	0.064484707	15501.4	0.514033264	21-25	NA	NA	NA	NA	6387	8447
CNPY3	T=W	NW_005081577.1	249334	251387	Nestling Female Brain	Nestling Female	AMV	364.2074814	-0.040367945	0.127067047	0.10009853	0.751711426	0.854167868	Not Sig	1451.207046	0.333081439	0.259112286	1.640162391	0.200303189	0.996634902	Not Sig	2053	NA	NA	NA	25	119456	0.064484707	15501.4	0.514033264	21-25	NA	NA	NA	NA	6388	8448
CNPY3	T=W	NW_005081577.1	249334	251387	Nestling Male Brain	Nestling Male	Hyp	518.0960449	0.158286631	0.094791437	2.782081076	0.095324232	0.20182287	Not Sig	2313.381216	0.101289466	0.144063833	0.495631876	0.481425752	0.995064234	Not Sig	2053	NA	NA	NA	25	119456	0.064484707	15501.4	0.514033264	21-25	NA	NA	NA	NA	6389	8449
CNPY3	T=W	NW_005081577.1	249334	251387	Nestling Male Brain	Nestling Male	AMV	311.9006178	-0.072103329	0.152966277	0.219885892	0.639126876	0.790318181	Not Sig	1278.07636	0.150278084	0.124710396	1.459376996	0.227029273	0.736433788	Not Sig	2053	NA	NA	NA	25	119456	0.064484707	15501.4	0.514033264	21-25	NA	NA	NA	NA	6390	8450
CNR1	T=W	NW_005081569.1	4312018	4330605	Adult Female Brain	Adult Female	Hyp	6862.48164	0.026756955	0.042523466	0.395441004	0.529453155	0.707058788	Not Sig	17012.39417	-0.026323445	0.189610365	0.019284325	0.889554447	0.998912819	Not Sig	18587	NA	1	2	6	67055.1	0.764465225	5440.56	0.277428372	6-10	5.38010437402486e-05	0.000107602087480497	5	5	2330.5	3935.5
CNR1	T=W	NW_005081569.1	4312018	4330605	Adult Female Brain	Adult Female	Hyp	6862.48164	0.026756955	0.042523466	0.395441004	0.529453155	0.707058788	Not Sig	17012.39417	-0.026323445	0.189610365	0.019284325	0.889554447	0.998912819	Not Sig	18587	NA	1	3	6	67055.1	0.764465225	5440.56	0.277428372	6-10	5.38010437402486e-05	0.000161403131220746	5	7	2330.5	5295.5
CNR1	T=W	NW_005081569.1	4312018	4330605	Adult Female Brain	Adult Female	AMV	18233.34561	-0.073334734	0.023273376	9.927181928	0.001628557	0.005663531	Sig	32774.39616	0.1623796	0.14446935	1.258360806	0.261961596	0.904295622	Not Sig	18587	NA	1	2	6	67055.1	0.764465225	5440.56	0.277428372	6-10	5.38010437402486e-05	0.000107602087480497	5	5	2330.5	3935.5
CNR1	T=W	NW_005081569.1	4312018	4330605	Adult Female Brain	Adult Female	AMV	18233.34561	-0.073334734	0.023273376	9.927181928	0.001628557	0.005663531	Sig	32774.39616	0.1623796	0.14446935	1.258360806	0.261961596	0.904295622	Not Sig	18587	NA	1	3	6	67055.1	0.764465225	5440.56	0.277428372	6-10	5.38010437402486e-05	0.000161403131220746	5	7	2330.5	5295.5
CNR1	W>T	NW_005081569.1	4312018	4330605	Adult Male Brain	Adult Male	Hyp	2829.165695	0.008782752	0.032578042	0.072611648	0.787571499	0.872131807	Not Sig	9418.305076	0.953110905	0.122873668	58.45753717	2.08e-14	1.9e-11	Sig	18587	NA	1	2	6	67055.1	0.764465225	5440.56	0.277428372	6-10	5.38010437402486e-05	0.000107602087480497	5	5	2330.5	3935.5
CNR1	W>T	NW_005081569.1	4312018	4330605	Adult Male Brain	Adult Male	Hyp	2829.165695	0.008782752	0.032578042	0.072611648	0.787571499	0.872131807	Not Sig	9418.305076	0.953110905	0.122873668	58.45753717	2.08e-14	1.9e-11	Sig	18587	NA	1	3	6	67055.1	0.764465225	5440.56	0.277428372	6-10	5.38010437402486e-05	0.000161403131220746	5	7	2330.5	5295.5
CNR1	T=W	NW_005081569.1	4312018	4330605	Adult Male Brain	Adult Male	AMV	6237.724734	-0.105255482	0.036597935	8.258566271	0.004056015	0.01014974	Sig	21230.53471	0.436206273	0.141101076	9.471072674	0.002087373	0.139795254	Not Sig	18587	NA	1	2	6	67055.1	0.764465225	5440.56	0.277428372	6-10	5.38010437402486e-05	0.000107602087480497	5	5	2330.5	3935.5
CNR1	T=W	NW_005081569.1	4312018	4330605	Adult Male Brain	Adult Male	AMV	6237.724734	-0.105255482	0.036597935	8.258566271	0.004056015	0.01014974	Sig	21230.53471	0.436206273	0.141101076	9.471072674	0.002087373	0.139795254	Not Sig	18587	NA	1	3	6	67055.1	0.764465225	5440.56	0.277428372	6-10	5.38010437402486e-05	0.000161403131220746	5	7	2330.5	5295.5
CNR1	T=W	NW_005081569.1	4312018	4330605	Nestling Female Brain	Nestling Female	Hyp	7582.689381	0.144064626	0.021308056	45.69596307	1.38e-11	1.42e-10	Sig	17046.88337	0.469450244	0.180476542	6.736512263	0.009445912	0.289585847	Not Sig	18587	NA	1	2	6	67055.1	0.764465225	5440.56	0.277428372	6-10	5.38010437402486e-05	0.000107602087480497	5	5	2330.5	3935.5
CNR1	T=W	NW_005081569.1	4312018	4330605	Nestling Female Brain	Nestling Female	Hyp	7582.689381	0.144064626	0.021308056	45.69596307	1.38e-11	1.42e-10	Sig	17046.88337	0.469450244	0.180476542	6.736512263	0.009445912	0.289585847	Not Sig	18587	NA	1	3	6	67055.1	0.764465225	5440.56	0.277428372	6-10	5.38010437402486e-05	0.000161403131220746	5	7	2330.5	5295.5
CNR1	T=W	NW_005081569.1	4312018	4330605	Nestling Female Brain	Nestling Female	AMV	12979.4196	-0.094559772	0.026978377	12.27866234	0.000458167	0.001776039	Sig	27988.9746	-0.054868465	0.239690136	0.052443384	0.81886487	0.996634902	Not Sig	18587	NA	1	2	6	67055.1	0.764465225	5440.56	0.277428372	6-10	5.38010437402486e-05	0.000107602087480497	5	5	2330.5	3935.5
CNR1	T=W	NW_005081569.1	4312018	4330605	Nestling Female Brain	Nestling Female	AMV	12979.4196	-0.094559772	0.026978377	12.27866234	0.000458167	0.001776039	Sig	27988.9746	-0.054868465	0.239690136	0.052443384	0.81886487	0.996634902	Not Sig	18587	NA	1	3	6	67055.1	0.764465225	5440.56	0.277428372	6-10	5.38010437402486e-05	0.000161403131220746	5	7	2330.5	5295.5
CNR1	T=W	NW_005081569.1	4312018	4330605	Nestling Male Brain	Nestling Male	Hyp	7545.402385	0.139743518	0.034761622	16.14153542	5.88e-05	0.000347283	Sig	17847.91398	0.442018231	0.191767528	5.360436622	0.020598616	0.596903689	Not Sig	18587	NA	1	2	6	67055.1	0.764465225	5440.56	0.277428372	6-10	5.38010437402486e-05	0.000107602087480497	5	5	2330.5	3935.5
CNR1	T=W	NW_005081569.1	4312018	4330605	Nestling Male Brain	Nestling Male	Hyp	7545.402385	0.139743518	0.034761622	16.14153542	5.88e-05	0.000347283	Sig	17847.91398	0.442018231	0.191767528	5.360436622	0.020598616	0.596903689	Not Sig	18587	NA	1	3	6	67055.1	0.764465225	5440.56	0.277428372	6-10	5.38010437402486e-05	0.000161403131220746	5	7	2330.5	5295.5
CNR1	T=W	NW_005081569.1	4312018	4330605	Nestling Male Brain	Nestling Male	AMV	14072.45331	-0.070372042	0.057244209	1.506642285	0.21965216	0.370260562	Not Sig	26768.86695	0.286295263	0.308480839	0.870070251	0.350935861	0.805539988	Not Sig	18587	NA	1	2	6	67055.1	0.764465225	5440.56	0.277428372	6-10	5.38010437402486e-05	0.000107602087480497	5	5	2330.5	3935.5
CNR1	T=W	NW_005081569.1	4312018	4330605	Nestling Male Brain	Nestling Male	AMV	14072.45331	-0.070372042	0.057244209	1.506642285	0.21965216	0.370260562	Not Sig	26768.86695	0.286295263	0.308480839	0.870070251	0.350935861	0.805539988	Not Sig	18587	NA	1	3	6	67055.1	0.764465225	5440.56	0.277428372	6-10	5.38010437402486e-05	0.000161403131220746	5	7	2330.5	5295.5
CNRIP1	T=W	NW_005081615.1	3355161	3366270	Adult Female Brain	Adult Female	Hyp	1545.71163	-0.537371921	0.061762531	75.38436965	3.87e-18	1.1e-16	Sig	6920.417317	-0.206961341	0.099349162	4.354924644	0.036902092	0.748831921	Not Sig	NA	NA	1	NA	6	NA	-1	NA	-1	6-10	NA	NA	NA	NA	6391	8451
CNRIP1	T=W	NW_005081615.1	3355161	3366270	Adult Female Brain	Adult Female	AMV	2189.113303	-0.663044103	0.058384465	128.0426488	1.1e-29	4.92e-28	Sig	8498.46116	-0.110126841	0.086282243	1.632302211	0.201384916	0.862105695	Not Sig	NA	NA	1	NA	6	NA	-1	NA	-1	6-10	NA	NA	NA	NA	6392	8452
CNRIP1	T=W	NW_005081615.1	3355161	3366270	Adult Male Brain	Adult Male	Hyp	826.4196498	-0.288638704	0.044577698	41.87828785	9.71e-11	7.4e-10	Sig	3505.154968	-0.246092319	0.238791005	1.063981692	0.302308807	0.959479559	Not Sig	NA	NA	1	NA	6	NA	-1	NA	-1	6-10	NA	NA	NA	NA	6395	8455
CNRIP1	T=W	NW_005081615.1	3355161	3366270	Adult Male Brain	Adult Male	AMV	930.3943037	-0.302485457	0.042444216	50.74387456	1.05e-12	9.83e-12	Sig	3606.400143	-0.501372585	0.365520589	1.883510399	0.169935704	0.768844238	Not Sig	NA	NA	1	NA	6	NA	-1	NA	-1	6-10	NA	NA	NA	NA	6396	8456
CNRIP1	T=W	NW_005081615.1	3355161	3366270	Nestling Female Brain	Nestling Female	Hyp	1950.055189	-0.410863692	0.040101372	104.7456039	1.39e-24	4.5e-23	Sig	8160.550651	0.186994968	0.181084776	1.06562728	0.301935233	0.921966686	Not Sig	NA	NA	1	NA	6	NA	-1	NA	-1	6-10	NA	NA	NA	NA	6397	8457
CNRIP1	T=W	NW_005081615.1	3355161	3366270	Nestling Female Brain	Nestling Female	AMV	2647.397262	-0.646222328	0.060666264	112.4027429	2.92e-26	1.59e-24	Sig	11296.27481	-0.229000356	0.173543029	1.745596992	0.186431211	0.996634902	Not Sig	NA	NA	1	NA	6	NA	-1	NA	-1	6-10	NA	NA	NA	NA	6398	8458
CNRIP1	T=W	NW_005081615.1	3355161	3366270	Nestling Male Brain	Nestling Male	Hyp	1932.893604	-0.468286386	0.053080861	77.54880954	1.29e-18	6.43e-17	Sig	8981.172629	-0.171314331	0.163034351	1.098078365	0.29468821	0.995064234	Not Sig	NA	NA	1	NA	6	NA	-1	NA	-1	6-10	NA	NA	NA	NA	6399	8459
CNRIP1	T=W	NW_005081615.1	3355161	3366270	Nestling Male Brain	Nestling Male	AMV	3025.003798	-0.699498517	0.061817698	126.780046	2.08e-29	2.69e-27	Sig	13492.84146	-0.176889369	0.146243362	1.451673897	0.228259551	0.737165433	Not Sig	NA	NA	1	NA	6	NA	-1	NA	-1	6-10	NA	NA	NA	NA	6400	8460
CNST	T=W	NW_005081620.1	3091761	3144565	Adult Female Brain	Adult Female	Hyp	1038.830672	-0.149957401	0.073391108	4.17112649	0.041118452	0.097113468	Not Sig	3730.346457	-0.060374998	0.098482801	0.376262969	0.539610049	0.998912819	Not Sig	52804	NA	6	1	13	58500.275	0.883742451	17114.95	0.322524418	11-15	0.00011362775547307	1.89379592455117e-05	7	2	3605.5	835.5
CNST	W>T	NW_005081620.1	3091761	3144565	Adult Female Brain	Adult Female	AMV	1305.870915	0.710444236	0.074847938	89.3234084	3.35e-21	8e-20	Sig	3812.52667	0.450259927	0.115218958	15.07377342	0.00010339	0.018164795	Sig	52804	NA	6	1	13	58500.275	0.883742451	17114.95	0.322524418	11-15	0.00011362775547307	1.89379592455117e-05	7	2	3605.5	835.5
CNST	T=W	NW_005081620.1	3091761	3144565	Adult Male Brain	Adult Male	Hyp	428.900539	-0.14059724	0.063304838	4.921963205	0.026517368	0.056376666	Not Sig	1600.115839	0.034624709	0.037595164	0.84803606	0.357108521	0.964851606	Not Sig	52804	NA	6	1	13	58500.275	0.883742451	17114.95	0.322524418	11-15	0.00011362775547307	1.89379592455117e-05	7	2	3605.5	835.5
CNST	W>T	NW_005081620.1	3091761	3144565	Adult Male Brain	Adult Male	AMV	458.7260786	0.506336177	0.063644503	63.11105777	1.95e-15	2.32e-14	Sig	1554.831796	0.334797796	0.052538945	40.40416648	2.07e-10	1.34e-07	Sig	52804	NA	6	1	13	58500.275	0.883742451	17114.95	0.322524418	11-15	0.00011362775547307	1.89379592455117e-05	7	2	3605.5	835.5
CNST	T=W	NW_005081620.1	3091761	3144565	Nestling Female Brain	Nestling Female	Hyp	696.2481384	0.23108726	0.061105826	14.27535196	0.000157919	0.000578665	Sig	2427.013918	0.000196335	0.073567255	5.8e-05	0.993924787	0.998146184	Not Sig	52804	NA	6	1	13	58500.275	0.883742451	17114.95	0.322524418	11-15	0.00011362775547307	1.89379592455117e-05	7	2	3605.5	835.5
CNST	T=W	NW_005081620.1	3091761	3144565	Nestling Female Brain	Nestling Female	AMV	664.1355819	0.203966421	0.105631053	3.699366966	0.054433116	0.11222764	Not Sig	2191.388566	0.093141532	0.146543516	0.403364719	0.525356672	0.996634902	Not Sig	52804	NA	6	1	13	58500.275	0.883742451	17114.95	0.322524418	11-15	0.00011362775547307	1.89379592455117e-05	7	2	3605.5	835.5
CNST	T=W	NW_005081620.1	3091761	3144565	Nestling Male Brain	Nestling Male	Hyp	688.787478	0.072769764	0.114778382	0.397101649	0.528589895	0.714151737	Not Sig	2677.035073	-0.046321245	0.095719625	0.233967018	0.628597819	1	Not Sig	52804	NA	6	1	13	58500.275	0.883742451	17114.95	0.322524418	11-15	0.00011362775547307	1.89379592455117e-05	7	2	3605.5	835.5
CNST	T=W	NW_005081620.1	3091761	3144565	Nestling Male Brain	Nestling Male	AMV	762.7667563	0.351555296	0.091889072	14.57647093	0.000134585	0.000721736	Sig	2242.599463	0.157534698	0.166941426	0.895915361	0.343879319	0.802847803	Not Sig	52804	NA	6	1	13	58500.275	0.883742451	17114.95	0.322524418	11-15	0.00011362775547307	1.89379592455117e-05	7	2	3605.5	835.5
COG2	W<T	NW_005081653.1	891790	922678	Adult Female Brain	Adult Female	Hyp	715.4571256	-0.65791905	0.108820019	36.08231966	1.89e-09	2.14e-08	Sig	2288.572528	-0.416311499	0.101906381	16.76994906	4.22e-05	0.011263162	Sig	30888	NA	1	5	6	97941.46667	0.201116956	14230.5	0.626819127	6-10	3.23750323750324e-05	0.000161875161875162	3	7	1475.5	5305.5
COG2	T=W	NW_005081653.1	891790	922678	Adult Female Brain	Adult Female	AMV	851.1678285	-0.654461169	0.096102401	45.92033712	1.23e-11	1.59e-10	Sig	2451.964401	-0.153707597	0.169232794	0.827193531	0.363085306	0.940157007	Not Sig	30888	NA	1	5	6	97941.46667	0.201116956	14230.5	0.626819127	6-10	3.23750323750324e-05	0.000161875161875162	3	7	1475.5	5305.5
COG2	T=W	NW_005081653.1	891790	922678	Adult Male Brain	Adult Male	Hyp	390.4813054	-0.631135361	0.060588589	108.4535385	2.14e-25	4.59e-24	Sig	1345.616153	-0.086803074	0.104423949	0.692021112	0.405477775	0.96600323	Not Sig	30888	NA	1	5	6	97941.46667	0.201116956	14230.5	0.626819127	6-10	3.23750323750324e-05	0.000161875161875162	3	7	1475.5	5305.5
COG2	T=W	NW_005081653.1	891790	922678	Adult Male Brain	Adult Male	AMV	434.363026	-0.55949914	0.067430439	68.57240285	1.22e-16	1.69e-15	Sig	1389.788179	-0.060359729	0.094739483	0.406451552	0.523776075	0.93106195	Not Sig	30888	NA	1	5	6	97941.46667	0.201116956	14230.5	0.626819127	6-10	3.23750323750324e-05	0.000161875161875162	3	7	1475.5	5305.5
COG2	T=W	NW_005081653.1	891790	922678	Nestling Female Brain	Nestling Female	Hyp	418.2563893	0.143122099	0.079991582	3.192238161	0.073988647	0.133669385	Not Sig	1248.436168	-0.191661548	0.111658034	2.943467548	0.086225447	0.698480445	Not Sig	30888	NA	1	5	6	97941.46667	0.201116956	14230.5	0.626819127	6-10	3.23750323750324e-05	0.000161875161875162	3	7	1475.5	5305.5
COG2	T=W	NW_005081653.1	891790	922678	Nestling Female Brain	Nestling Female	AMV	502.4548552	-0.026477639	0.106313534	0.061669531	0.803876376	0.888705142	Not Sig	1290.258796	-0.10915737	0.088397421	1.526851596	0.21658558	0.996634902	Not Sig	30888	NA	1	5	6	97941.46667	0.201116956	14230.5	0.626819127	6-10	3.23750323750324e-05	0.000161875161875162	3	7	1475.5	5305.5
COG2	T=W	NW_005081653.1	891790	922678	Nestling Male Brain	Nestling Male	Hyp	514.9476073	0.045721813	0.10095614	0.204398857	0.651193401	0.813433585	Not Sig	1430.459423	0.149631004	0.090138959	2.765816034	0.096297569	0.899156401	Not Sig	30888	NA	1	5	6	97941.46667	0.201116956	14230.5	0.626819127	6-10	3.23750323750324e-05	0.000161875161875162	3	7	1475.5	5305.5
COG2	T=W	NW_005081653.1	891790	922678	Nestling Male Brain	Nestling Male	AMV	577.1305613	-0.122515955	0.099779641	1.503399954	0.220148964	0.370494597	Not Sig	1434.857663	0.121863727	0.111093172	1.208560435	0.271617412	0.764295762	Not Sig	30888	NA	1	5	6	97941.46667	0.201116956	14230.5	0.626819127	6-10	3.23750323750324e-05	0.000161875161875162	3	7	1475.5	5305.5
COL10A1	T=W	NW_005081642.1	613093	619999	Nestling Male Brain	Nestling Male	Hyp	0.514033153	0.117414767	3.038445031	0.000333368	0.985432743	100	Not Sig	5.451786886	0.050433127	1.544910372	0.001081659	0.973763434	1	Not Sig	6906	NA	2	8	15	62860.8	0.837521917	17438.2	0.381496881	11-15	0.000289603243556328	0.00115841297422531	9	10	4860.5	7865.5
COL10A1	T=W	NW_005081642.1	613093	619999	Nestling Male Brain	Nestling Male	AMV	5.811885167	0.374011054	2.177076209	0.02944398	0.863757918	0.92833795	Not Sig	8.648277314	1.527767699	1.340254998	1.32152627	0.250318317	0.7501328	Not Sig	6906	NA	2	8	15	62860.8	0.837521917	17438.2	0.381496881	11-15	0.000289603243556328	0.00115841297422531	9	10	4860.5	7865.5
COL12A1	T=W	NW_005081654.1	1505224	1605015	Adult Female Brain	Adult Female	Hyp	1511.527765	-0.544710914	0.075308484	51.93329667	5.74e-13	1.04e-11	Sig	5719.524117	-0.003144358	0.150092799	0.000441533	0.983235538	0.998912819	Not Sig	99791	NA	6	1	35	82692.86667	0.446392623	4563.428333	0.421383648	31+	6.0125662634907e-05	1.00209437724845e-05	5	1	2530.5	400.5
COL12A1	T=W	NW_005081654.1	1505224	1605015	Adult Female Brain	Adult Female	Hyp	1511.527765	-0.544710914	0.075308484	51.93329667	5.74e-13	1.04e-11	Sig	5719.524117	-0.003144358	0.150092799	0.000441533	0.983235538	0.998912819	Not Sig	99791	NA	1	1	35	82692.86667	0.446392623	4563.428333	0.421383648	31+	1.00209437724845e-05	1.00209437724845e-05	1	1	390.5	400.5
COL12A1	T=W	NW_005081654.1	1505224	1605015	Adult Female Brain	Adult Female	Hyp	1511.527765	-0.544710914	0.075308484	51.93329667	5.74e-13	1.04e-11	Sig	5719.524117	-0.003144358	0.150092799	0.000441533	0.983235538	0.998912819	Not Sig	99791	NA	6	14	35	82692.86667	0.446392623	4563.428333	0.421383648	31+	6.0125662634907e-05	0.000140293212814783	5	6	2530.5	4750.5
COL12A1	T=W	NW_005081654.1	1505224	1605015	Adult Female Brain	Adult Female	Hyp	1511.527765	-0.544710914	0.075308484	51.93329667	5.74e-13	1.04e-11	Sig	5719.524117	-0.003144358	0.150092799	0.000441533	0.983235538	0.998912819	Not Sig	99791	NA	1	14	35	82692.86667	0.446392623	4563.428333	0.421383648	31+	1.00209437724845e-05	0.000140293212814783	1	6	390.5	4750.5
COL12A1	W>T	NW_005081654.1	1505224	1605015	Adult Female Brain	Adult Female	AMV	537.2707469	0.416000959	0.131210753	9.927753646	0.001628051	0.005663531	Sig	1530.092006	0.923227589	0.16646689	29.73399691	4.96e-08	3.99e-05	Sig	99791	NA	6	1	35	82692.86667	0.446392623	4563.428333	0.421383648	31+	6.0125662634907e-05	1.00209437724845e-05	5	1	2530.5	400.5
COL12A1	W>T	NW_005081654.1	1505224	1605015	Adult Female Brain	Adult Female	AMV	537.2707469	0.416000959	0.131210753	9.927753646	0.001628051	0.005663531	Sig	1530.092006	0.923227589	0.16646689	29.73399691	4.96e-08	3.99e-05	Sig	99791	NA	1	1	35	82692.86667	0.446392623	4563.428333	0.421383648	31+	1.00209437724845e-05	1.00209437724845e-05	1	1	390.5	400.5
COL12A1	W>T	NW_005081654.1	1505224	1605015	Adult Female Brain	Adult Female	AMV	537.2707469	0.416000959	0.131210753	9.927753646	0.001628051	0.005663531	Sig	1530.092006	0.923227589	0.16646689	29.73399691	4.96e-08	3.99e-05	Sig	99791	NA	6	14	35	82692.86667	0.446392623	4563.428333	0.421383648	31+	6.0125662634907e-05	0.000140293212814783	5	6	2530.5	4750.5
COL12A1	W>T	NW_005081654.1	1505224	1605015	Adult Female Brain	Adult Female	AMV	537.2707469	0.416000959	0.131210753	9.927753646	0.001628051	0.005663531	Sig	1530.092006	0.923227589	0.16646689	29.73399691	4.96e-08	3.99e-05	Sig	99791	NA	1	14	35	82692.86667	0.446392623	4563.428333	0.421383648	31+	1.00209437724845e-05	0.000140293212814783	1	6	390.5	4750.5
COL12A1	T=W	NW_005081654.1	1505224	1605015	Adult Male Brain	Adult Male	Hyp	555.7213161	-0.663858332	0.063787489	107.6643472	3.18e-25	6.7e-24	Sig	2439.987941	0.022031837	0.155407238	0.020092588	0.887278802	0.992784155	Not Sig	99791	NA	6	1	35	82692.86667	0.446392623	4563.428333	0.421383648	31+	6.0125662634907e-05	1.00209437724845e-05	5	1	2530.5	400.5
COL12A1	T=W	NW_005081654.1	1505224	1605015	Adult Male Brain	Adult Male	Hyp	555.7213161	-0.663858332	0.063787489	107.6643472	3.18e-25	6.7e-24	Sig	2439.987941	0.022031837	0.155407238	0.020092588	0.887278802	0.992784155	Not Sig	99791	NA	1	1	35	82692.86667	0.446392623	4563.428333	0.421383648	31+	1.00209437724845e-05	1.00209437724845e-05	1	1	390.5	400.5
COL12A1	T=W	NW_005081654.1	1505224	1605015	Adult Male Brain	Adult Male	Hyp	555.7213161	-0.663858332	0.063787489	107.6643472	3.18e-25	6.7e-24	Sig	2439.987941	0.022031837	0.155407238	0.020092588	0.887278802	0.992784155	Not Sig	99791	NA	6	14	35	82692.86667	0.446392623	4563.428333	0.421383648	31+	6.0125662634907e-05	0.000140293212814783	5	6	2530.5	4750.5
COL12A1	T=W	NW_005081654.1	1505224	1605015	Adult Male Brain	Adult Male	Hyp	555.7213161	-0.663858332	0.063787489	107.6643472	3.18e-25	6.7e-24	Sig	2439.987941	0.022031837	0.155407238	0.020092588	0.887278802	0.992784155	Not Sig	99791	NA	1	14	35	82692.86667	0.446392623	4563.428333	0.421383648	31+	1.00209437724845e-05	0.000140293212814783	1	6	390.5	4750.5
COL12A1	T=W	NW_005081654.1	1505224	1605015	Adult Male Brain	Adult Male	AMV	161.2076145	0.746184471	0.135172605	29.82199015	4.74e-08	2.69e-07	Sig	615.251864	0.51144904	0.190218042	7.149688434	0.007497701	0.303945267	Not Sig	99791	NA	6	1	35	82692.86667	0.446392623	4563.428333	0.421383648	31+	6.0125662634907e-05	1.00209437724845e-05	5	1	2530.5	400.5
COL12A1	T=W	NW_005081654.1	1505224	1605015	Adult Male Brain	Adult Male	AMV	161.2076145	0.746184471	0.135172605	29.82199015	4.74e-08	2.69e-07	Sig	615.251864	0.51144904	0.190218042	7.149688434	0.007497701	0.303945267	Not Sig	99791	NA	1	1	35	82692.86667	0.446392623	4563.428333	0.421383648	31+	1.00209437724845e-05	1.00209437724845e-05	1	1	390.5	400.5
COL12A1	T=W	NW_005081654.1	1505224	1605015	Adult Male Brain	Adult Male	AMV	161.2076145	0.746184471	0.135172605	29.82199015	4.74e-08	2.69e-07	Sig	615.251864	0.51144904	0.190218042	7.149688434	0.007497701	0.303945267	Not Sig	99791	NA	6	14	35	82692.86667	0.446392623	4563.428333	0.421383648	31+	6.0125662634907e-05	0.000140293212814783	5	6	2530.5	4750.5
[truncated: 6,720 more rows]
