# Supplementary material for: Dynamic molecular evolution of a supergene with suppressed recombination in white-throated sparrows
Source: eLife. 2022 Aug 30;11:e79387. doi: 10.7554/eLife.79387 (PMC9427109; doi:10.7554/eLife.79387)
Supplement: Supplementary file 2. [file elife-79387-supp2.xlsx]

## Sheet: Sheet1
	# birds	Total # reads	Total depth of coverage
WS	49	14.9 B	2,037x
TS	13	2.7 B	369x
