# Supplementary material for: Dynamic molecular evolution of a supergene with suppressed recombination in white-throated sparrows
Source: eLife. 2022 Aug 30;11:e79387. doi: 10.7554/eLife.79387 (PMC9427109; doi:10.7554/eLife.79387)
Supplement: Supplementary file 7. [file elife-79387-supp7.xlsx]

## Sheet: AB_CandidateGeneList
6orMore	AdultHyp	AdultAMV	AdultMales	AdultFemales	NestlingHyp	NestlingAMV	NestlingMales	NestlingFemales	AdultsOnly	NestlingOnly	HypOnly	AMVOnly
LOC113459726	UTRN	METTL24	LOC102065150	GJA1	RTN4	HDDC2	HSF2	LAPTM4A	PNISR	SDE2	LOC102062130	LOC113458860
CCDC167	MANEA	SEC63	LOC113459141		LOC102063659	RBM34	LOC113459219	LOC113459039	SYNDIG1	LRRN4	LOC113459358	MSH5
LTV1	IPCEF1	BEND6	KLC4		RWDD2A	ADGB	VEGFA	DYNLT1	HINT3	LOC113459242	XRN2	SERTAD4
CEP57L1	MEIS1	PDIA6	ENTPD6		ATL2	RD3			WDR27	RNF8	TPBG	HCRTR2
DTD1	CNIH3	LOC113458865	LCLAT1		PPP3R1	TTC13			MTO1	RRBP1	LOC113458760	KCNG3
LOC102066018	SF3B5	TMEM63A	CRLS1		PAPOLG	LOC102072350			SRD5A2	LOC102064584	TMEM30A	GRHL1
ARMT1	SNX14		HTR1B		CEP170	EXO1			COG2	MCM8	SLC24A3	ADAM17
FIG4	PQLC3		SPRTN		LATS1	STUM			SGK1		LOC102062779	SH3BGRL2
TAF5L			GPCPD1		TASP1	RPF2			E2F6		SLC22A3	GALNT2
GLO1			EPM2A		LOC113459604	RNGTT			LOC102074649			LOC102064234
NID1			LOC102065273		COL21A1				AKT3			LOC113459251
AARS2			LOC102062283		MTHFD1L							QPCT
LOC113459787			SMC6		MERTK							SPTLC3
TMX4			PLAGL1		ASB3							RPS6KC1
LOC102073633			EDARADD		LOC102070494							LOC102074165
LOC113459407			NFKBIE		WTAP							PSME4
CCR6			GNPAT		RFX6							LOC102064629
TRIM67			NSL1		DOP1A							LOC113459048
FLVCR1			AHSA2P		ASAP2							RPS6KA2
CMPK2			CEP68		FYN
TMEM18			HNRNPU		DYNC2LI1
WDR92			BABAM2		CDK19
PLN			DUSP10		LOC113459050
POLR1B			EHBP1		RAB1A
PPIL4			FBXO30		CCSAP
SPATA17			LOC113459244		LOC102070292
CFAP61					BTBD9
LOC102070476					LOC113458862
PGBD5					ERLEC1
LOC113459681					FAM120B
PCMT1					GOPC
PM20D2					YIPF3
SLC1A4
MYT1L
LMBRD1
SLC35B2
LOC113459204
LOC113459574
ADI1
TMEM181
MGME1
RPS12
ACAT2
CDC42BPA
EHD3
LTBP1
LOC113459138
COQ8A
AGT
LOC102074112
LOC113458750
C1D
PAK5
RNF144A
GPATCH2
ALKAL2
LOC113459573
GLP1R
MSH2
LOC102073706
CEP162
NDUFAF5
NR2E1
TCTE1
ZFAND3
OPRM1
MRPS18A
DISC1
KIF25
ATP6V1C2
REL
RRP36
LYST
CPSF3
MAP3K7
CNRIP1
GGPS1
HBS1L
LOC102063416
LOC102060631
LOC113459313
IARS2
AGPAT5
SERINC1
USH2A
RGS17
CD164
CEBPZ
COQ3
LOC102060438
KCNK5
NCOA7
NTPCR
APLF
CSMD1
LOC113458864
SUPT7L
LOC113459140
EIPR1
PGM3
PCSK2
CALM2
KPNA5
TRNAS-AGA
LOC102074665
LRP11
MBOAT2
TRAPPC3L
MED23
CENPF
EEF1A1
CD109
BCKDHB
PIGM
B3GAT2
LOC102065846
CNKSR3
LOC102067096
FMN2
PRKCE
LOC113459148
PLCB4
ADAT2
EML6
WDR35
LOC113459366
LOC102064078
LOC113459042
EPHA7
LOC106629504
RNASEH1
KIDINS220
TMEM151B
IAH1
KCNQ5
FGFR1OP
SLC3A1
SMIM8
CCN2
EGLN1
STXBP5
COL12A1
ACSS1
RMDN2
PPM1B
SNX5
ZUP1
SRBD1
PLD5
LYPLAL1
LOC102068269
LOC102067897
SCCPDH
LOC113459245
LOC102068329
SYNE1
ACP1
HEY2
FAM228B
CCDC28A
EFEMP1
RNF146
RAB4A
EZR
FAM84A
PTPN14
MTR
LRPPRC
LOC106629369
LOC106629714
MTA3
MRPS5
MRAP2
LOC106629377
MFSD4B
UST
LOC113458741
NRXN1
PLCB1
FBXO9
TIAM2
AKAP12
ABCB10
SLC4A1AP
TNFRSF21
HDAC2
PPP1CB
HSP90AB1
PRSS35
SLC29A1
BICRAL
FLRT3
PTK7
FAM49A
NT5E
GEMIN6
ARID1B
ACTR2
MOXD1
FUCA2
ERO1B
KCNK12
PPP4R3B
EGS1
PROKR1
BAG2
B3GALNT2
SMOC2
SH3YL1
SPTBN1
XDH
LOC102065471
LOC113459466
TBXT
LOC102067187
TTC27
TP53I3
LOC102066248
SMYD3
PHACTR2
RPS27A
LOC102071828
PDSS2
BROX
TMEM206
LOC113459046
PEX13
LOC106629466
LOC113458759
LOC113459212
SLC35F1
UTP25
SLC35D3
LOC113459249
MCFD2
RCOR3
LOC113459532
FERMT1
LOC113458746
LOC113459605
RSPH9
ADGRG6
NMBR
LOC102061960
CAPN2
ARFGEF3
COL19A1
ESR1
GRM1

## Sheet: AllCandidateGeneList
AllelicBias_CandidateGenes	Hscan_Z2m_genes	Hscan_Z2_genes	Hscan_BothZ2m_Z2_genes
LOC113459726	KHDRBS2	RAB3GAP2	SESN1
CCDC167	ANKRD6	ESRRG	PDSS2
LTV1	MANEA	USH2A	BEND3
CEP57L1	KLHL32	PTPN14	PAX1
DTD1	LOC113458862	ANGEL2	NOL10
LOC102066018	TSTD3	TMEM206	SDCCAG8
ARMT1	GRIK2	KCNH1	SUSD4
FIG4	SESN1	BICRAL	TLR5
TAF5L	PDSS2	PKDCC	FBXL4
GLO1	BEND3	EML4	ARMC2
NID1	MEP1A	EPAS1	ADGRF5
AARS2	KIZ	EYS	LOC106629373
LOC113459787	XRN2	PRDM13	ATP6V1C2
TMX4	PAX1	SESN1	GRHL1
LOC102073633	LOC102074465	SEC63	DISP1
LOC113459407	GZF1	SCML4
CCR6	SPTBN1	PDSS2
TRIM67	EML6	BEND3
FLVCR1	RPS27A	CD2AP
CMPK2	LOC102065273	HS1BP3
TMEM18	CFAP36	MEI4
WDR92	NOL10	LOC102067599
PLN	ARID4B	DOP1A
POLR1B	RBM34	RWDD2A
PPIL4	TOMM20	PRSS35
SPATA17	AARS2	BMP5
CFAP61	TCTE1	HMGCLL1
LOC102070476	SDCCAG8	ICK
PGBD5	EFCAB2	PRKN
LOC113459681	SUSD4	MEA1
PCMT1	TLR5	PAX1
PM20D2	SMAP1	PLCB4
SLC1A4	SDHAF4	LAMP5
MYT1L	FAM135A	ANKEF1
LMBRD1	LOC102064984	LOC102063416
SLC35B2	UBE2J1	ROCK2
LOC113459204	RRAGD	PDIA6
LOC113459574	MMS22L	NOL10
ADI1	FBXL4	ITGB1BP1
TMEM181	FAXC	KIDINS220
MGME1	COQ3	OPN3
RPS12	PNISR	NID1
ACAT2	USP45	PCNX2
CDC42BPA	CCNC	SDCCAG8
EHD3	SIM1	KIF26B
LTBP1	ASCC3	CNST
LOC113459138	ARMC2	NBAS
COQ8A	ADGRF5	ALK
AGT	RALGAPA2	SUSD4
LOC102074112	LOC106629373	TLR5
LOC113458750	LOC113459242	AIDA
C1D	LOC102074649	HLX
PAK5	MTIF2	LOC102071220
RNF144A	CCDC88A	LOC102071394
GPATCH2	LOC106629374	LOC102071579
ALKAL2	PPP4R3B	IARS2
LOC113459573	ATP6V1C2	SMYD2
GLP1R	KLF11	PROX1
MSH2	GRHL1	RPS6KC1
LOC102073706	CMTR1	VASH2
CEP162	RNF8	FLVCR1
NDUFAF5	TMEM151B	NENF
NR2E1	LOC102068338	SYT14
TCTE1	CAPN11	LRPPRC
ZFAND3	TMEM63B	ADGRB3
OPRM1	AKT3	FBXL4
MRPS18A	HNRNPU	ARMC2
DISC1	DISP1	SOBP
KIF25		ADGRF5
ATP6V1C2		TNFRSF21
REL		HTR1B
RRP36		LCA5
LYST		PGM3
CPSF3		ME1
MAP3K7		TBX18
CNRIP1		GFRAL
GGPS1		HCRTR2
HBS1L		FAM83B
LOC102063416		MLIP
LOC102060631		TTC27
LOC113459313		KLHDC3
IARS2		PPP2R5D
AGPAT5		LOC106629373
SERINC1		PAK5
USH2A		ATP6V1C2
RGS17		GRHL1
CD164		CPSF3
CEBPZ		ASAP2
COQ3		COLEC11
LOC102060438		EXO1
KCNK5		WDR64
NCOA7		PIGM
NTPCR		MTR
APLF		UTRN
CSMD1		SMYD3
LOC113458864		TFB2M
SUPT7L		MSGN1
LOC113459140		GEN1
EIPR1		VSNL1
PGM3		DDX1
PCSK2		LPIN1
CALM2		GREB1
KPNA5		LOC102068280
TRNAS-AGA		TMEM30A
LOC102074665		FILIP1
LRP11		LBH
MBOAT2		DISP1
TRAPPC3L		BROX
MED23		SMOC2
CENPF
EEF1A1
CD109
BCKDHB
PIGM
B3GAT2
LOC102065846
CNKSR3
LOC102067096
FMN2
PRKCE
LOC113459148
PLCB4
ADAT2
EML6
WDR35
EPHA7
RNASEH1
KIDINS220
TMEM151B
IAH1
KCNQ5
FGFR1OP
SLC3A1
SMIM8
CCN2
EGLN1
STXBP5
COL12A1
ACSS1
RMDN2
PPM1B
SNX5
ZUP1
SRBD1
PLD5
LYPLAL1
LOC102068269
SCCPDH
LOC102068329
SYNE1
ACP1
HEY2
FAM228B
CCDC28A
EFEMP1
RNF146
RAB4A
EZR
FAM84A
PTPN14
MTR
LRPPRC
LOC106629714
MTA3
MRPS5
MRAP2
MFSD4B
UST
NRXN1
PLCB1
FBXO9
TIAM2
AKAP12
ABCB10
SLC4A1AP
TNFRSF21
HDAC2
PPP1CB
HSP90AB1
PRSS35
SLC29A1
BICRAL
FLRT3
PTK7
FAM49A
NT5E
GEMIN6
ARID1B
ACTR2
MOXD1
FUCA2
ERO1B
KCNK12
PPP4R3B
EGS1
PROKR1
BAG2
B3GALNT2
SMOC2
SH3YL1
SPTBN1
XDH
TBXT
TTC27
TP53I3
LOC102066248
SMYD3
PHACTR2
RPS27A
PDSS2
BROX
TMEM206
LOC113459046
PEX13
LOC106629466
LOC113458759
LOC113459212
SLC35F1
UTP25
SLC35D3
MCFD2
RCOR3
LOC113459532
FERMT1
RSPH9
ADGRG6
UTRN
MANEA
IPCEF1
MEIS1
CNIH3
SF3B5
SNX14
PQLC3
METTL24
SEC63
BEND6
PDIA6
LOC113458865
TMEM63A
LOC102065150
LOC113459141
KLC4
ENTPD6
LCLAT1
CRLS1
HTR1B
SPRTN
GPCPD1
EPM2A
LOC102065273
LOC102062283
SMC6
PLAGL1
EDARADD
NFKBIE
GNPAT
NSL1
AHSA2P
CEP68
HNRNPU
BABAM2
DUSP10
EHBP1
FBXO30
LOC113459244
GJA1
RTN4
LOC102063659
RWDD2A
ATL2
PPP3R1
PAPOLG
CEP170
LATS1
TASP1
LOC113459604
COL21A1
MTHFD1L
MERTK
ASB3
LOC102070494
WTAP
RFX6
DOP1A
ASAP2
FYN
DYNC2LI1
CDK19
LOC113459050
RAB1A
CCSAP
LOC102070292
BTBD9
LOC113458862
ERLEC1
FAM120B
GOPC
HDDC2
RBM34
ADGB
RD3
TTC13
LOC102072350
EXO1
STUM
RPF2
HSF2
LOC113459219
VEGFA
LAPTM4A
LOC113459039
DYNLT1
PNISR
SYNDIG1
HINT3
WDR27
MTO1
SRD5A2
COG2
SGK1
E2F6
LOC102074649
AKT3
SDE2
LRRN4
LOC113459242
RNF8
RRBP1
LOC102064584
MCM8
LOC102062130
LOC113459358
XRN2
TPBG
LOC113458760
TMEM30A
SLC24A3
LOC102062779
SLC22A3
LOC113458860
MSH5
SERTAD4
HCRTR2
KCNG3
GRHL1
ADAM17
SH3BGRL2
GALNT2
LOC102064234
LOC113459251
QPCT
SPTLC3
RPS6KC1
LOC102074165
PSME4
LOC102064629
LOC113459048
RPS6KA2
NMBR
LOC102061960
CAPN2
ARFGEF3
COL19A1
ESR1
GRM1

## Sheet: CandidateGeneFeatures
gene_name	ASE_Candidate?	Average_LFC	AlleleUp	BehaviorGenes	RegMultiCell	MetabolismGenes	ZAL2m_Hscan	ZAL2Hscan
ADGRB3	FALSE	0.0230898		Yes	Yes	No	FALSE	TRUE
ADGRF5	FALSE	-0.0700876		No	No	Yes	TRUE	TRUE
AIDA	FALSE	-0.0500086		No	No	No	FALSE	TRUE
ALK	FALSE	-0.0563909		Yes	No	Yes	FALSE	TRUE
ANGEL2	FALSE	0.151551		No	No	Yes	FALSE	TRUE
ANKEF1	FALSE	0		No	No	No	FALSE	TRUE
ANKRD6	FALSE	0.182903		No	No	No	TRUE	FALSE
ARID4B	FALSE	-0.035157		No	Yes	Yes	TRUE	FALSE
ARMC2	FALSE	-0.0553718		No	No	No	TRUE	TRUE
ASCC3	FALSE	0.115691		No	No	Yes	TRUE	FALSE
BEND3	FALSE	0		No	No	Yes	TRUE	TRUE
BMP5	FALSE	-0.327731		Yes	Yes	No	FALSE	TRUE
CAPN11	FALSE	0.212062		No	No	Yes	TRUE	FALSE
CCDC88A	FALSE	-0.152407		No	No	Yes	TRUE	FALSE
CCNC	FALSE	0.192709		No	No	No	TRUE	FALSE
CD2AP	FALSE	-0.0284253		No	Yes	Yes	FALSE	TRUE
CFAP36	FALSE	0.150856		No	No	No	TRUE	FALSE
CMTR1	FALSE	-0.0101746		No	No	Yes	TRUE	FALSE
CNST	FALSE	0.120482		No	No	No	FALSE	TRUE
COLEC11	FALSE	-0.210559		No	No	Yes	FALSE	TRUE
DDX1	FALSE	0.00488745		No	Yes	Yes	FALSE	TRUE
DISP1	FALSE	-0.0200227		No	No	Yes	TRUE	TRUE
EFCAB2	FALSE	0		No	No	No	TRUE	FALSE
EML4	FALSE	-0.262541		No	No	No	FALSE	TRUE
EPAS1	FALSE	0.075052		No	Yes	Yes	FALSE	TRUE
ESRRG	FALSE	-0.150652		No	Yes	Yes	FALSE	TRUE
EYS	FALSE	-0.19905		No	No	No	FALSE	TRUE
FAM135A	FALSE	-0.000815288		No	No	Yes	TRUE	FALSE
FAM83B	FALSE	-0.411489		No	No	No	FALSE	TRUE
FAXC	FALSE	-0.0954342		No	No	No	TRUE	FALSE
FBXL4	FALSE	0.134944		No	No	Yes	TRUE	TRUE
FILIP1	FALSE	-0.0819534		No	No	No	FALSE	TRUE
GEN1	FALSE	-0.137367		No	No	Yes	FALSE	TRUE
GFRAL	FALSE	-0.175951		Yes	No	No	FALSE	TRUE
GREB1	FALSE	0.680574		No	No	No	FALSE	TRUE
GRIK2	FALSE	-0.106459		Yes	No	No	TRUE	FALSE
GRIK2	FALSE	-0.106459		Yes	No	No	TRUE	FALSE
GZF1	FALSE	0.0359317		No	No	No	TRUE	FALSE
HLX	FALSE	-0.198941		No	Yes	No	FALSE	TRUE
HMGCLL1	FALSE	0.0565788		No	No	Yes	FALSE	TRUE
HS1BP3	FALSE	0		No	No	No	FALSE	TRUE
ICK	FALSE	0.0838167		No	No	Yes	FALSE	TRUE
ITGB1BP1	FALSE	-0.0320121		No	Yes	No	FALSE	TRUE
KCNH1	FALSE	-0.176304		No	No	No	FALSE	TRUE
KHDRBS2	FALSE	0		No	No	Yes	TRUE	FALSE
KIDINS220	TRUE	0		Yes	No	No	FALSE	TRUE
KIF26B	FALSE	0.00925459		No	No	No	FALSE	TRUE
KIZ	FALSE	-0.0262929		No	No	No	TRUE	FALSE
KLF11	FALSE	0.0415888		No	No	No	TRUE	FALSE
KLHDC3	FALSE	0		No	No	Yes	FALSE	TRUE
KLHL32	FALSE	-0.121145		No	No	No	TRUE	FALSE
LAMP5	FALSE	-0.232451		No	No	No	FALSE	TRUE
LBH	FALSE	0.0126778		No	Yes	No	FALSE	TRUE
LCA5	FALSE	-0.231816		No	No	No	FALSE	TRUE
LPIN1	FALSE	-0.0834385		No	Yes	Yes	FALSE	TRUE
ME1	FALSE	-0.114984		No	No	Yes	FALSE	TRUE
MEA1	FALSE	-0.0438749		No	No	No	FALSE	TRUE
MEI4	FALSE	-0.355945		No	No	Yes	FALSE	TRUE
MEP1A	FALSE	-0.0117618		No	No	Yes	TRUE	FALSE
MLIP	FALSE	0.766131		No	Yes	No	FALSE	TRUE
MMS22L	FALSE	0.232419		No	No	Yes	TRUE	FALSE
MSGN1	FALSE	-0.533024		No	No	No	FALSE	TRUE
MTIF2	FALSE	-0.0351427		No	No	Yes	TRUE	FALSE
NBAS	FALSE	-0.0199186		No	No	Yes	FALSE	TRUE
NENF	FALSE	-0.154415		No	No	No	FALSE	TRUE
NFKBIE	TRUE	0		No	No	No	FALSE	FALSE
NOL10	FALSE	0.0326214		No	No	Yes	TRUE	TRUE
OPN3	FALSE	0.111573		No	No	Yes	FALSE	TRUE
PAX1	FALSE	-0.281119		No	No	Yes	TRUE	TRUE
PCNX2	FALSE	-0.0431484		No	No	No	FALSE	TRUE
PKDCC	FALSE	0.0923691		No	Yes	Yes	FALSE	TRUE
PPP2R5D	FALSE	-0.0381567		No	No	Yes	FALSE	TRUE
PRDM13	FALSE	0.0594088		No	No	Yes	FALSE	TRUE
PRKN	FALSE	0.171956		Yes	No	Yes	FALSE	TRUE
PROX1	FALSE	-0.025604		No	Yes	No	FALSE	TRUE
RAB3GAP2	FALSE	-0.109554		No	No	No	FALSE	TRUE
RALGAPA2	FALSE	-0.0447872		No	No	No	TRUE	FALSE
RNF8	TRUE	0		No	No	Yes	TRUE	FALSE
ROCK2	FALSE	-0.172067		No	Yes	Yes	FALSE	TRUE
RRAGD	FALSE	-0.187939		No	No	No	TRUE	FALSE
SCML4	FALSE	-0.137443		No	No	No	FALSE	TRUE
SDCCAG8	FALSE	0.00715876		No	No	No	TRUE	TRUE
SDHAF4	FALSE	-0.219834		No	No	Yes	TRUE	FALSE
SESN1	FALSE	0.0398005		No	No	Yes	TRUE	TRUE
SIM1	FALSE	0.0653814		No	No	No	TRUE	FALSE
SMAP1	FALSE	0.0974041		No	Yes	No	TRUE	FALSE
SMAP1	FALSE	0.0974041		No	Yes	No	TRUE	FALSE
SMYD2	FALSE	-0.0739269		No	No	Yes	FALSE	TRUE
SOBP	FALSE	-0.16609		Yes	No	No	FALSE	TRUE
SUSD4	FALSE	-0.186299		No	No	No	TRUE	TRUE
SYT14	FALSE	-0.175928		No	No	No	FALSE	TRUE
TBX18	FALSE	-0.127077		No	Yes	No	FALSE	TRUE
TFB2M	FALSE	0.114321		No	No	Yes	FALSE	TRUE
TLR5	FALSE	-0.549837		No	Yes	No	TRUE	TRUE
TMEM63B	FALSE	-0.00551066		No	No	No	TRUE	FALSE
TOMM20	FALSE	-0.0658323		No	No	No	TRUE	FALSE
TSTD3	FALSE	0.00839718		No	No	No	TRUE	FALSE
UBE2J1	FALSE	-0.0406429		No	Yes	Yes	TRUE	FALSE
USP45	FALSE	0.0734373		No	No	Yes	TRUE	FALSE
VASH2	FALSE	0.032294		No	Yes	Yes	FALSE	TRUE
VSNL1	FALSE	0.0112474		No	No	No	FALSE	TRUE
WDR64	FALSE	0.441046		No	No	No	FALSE	TRUE
AARS2	TRUE	-0.44291	ZAL2	No	No	Yes	TRUE	FALSE
ABCB10	TRUE	-0.28235	ZAL2	No	Yes	Yes	FALSE	FALSE
ACAT2	TRUE	-0.140215	ZAL2	No	No	Yes	FALSE	FALSE
ACAT2	TRUE	-0.140215	ZAL2	No	No	Yes	FALSE	FALSE
ACP1	TRUE	-0.0127	ZAL2	No	No	Yes	FALSE	FALSE
ADAM17	TRUE	-0.102146	ZAL2	No	Yes	Yes	FALSE	FALSE
ADAT2	TRUE	-0.168592	ZAL2	No	No	Yes	FALSE	FALSE
ADGB	TRUE	-1.08465	ZAL2	No	No	Yes	FALSE	FALSE
ADGRG6	TRUE	-0.351125	ZAL2	No	No	Yes	FALSE	FALSE
ADI1	TRUE	-0.428146	ZAL2	No	No	Yes	FALSE	FALSE
AGPAT5	TRUE	-0.10647	ZAL2	No	No	Yes	FALSE	FALSE
AGT	TRUE	-0.314124	ZAL2	Yes	Yes	Yes	FALSE	FALSE
AGT	TRUE	-0.314124	ZAL2	Yes	Yes	Yes	FALSE	FALSE
AHSA2P	TRUE	-0.153387	ZAL2	No	No	No	FALSE	FALSE
AKAP12	TRUE	-0.187208	ZAL2	No	Yes	No	FALSE	FALSE
AKT3	TRUE	-0.233974	ZAL2	No	Yes	Yes	TRUE	FALSE
ALKAL2	TRUE	-0.565011	ZAL2	Yes	No	No	FALSE	FALSE
APLF	TRUE	-0.483113	ZAL2	No	No	Yes	FALSE	FALSE
ARID1B	TRUE	-0.106461	ZAL2	No	Yes	No	FALSE	FALSE
ARMT1	TRUE	-0.0461574	ZAL2	No	No	Yes	FALSE	FALSE
ASAP2	TRUE	-0.0626696	ZAL2	No	No	No	FALSE	TRUE
ATL2	TRUE	-0.00311285	ZAL2	No	No	Yes	FALSE	FALSE
ATL2	TRUE	-0.00311285	ZAL2	No	No	Yes	FALSE	FALSE
ATP6V1C2	TRUE	-0.528275	ZAL2	No	No	No	TRUE	TRUE
BABAM2	TRUE	-0.0545315	ZAL2	No	No	Yes	FALSE	FALSE
BCKDHB	TRUE	-0.080654	ZAL2	No	No	Yes	FALSE	FALSE
BEND6	TRUE	-0.453864	ZAL2	No	No	No	FALSE	FALSE
BICRAL	TRUE	-0.148602	ZAL2	No	Yes	No	FALSE	TRUE
BTBD9	TRUE	-0.0387207	ZAL2	Yes	No	Yes	FALSE	FALSE
C1D	TRUE	-0.264882	ZAL2	No	No	Yes	FALSE	FALSE
CAPN2	TRUE	-0.328516	ZAL2	Yes	Yes	Yes	FALSE	FALSE
CCDC28A	TRUE	-0.193968	ZAL2	No	No	No	FALSE	FALSE
CCN2	TRUE	-0.224979	ZAL2	No	Yes	Yes	FALSE	FALSE
CD164	TRUE	-0.148789	ZAL2	No	No	No	FALSE	FALSE
CDC42BPA	TRUE	-0.229369	ZAL2	No	No	Yes	FALSE	FALSE
CEBPZ	TRUE	-0.413214	ZAL2	No	No	No	FALSE	FALSE
CEP162	TRUE	-0.25387	ZAL2	No	No	No	FALSE	FALSE
CEP170	TRUE	-0.0929626	ZAL2	No	No	No	FALSE	FALSE
CFAP61	TRUE	-0.436535	ZAL2	No	No	No	FALSE	FALSE
CMPK2	TRUE	-0.903688	ZAL2	No	No	Yes	FALSE	FALSE
CNKSR3	TRUE	-0.39741	ZAL2	No	No	No	FALSE	FALSE
CNRIP1	TRUE	-0.181845	ZAL2	No	No	No	FALSE	FALSE
COG2	TRUE	-0.0933133	ZAL2	No	No	Yes	FALSE	FALSE
COL19A1	TRUE	-0.171897	ZAL2	No	No	No	FALSE	FALSE
COL21A1	TRUE	-0.574099	ZAL2	No	No	No	FALSE	FALSE
COQ3	TRUE	-0.308238	ZAL2	No	No	Yes	TRUE	FALSE
COQ8A	TRUE	-0.255436	ZAL2	No	No	Yes	FALSE	FALSE
CPSF3	TRUE	-0.157814	ZAL2	No	No	Yes	FALSE	TRUE
CRLS1	TRUE	-0.0986841	ZAL2	No	No	Yes	FALSE	FALSE
CSMD1	TRUE	-0.206499	ZAL2	Yes	No	No	FALSE	FALSE
DISC1	TRUE	-0.481994	ZAL2	Yes	Yes	No	FALSE	FALSE
DOP1A	TRUE	-0.074084	ZAL2	No	No	No	FALSE	TRUE
DTD1	TRUE	-0.0224869	ZAL2	No	No	Yes	FALSE	FALSE
DYNC2LI1	TRUE	-0.00782859	ZAL2	No	No	No	FALSE	FALSE
EFEMP1	TRUE	-0.215694	ZAL2	No	Yes	Yes	FALSE	FALSE
EGLN1	TRUE	-0.227185	ZAL2	No	Yes	Yes	FALSE	FALSE
EHBP1	TRUE	-0.0777489	ZAL2	No	No	No	FALSE	FALSE
EHD3	TRUE	-0.155374	ZAL2	No	Yes	Yes	FALSE	FALSE
EIPR1	TRUE	-0.284857	ZAL2	No	No	Yes	FALSE	FALSE
EML6	TRUE	-0.117157	ZAL2	No	No	No	TRUE	FALSE
EPHA7	TRUE	-0.320857	ZAL2	No	Yes	Yes	FALSE	FALSE
ERO1B	TRUE	-0.137931	ZAL2	No	No	No	FALSE	FALSE
EXO1	TRUE	-0.846408	ZAL2	No	No	Yes	FALSE	TRUE
FAM49A	TRUE	-0.168853	ZAL2	No	No	No	FALSE	FALSE
FAM84A	TRUE	-0.247664	ZAL2	No	No	No	FALSE	FALSE
FBXO9	TRUE	-0.0691963	ZAL2	No	No	Yes	FALSE	FALSE
FGFR1OP	TRUE	-0.16367	ZAL2	No	No	No	FALSE	FALSE
FIG4	TRUE	-0.434775	ZAL2	Yes	Yes	Yes	FALSE	FALSE
FLRT3	TRUE	-0.0613074	ZAL2	No	Yes	No	FALSE	FALSE
FLVCR1	TRUE	-0.362489	ZAL2	No	Yes	Yes	FALSE	TRUE
FMN2	TRUE	-0.218176	ZAL2	No	No	No	FALSE	FALSE
FUCA2	TRUE	-0.237959	ZAL2	No	No	Yes	FALSE	FALSE
FYN	TRUE	-0.0115553	ZAL2	Yes	No	Yes	FALSE	FALSE
GALNT2	TRUE	-0.107936	ZAL2	No	No	Yes	FALSE	FALSE
GLO1	TRUE	-0.145163	ZAL2	No	No	Yes	FALSE	FALSE
GNPAT	TRUE	-0.133219	ZAL2	No	No	Yes	FALSE	FALSE
GOPC	TRUE	-0.00483182	ZAL2	No	No	No	FALSE	FALSE
GPATCH2	TRUE	-0.170704	ZAL2	No	No	No	FALSE	FALSE
GRHL1	TRUE	-0.247933	ZAL2	No	Yes	No	TRUE	TRUE
GRM1	TRUE	-0.176492	ZAL2	Yes	Yes	No	FALSE	FALSE
HBS1L	TRUE	-0.2331	ZAL2	No	No	Yes	FALSE	FALSE
HCRTR2	TRUE	-0.155528	ZAL2	Yes	Yes	No	FALSE	TRUE
HDAC2	TRUE	-0.038575	ZAL2	Yes	Yes	Yes	FALSE	FALSE
HEY2	TRUE	-0.144199	ZAL2	No	Yes	No	FALSE	FALSE
HINT3	TRUE	-0.197673	ZAL2	No	No	No	FALSE	FALSE
HNRNPU	TRUE	-0.155559	ZAL2	No	No	Yes	TRUE	FALSE
HSF2	TRUE	-0.200509	ZAL2	No	No	No	FALSE	FALSE
HSP90AB1	TRUE	-0.0528914	ZAL2	No	Yes	Yes	FALSE	FALSE
HTR1B	TRUE	-0.175458	ZAL2	Yes	Yes	No	FALSE	TRUE
IAH1	TRUE	-0.137663	ZAL2	No	No	Yes	FALSE	FALSE
IPCEF1	TRUE	-0.217103	ZAL2	No	No	No	FALSE	FALSE
KCNG3	TRUE	-0.105622	ZAL2	No	No	No	FALSE	FALSE
KCNG3	TRUE	-0.105622	ZAL2	No	No	No	FALSE	FALSE
KCNK12	TRUE	-0.0213921	ZAL2	No	No	No	FALSE	FALSE
KCNK5	TRUE	-0.55748	ZAL2	No	No	No	FALSE	FALSE
KCNQ5	TRUE	-0.14552	ZAL2	No	No	No	FALSE	FALSE
KLC4	TRUE	-0.0813811	ZAL2	No	No	No	FALSE	FALSE
KPNA5	TRUE	-0.182643	ZAL2	No	No	No	FALSE	FALSE
LAPTM4A	TRUE	-0.00829179	ZAL2	No	No	No	FALSE	FALSE
LATS1	TRUE	-0.0713583	ZAL2	No	Yes	Yes	FALSE	FALSE
LMBRD1	TRUE	-0.175773	ZAL2	No	No	Yes	FALSE	FALSE
LRP11	TRUE	-0.0651579	ZAL2	No	No	No	FALSE	FALSE
LRPPRC	TRUE	-0.116761	ZAL2	No	No	No	FALSE	TRUE
LRRN4	TRUE	-0.526889	ZAL2	Yes	No	No	FALSE	FALSE
LRRN4	TRUE	-0.526889	ZAL2	Yes	No	No	FALSE	FALSE
LTBP1	TRUE	-0.417121	ZAL2	No	Yes	No	FALSE	FALSE
LYPLAL1	TRUE	-0.279856	ZAL2	No	No	Yes	FALSE	FALSE
LYST	TRUE	-0.20936	ZAL2	No	No	No	FALSE	FALSE
MANEA	TRUE	-0.00379371	ZAL2	No	No	No	TRUE	FALSE
MBOAT2	TRUE	-0.170247	ZAL2	No	Yes	Yes	FALSE	FALSE
MCFD2	TRUE	-0.29483	ZAL2	No	No	No	FALSE	FALSE
MED23	TRUE	-0.149821	ZAL2	No	No	Yes	FALSE	FALSE
MGME1	TRUE	-0.379891	ZAL2	No	No	Yes	FALSE	FALSE
MRAP2	TRUE	-0.290805	ZAL2	Yes	No	Yes	FALSE	FALSE
MTO1	TRUE	-0.0138301	ZAL2	No	No	Yes	FALSE	FALSE
MTR	TRUE	-0.2755	ZAL2	No	No	Yes	FALSE	TRUE
MYT1L	TRUE	-0.110202	ZAL2	No	No	No	FALSE	FALSE
NCOA7	TRUE	-0.19297	ZAL2	No	No	No	FALSE	FALSE
NID1	TRUE	-0.238551	ZAL2	No	No	No	FALSE	TRUE
NMBR	TRUE	-0.421002	ZAL2	No	Yes	No	FALSE	FALSE
NRXN1	TRUE	-0.129147	ZAL2	Yes	Yes	No	FALSE	FALSE
NT5E	TRUE	-0.0439916	ZAL2	No	No	Yes	FALSE	FALSE
NTPCR	TRUE	-0.741957	ZAL2	No	No	No	FALSE	FALSE
OPRM1	TRUE	-0.162285	ZAL2	Yes	Yes	No	FALSE	FALSE
PAK5	TRUE	-0.131315	ZAL2	Yes	No	Yes	FALSE	TRUE
PAK5	TRUE	-0.131315	ZAL2	Yes	No	Yes	FALSE	TRUE
PCMT1	TRUE	-0.155653	ZAL2	No	No	Yes	FALSE	FALSE
PCSK2	TRUE	-0.143883	ZAL2	No	No	Yes	FALSE	FALSE
PEX13	TRUE	-0.13408	ZAL2	Yes	No	Yes	FALSE	FALSE
PGBD5	TRUE	-0.212262	ZAL2	No	No	Yes	FALSE	FALSE
PGM3	TRUE	-0.491599	ZAL2	No	No	Yes	FALSE	TRUE
PIGM	TRUE	-0.25956	ZAL2	No	No	Yes	FALSE	TRUE
PLAGL1	TRUE	-0.00183449	ZAL2	No	No	No	FALSE	FALSE
PLCB1	TRUE	-0.107014	ZAL2	Yes	Yes	Yes	FALSE	FALSE
PLCB4	TRUE	-0.186713	ZAL2	No	No	Yes	FALSE	TRUE
PLD5	TRUE	-0.276907	ZAL2	No	No	No	FALSE	FALSE
PM20D2	TRUE	-0.309395	ZAL2	No	No	Yes	FALSE	FALSE
PNISR	TRUE	-0.040124	ZAL2	No	No	No	TRUE	FALSE
POLR1B	TRUE	-0.347497	ZAL2	No	No	Yes	FALSE	FALSE
PPIL4	TRUE	-0.245276	ZAL2	No	No	Yes	FALSE	FALSE
PPM1B	TRUE	-0.0173577	ZAL2	No	Yes	Yes	FALSE	FALSE
PPP1CB	TRUE	-0.112443	ZAL2	No	No	Yes	FALSE	FALSE
PPP3R1	TRUE	-0.0152631	ZAL2	No	No	Yes	FALSE	FALSE
PPP4R3B	TRUE	-0.112344	ZAL2	No	No	Yes	TRUE	FALSE
PRKCE	TRUE	-0.168352	ZAL2	Yes	Yes	Yes	FALSE	FALSE
PROKR1	TRUE	-0.218569	ZAL2	No	No	No	FALSE	FALSE
PRSS35	TRUE	-0.161184	ZAL2	No	No	No	FALSE	TRUE
PSME4	TRUE	-0.0586155	ZAL2	No	No	Yes	FALSE	FALSE
PTPN14	TRUE	-0.151441	ZAL2	No	No	Yes	FALSE	TRUE
QPCT	TRUE	-0.099616	ZAL2	No	No	Yes	FALSE	FALSE
RAB1A	TRUE	-0.00222878	ZAL2	No	Yes	Yes	FALSE	FALSE
RAB4A	TRUE	-0.0717575	ZAL2	No	No	No	FALSE	FALSE
RBM34	TRUE	-0.0431129	ZAL2	No	No	No	TRUE	FALSE
REL	TRUE	-0.645373	ZAL2	No	Yes	No	FALSE	FALSE
RFX6	TRUE	-0.966652	ZAL2	No	No	No	FALSE	FALSE
RNASEH1	TRUE	-0.191256	ZAL2	No	No	Yes	FALSE	FALSE
RPS6KA2	TRUE	-0.162834	ZAL2	No	No	Yes	FALSE	FALSE
RPS6KC1	TRUE	-0.131824	ZAL2	No	No	Yes	FALSE	TRUE
RRP36	TRUE	-0.159585	ZAL2	No	No	Yes	FALSE	FALSE
RSPH9	TRUE	-0.1909	ZAL2	No	No	No	FALSE	FALSE
RTN4	TRUE	-0.0515928	ZAL2	No	Yes	No	FALSE	FALSE
SERINC1	TRUE	-0.103061	ZAL2	No	No	Yes	FALSE	FALSE
SERTAD4	TRUE	-0.261503	ZAL2	No	No	No	FALSE	FALSE
SF3B5	TRUE	-0.220983	ZAL2	No	No	Yes	FALSE	FALSE
SGK1	TRUE	-0.119648	ZAL2	Yes	Yes	Yes	FALSE	FALSE
SH3BGRL2	TRUE	-0.115093	ZAL2	No	No	No	FALSE	FALSE
SH3YL1	TRUE	-0.267472	ZAL2	No	No	Yes	FALSE	FALSE
SLC1A4	TRUE	-0.281493	ZAL2	No	No	No	FALSE	FALSE
SLC22A3	TRUE	-0.239991	ZAL2	No	No	Yes	FALSE	FALSE
SLC24A3	TRUE	-0.0727648	ZAL2	No	No	No	FALSE	FALSE
SLC29A1	TRUE	-0.313892	ZAL2	No	No	Yes	FALSE	FALSE
SLC35B2	TRUE	-0.257494	ZAL2	No	No	Yes	FALSE	FALSE
SLC35D3	TRUE	-0.120351	ZAL2	No	No	No	FALSE	FALSE
SLC35F1	TRUE	-0.0744951	ZAL2	No	No	No	FALSE	FALSE
SLC3A1	TRUE	-0.375587	ZAL2	No	No	Yes	FALSE	FALSE
SLC4A1AP	TRUE	-0.214333	ZAL2	No	No	No	FALSE	FALSE
SMC6	TRUE	-0.113506	ZAL2	No	No	Yes	FALSE	FALSE
SNX14	TRUE	-0.0636402	ZAL2	No	No	Yes	FALSE	FALSE
SPATA17	TRUE	-0.447752	ZAL2	No	No	No	FALSE	FALSE
SPRTN	TRUE	-0.0429189	ZAL2	No	No	Yes	FALSE	FALSE
SPTBN1	TRUE	-0.00368995	ZAL2	No	Yes	Yes	TRUE	FALSE
SPTLC3	TRUE	-0.483588	ZAL2	No	No	Yes	FALSE	FALSE
SRD5A2	TRUE	-0.132267	ZAL2	No	No	Yes	FALSE	FALSE
STUM	TRUE	-0.145748	ZAL2	No	No	No	FALSE	FALSE
STXBP5	TRUE	-0.0956186	ZAL2	No	No	No	FALSE	FALSE
SYNDIG1	TRUE	-0.0342318	ZAL2	No	Yes	No	FALSE	FALSE
SYNE1	TRUE	-0.0266117	ZAL2	No	No	No	FALSE	FALSE
TAF5L	TRUE	-0.487626	ZAL2	No	Yes	Yes	FALSE	FALSE
TASP1	TRUE	-0.040558	ZAL2	No	No	Yes	FALSE	FALSE
TBXT	TRUE	-0.491268	ZAL2	No	No	No	FALSE	FALSE
TIAM2	TRUE	-0.0822744	ZAL2	No	Yes	No	FALSE	FALSE
TMEM151B	TRUE	-0.157455	ZAL2	No	No	No	TRUE	FALSE
TMEM18	TRUE	-0.192087	ZAL2	No	No	No	FALSE	FALSE
TMEM63A	TRUE	-0.201598	ZAL2	No	No	No	FALSE	FALSE
TMX4	TRUE	-0.248977	ZAL2	No	No	No	FALSE	FALSE
TNFRSF21	TRUE	-0.0325847	ZAL2	No	Yes	No	FALSE	TRUE
TRAPPC3L	TRUE	-0.48044	ZAL2	No	No	No	FALSE	FALSE
TRIM67	TRUE	-0.15016	ZAL2	Yes	No	No	FALSE	FALSE
TTC13	TRUE	-0.0997292	ZAL2	No	No	No	FALSE	FALSE
USH2A	TRUE	-0.299408	ZAL2	No	No	No	FALSE	TRUE
UST	TRUE	-0.168167	ZAL2	No	No	Yes	FALSE	FALSE
UTRN	TRUE	-0.106652	ZAL2	No	No	No	FALSE	TRUE
VEGFA	TRUE	-0.000571776	ZAL2	No	Yes	No	FALSE	FALSE
WDR27	TRUE	-0.477099	ZAL2	No	No	No	FALSE	FALSE
WDR35	TRUE	-0.19794	ZAL2	No	No	No	FALSE	FALSE
WDR92	TRUE	-0.283517	ZAL2	No	No	No	FALSE	FALSE
XDH	TRUE	-0.537559	ZAL2	No	Yes	Yes	FALSE	FALSE
XDH	TRUE	-0.537559	ZAL2	No	Yes	Yes	FALSE	FALSE
ZFAND3	TRUE	-0.142352	ZAL2	No	No	No	FALSE	FALSE
ZUP1	TRUE	-0.120246	ZAL2	No	No	Yes	FALSE	FALSE
ACSS1	TRUE	0.454157	ZAL2m	No	No	Yes	FALSE	FALSE
ACTR2	TRUE	0.0174341	ZAL2m	Yes	Yes	No	FALSE	FALSE
ARFGEF3	TRUE	0.0938587	ZAL2m	No	No	No	FALSE	FALSE
ASB3	TRUE	0.117567	ZAL2m	No	Yes	Yes	FALSE	FALSE
B3GALNT2	TRUE	0.231261	ZAL2m	No	No	Yes	FALSE	FALSE
B3GAT2	TRUE	0.194972	ZAL2m	No	No	Yes	FALSE	FALSE
BAG2	TRUE	0.402425	ZAL2m	No	No	Yes	FALSE	FALSE
BROX	TRUE	0.0414698	ZAL2m	No	No	No	FALSE	TRUE
CALM2	TRUE	0.0034795	ZAL2m	No	Yes	Yes	FALSE	FALSE
CCDC167	TRUE	0.39605	ZAL2m	No	No	No	FALSE	FALSE
CCR6	TRUE	1.18106	ZAL2m	No	No	Yes	FALSE	FALSE
CCR6	TRUE	1.18106	ZAL2m	No	No	Yes	FALSE	FALSE
CCSAP	TRUE	0.156577	ZAL2m	No	Yes	No	FALSE	FALSE
CD109	TRUE	0.793429	ZAL2m	No	Yes	No	FALSE	FALSE
CDK19	TRUE	0.00968534	ZAL2m	No	No	Yes	FALSE	FALSE
CENPF	TRUE	0.948986	ZAL2m	No	No	Yes	FALSE	FALSE
CEP57L1	TRUE	2.07242	ZAL2m	No	No	No	FALSE	FALSE
CEP68	TRUE	0.108853	ZAL2m	No	No	No	FALSE	FALSE
CEP68	TRUE	0.108853	ZAL2m	No	No	No	FALSE	FALSE
CNIH3	TRUE	0.00415662	ZAL2m	No	No	No	FALSE	FALSE
COL12A1	TRUE	0.103646	ZAL2m	No	No	No	FALSE	FALSE
DUSP10	TRUE	0.0664148	ZAL2m	No	Yes	Yes	FALSE	FALSE
DYNLT1	TRUE	0.0985494	ZAL2m	No	Yes	No	FALSE	FALSE
E2F6	TRUE	0.0603479	ZAL2m	No	No	No	FALSE	FALSE
EDARADD	TRUE	0.181597	ZAL2m	No	No	No	FALSE	FALSE
EEF1A1	TRUE	0.101602	ZAL2m	No	No	Yes	FALSE	FALSE
ENTPD6	TRUE	0.186955	ZAL2m	No	No	Yes	FALSE	FALSE
EPM2A	TRUE	0.655587	ZAL2m	Yes	No	Yes	FALSE	FALSE
ERLEC1	TRUE	0.14733	ZAL2m	No	No	Yes	FALSE	FALSE
ESR1	TRUE	0.310376	ZAL2m	No	Yes	Yes	FALSE	FALSE
EZR	TRUE	0.260286	ZAL2m	No	Yes	No	FALSE	FALSE
FAM120B	TRUE	0.11246	ZAL2m	No	No	No	FALSE	FALSE
FAM228B	TRUE	1.77022	ZAL2m	No	No	No	FALSE	FALSE
FBXO30	TRUE	0.00907065	ZAL2m	No	No	Yes	FALSE	FALSE
FERMT1	TRUE	0.476722	ZAL2m	No	Yes	No	FALSE	FALSE
GEMIN6	TRUE	0.239716	ZAL2m	No	No	Yes	FALSE	FALSE
GGPS1	TRUE	0.151793	ZAL2m	No	No	Yes	FALSE	FALSE
GJA1	TRUE	0.0280614	ZAL2m	No	Yes	No	FALSE	FALSE
GLP1R	TRUE	0.0399057	ZAL2m	Yes	Yes	No	FALSE	FALSE
GPCPD1	TRUE	0.0781128	ZAL2m	No	No	Yes	FALSE	FALSE
HDDC2	TRUE	0.161296	ZAL2m	No	No	Yes	FALSE	FALSE
IARS2	TRUE	0.216125	ZAL2m	No	No	Yes	FALSE	TRUE
KIF25	TRUE	0.359287	ZAL2m	No	No	No	FALSE	FALSE
LCLAT1	TRUE	0.0153592	ZAL2m	No	No	Yes	FALSE	FALSE
LOC102061960	TRUE	0.10602	ZAL2m	No	No	No	FALSE	FALSE
LTV1	TRUE	0.201581	ZAL2m	No	No	No	FALSE	FALSE
MAP3K7	TRUE	0.0763008	ZAL2m	No	Yes	Yes	FALSE	FALSE
MCM8	TRUE	0.0183977	ZAL2m	No	No	Yes	FALSE	FALSE
MEIS1	TRUE	0.098582	ZAL2m	Yes	Yes	No	FALSE	FALSE
MERTK	TRUE	0.0923959	ZAL2m	No	Yes	Yes	FALSE	FALSE
METTL24	TRUE	0.00839664	ZAL2m	No	No	Yes	FALSE	FALSE
MFSD4B	TRUE	0.0444504	ZAL2m	No	No	No	FALSE	FALSE
MOXD1	TRUE	0.250804	ZAL2m	No	No	Yes	FALSE	FALSE
MRPS18A	TRUE	0.267272	ZAL2m	No	No	Yes	FALSE	FALSE
MRPS5	TRUE	0.159163	ZAL2m	No	No	Yes	FALSE	FALSE
MSH2	TRUE	0.293301	ZAL2m	No	Yes	Yes	FALSE	FALSE
MSH5	TRUE	2.10321	ZAL2m	No	No	Yes	FALSE	FALSE
MTA3	TRUE	0.033256	ZAL2m	No	No	Yes	FALSE	FALSE
MTHFD1L	TRUE	0.117873	ZAL2m	No	No	Yes	FALSE	FALSE
NDUFAF5	TRUE	0.0815091	ZAL2m	No	No	Yes	FALSE	FALSE
NR2E1	TRUE	0.0275284	ZAL2m	Yes	Yes	No	FALSE	FALSE
NSL1	TRUE	0.128574	ZAL2m	No	No	No	FALSE	FALSE
PAPOLG	TRUE	0.146012	ZAL2m	No	No	Yes	FALSE	FALSE
PDIA6	TRUE	0.029287	ZAL2m	No	No	No	FALSE	TRUE
PDSS2	TRUE	0.0640917	ZAL2m	No	No	Yes	TRUE	TRUE
PHACTR2	TRUE	0.069045	ZAL2m	No	No	No	FALSE	FALSE
PLN	TRUE	1.02402	ZAL2m	No	Yes	No	FALSE	FALSE
PTK7	TRUE	0.00420138	ZAL2m	Yes	No	Yes	FALSE	FALSE
RCOR3	TRUE	0.0205935	ZAL2m	No	No	Yes	FALSE	FALSE
RD3	TRUE	0.060899	ZAL2m	No	No	No	FALSE	FALSE
RGS17	TRUE	0.0364569	ZAL2m	No	No	No	FALSE	FALSE
RMDN2	TRUE	0.186325	ZAL2m	No	No	No	FALSE	FALSE
RNF144A	TRUE	0.258958	ZAL2m	No	No	Yes	FALSE	FALSE
RNF146	TRUE	0.143056	ZAL2m	No	No	Yes	FALSE	FALSE
RPF2	TRUE	0.0385242	ZAL2m	No	No	Yes	FALSE	FALSE
RPS12	TRUE	0.197191	ZAL2m	No	No	Yes	FALSE	FALSE
RPS27A	TRUE	0.243493	ZAL2m	No	No	Yes	TRUE	FALSE
RRBP1	TRUE	0.195095	ZAL2m	No	No	Yes	FALSE	FALSE
RWDD2A	TRUE	0.0064308	ZAL2m	No	No	No	FALSE	TRUE
SCCPDH	TRUE	0.0984543	ZAL2m	No	No	Yes	FALSE	FALSE
SDE2	TRUE	0.215574	ZAL2m	No	No	Yes	FALSE	FALSE
SEC63	TRUE	0.0542422	ZAL2m	No	No	Yes	FALSE	TRUE
SMIM8	TRUE	0.586904	ZAL2m	No	No	No	FALSE	FALSE
SMOC2	TRUE	0.080433	ZAL2m	No	Yes	No	FALSE	TRUE
SMYD3	TRUE	0.335797	ZAL2m	No	No	Yes	FALSE	TRUE
SNX5	TRUE	0.2378	ZAL2m	No	Yes	Yes	FALSE	FALSE
SRBD1	TRUE	0.142853	ZAL2m	No	No	Yes	FALSE	FALSE
SUPT7L	TRUE	0.0405018	ZAL2m	No	No	Yes	FALSE	FALSE
TCTE1	TRUE	1.78081	ZAL2m	No	No	No	TRUE	FALSE
TMEM181	TRUE	0.171401	ZAL2m	No	No	No	FALSE	FALSE
TMEM30A	TRUE	0.133683	ZAL2m	Yes	No	No	FALSE	TRUE
TP53I3	TRUE	0.0207467	ZAL2m	No	No	Yes	FALSE	FALSE
TPBG	TRUE	0.191391	ZAL2m	Yes	Yes	No	FALSE	FALSE
TTC27	TRUE	0.0533836	ZAL2m	No	No	No	FALSE	TRUE
UTP25	TRUE	0.203894	ZAL2m	No	Yes	Yes	FALSE	FALSE
WTAP	TRUE	0.0410368	ZAL2m	No	No	Yes	FALSE	FALSE
XRN2	TRUE	0.0105439	ZAL2m	No	No	Yes	TRUE	FALSE
